# Supplementary material for: Genome-wide identification and characterization of GRAS genes in soybean (Glycine max)
Source: BMC Plant Biol. 2020 Sep 5;20:415. doi: 10.1186/s12870-020-02636-5 (PMC7487615; doi:10.1186/s12870-020-02636-5)
Supplement: Supplementary file 1 — Additional file 1: Table S1. The 117 identified GmGRAS genes in this study. [file 12870_2020_2636_MOESM1_ESM.xls]

## Sheet: Sheet1
Table S1 The 117 identified GmGRAS genes in this study
GmGRAS Subfamily	Gene NameA	Gene ID	ORF length (bp)	Size (aa)	pI	MW (Da)	Predicted Subcellular location	ChromosomeB	Domain	HomologsC
DELLA	GmGRAS16	Glyma.04G150500.1.Wm82.a2.v1	1515	504	5	56008.3	Cytoplasmic	Chr04	DELLA, GRAS	GhGAI
DELLA	GmGRAS19	Glyma.05G045300.1.Wm82.a2.v1	1539	512	6.05	57670.1	Cytoplasmic	Chr05	GRAS	MtRAM1
DELLA	GmGRAS23	Glyma.05G140400.1.Wm82.a2.v1	1575	524	5.28	57870.2	Cytoplasmic	Chr05	DELLA, GRAS	BrRGA2
DELLA	GmGRAS26	Glyma.06G213100.1.Wm82.a2.v1	1521	506	5.05	56288.3	Cytoplasmic	Chr06	DELLA, GRAS	GhGAI
DELLA	GmGRAS32	Glyma.08G095800.1.Wm82.a2.v1	1557	518	5.21	57260.7	Cytoplasmic	Chr08	DELLA, GRAS	BrRGA2
DELLA	GmGRAS34	Glyma.08G237300.1.Wm82.a2.v1	1305	434	5.22	49439.7	Nuclear	Chr08	GRAS superfamily	MtRAM1
DELLA	GmGRAS44	Glyma.10G190200.1.Wm82.a2.v1	1470	489	5.28	54187.5	Cytoplasmic	Chr10	DELLA, GRAS	AtGAI
DELLA	GmGRAS62	Glyma.11G216500.1.Wm82.a2.v1	1791	596	5	64978	Cytoplasmic	Chr11	DELLA, GRAS	VvGAI1
DELLA	GmGRAS96	Glyma.15G213300.1.Wm82.a2.v1	1671	556	4.91	62759.2	Cytoplasmic	Chr15	GRAS	MtRAM1
DELLA	GmGRAS98	Glyma.16G053000.1.Wm82.a2.v1	2064	687	5.73	76146.5	Nuclear	Chr16	GRAS	MtRAM1
DELLA	GmGRAS103	Glyma.17G127500.1.Wm82.a2.v1	1548	515	6.05	57804.1	PlasmaMembrane	Chr17	GRAS	MtRAM1
DELLA	GmGRAS107	Glyma.18G040000.1.Wm82.a2.v1	1758	585	5.16	63889	Cytoplasmic	Chr18	DELLA, GRAS	VvGAI1
DELLA	GmGRAS112	Glyma.19G096400.1.Wm82.a2.v1	2049	682	5.79	75382.7	Nuclear	Chr19	GRAS	MtRAM1
DELLA	GmGRAS116	Glyma.20G200500.1.Wm82.a2.v1	1203	400	6.18	44500.9	Cytoplasmic	Chr20	GRAS	VvGAI1
HAM	GmGRAS1	Glyma.01G079500.1.Wm82.a2.v1	2238	745	5.48	81588.6	Nuclear	Chr01	GRAS	AtSCL6
HAM	GmGRAS2	Glyma.01G136300.1.Wm82.a2.v1	2217	738	5.76	81389.8	Nuclear	Chr01	GRAS	AtSCL6
HAM	GmGRAS3	Glyma.01G177200.1.Wm82.a2.v1	1581	526	5.45	58688.6	PlasmaMembrane	Chr01	GRAS superfamily	AtSCL15
HAM	GmGRAS7	Glyma.02G058700.1.Wm82.a2.v1	1575	524	5.91	58197	Cytoplasmic	Chr02	GRAS superfamily	AtSCL15
HAM	GmGRAS11	Glyma.03G031800.1.Wm82.a2.v1	2202	733	5.68	81292.9	Nuclear	Chr03	GRAS	AtSCL6
HAM	GmGRAS12	Glyma.03G050800.1.Wm82.a2.v1	1575	524	5.13	59649.5	Cytoplasmic	Chr03	GRAS superfamily	MtNSP2
HAM	GmGRAS18	Glyma.04G251900.1.Wm82.a2.v1	1512	503	5.75	55183.7	Nuclear	Chr04	GRAS	MtNSP2
HAM	GmGRAS24	Glyma.06G110800.1.Wm82.a2.v1	1491	496	5.86	54280.8	Nuclear	Chr06	GRAS	MtNSP2
HAM	GmGRAS30	Glyma.07G154300.1.Wm82.a2.v1	1680	559	4.9	63292.5	Cytoplasmic	Chr07	GRAS superfamily	LsNSP2
HAM	GmGRAS33	Glyma.08G146900.1.Wm82.a2.v1	1467	488	4.76	55680.6	Cytoplasmic	Chr08	GRAS superfamily	MtNSP2
HAM	GmGRAS49	Glyma.11G065200.1.Wm82.a2.v1	1554	517	5.56	57496.4	PlasmaMembrane	Chr11	GRAS superfamily	AtSCL15
HAM	GmGRAS75	Glyma.13G081700.1.Wm82.a2.v1	1422	473	5.05	51427.4	PlasmaMembrane	Chr13	GRAS	MtNSP2
HAM	GmGRAS99	Glyma.16G141300.1.Wm82.a2.v1	1626	541	5.87	60263.1	Chloroplast	Chr16	GRAS superfamily	AtSCL15
HAM	GmGRAS110	Glyma.18G205100.1.Wm82.a2.v1	1635	544	4.84	61256.1	Cytoplasmic	Chr18	GRAS superfamily	MtNSP2
HAM	GmGRAS117	Glyma.U013800.1.Wm82.a2.v1	2241	746	5.89	81780.8	Nuclear	scaffold_21	GRAS	AtSCL6
LAS	GmGRAS20	Glyma.05G049300.2.Wm82.a2.v1	1998	665	5.99	73760.4	Nuclear	Chr05	GRAS	AtSCL28
LAS	GmGRAS104	Glyma.17G131200.1.Wm82.a2.v1	2013	670	6.31	74655.7	Nuclear	Chr17	GRAS	AtSCL28
LISCL	GmGRAS13	Glyma.03G065700.2.Wm82.a2.v1	2196	731	5.79	82385.6	Cytoplasmic	Chr03	GRAS	AtSCL9
LISCL	GmGRAS29	Glyma.07G133100.1.Wm82.a2.v1	2208	735	6.06	82977.8	Nuclear	Chr07	GRAS	AtSCL9
LISCL	GmGRAS53	Glyma.11G138000.1.Wm82.a2.v1	2046	681	5.84	76497.8	Nuclear	Chr11	GRAS	AtSCL14
LISCL	GmGRAS54	Glyma.11G138100.1.Wm82.a2.v1	1848	615	6	70234.4	Nuclear	Chr11	GRAS	AtSCL31
LISCL	GmGRAS56	Glyma.11G138300.1.Wm82.a2.v1	1899	632	5.97	72173.4	Nuclear	Chr11	GRAS	AtSCL14
LISCL	GmGRAS57	Glyma.11G138400.3.Wm82.a2.v1	2025	674	5.9	76594	Nuclear	Chr11	GRAS	AtSCL14
LISCL	GmGRAS58	Glyma.11G138500.1.Wm82.a2.v1	2013	670	5.41	76038.4	Nuclear	Chr11	GRAS	AtSCL14
LISCL	GmGRAS59	Glyma.11G138600.1.Wm82.a2.v1	2232	743	5.53	83852.9	Nuclear	Chr11	GRAS	AtSCL14
LISCL	GmGRAS67	Glyma.12G061900.1.Wm82.a2.v1	2067	688	5.74	77367.7	Nuclear	Chr12	GRAS	AtSCL33
LISCL	GmGRAS68	Glyma.12G062000.1.Wm82.a2.v1	2046	681	5.42	77290.9	Nuclear	Chr12	GRAS	AtSCL14
LISCL	GmGRAS69	Glyma.12G062100.1.Wm82.a2.v1	2034	677	5.68	76754.4	Nuclear	Chr12	GRAS	AtSCL14
LISCL	GmGRAS70	Glyma.12G062200.1.Wm82.a2.v1	1986	661	6.18	74180.1	Nuclear	Chr12	GRAS	AtSCL14
LISCL	GmGRAS79	Glyma.13G337200.1.Wm82.a2.v1	1938	645	5.86	73440	Nuclear	Chr13	GRAS	AtSCL14
LISCL	GmGRAS80	Glyma.13G337300.1.Wm82.a2.v1	1869	622	6.04	70892	Cytoplasmic	Chr13	GRAS	AtSCL14
LISCL	GmGRAS81	Glyma.13G337400.1.Wm82.a2.v1	2235	744	5.71	84066.1	Nuclear	Chr13	GRAS	AtSCL14
LISCL	GmGRAS82	Glyma.13G337500.1.Wm82.a2.v1	1665	554	5.6	62796.6	Nuclear	Chr13	GRAS superfamily	AtSCL33
LISCL	GmGRAS83	Glyma.13G337600.1.Wm82.a2.v1	1977	658	5.46	73661.7	Nuclear	Chr13	GRAS	AtSCL33
LISCL	GmGRAS89	Glyma.15G036900.1.Wm82.a2.v1	2028	675	5.55	75602.7	Nuclear	Chr15	GRAS	AtSCL33
LISCL	GmGRAS90	Glyma.15G037000.1.Wm82.a2.v1	1824	607	6.21	68783.1	Nuclear	Chr15	GRAS	AtSCL9
LISCL	GmGRAS91	Glyma.15G037100.1.Wm82.a2.v1	2070	689	5.62	77098.1	Nuclear	Chr15	GRAS	AtSCL14
LISCL	GmGRAS92	Glyma.15G037200.2.Wm82.a2.v1	2001	666	5.91	75136.7	Nuclear	Chr15	GRAS	AtSCL14
LISCL	GmGRAS109	Glyma.18G182500.4.Wm82.a2.v1	2217	738	6.15	82875.6	Nuclear	Chr18	GRAS	AtSCL9
PAT1	GmGRAS9	Glyma.02G297700.1.Wm82.a2.v1	1641	546	5.42	61468.8	Nuclear	Chr02	GRAS	AtSCL5
PAT1	GmGRAS10	Glyma.02G306200.1.Wm82.a2.v1	1629	542	5.75	60726.6	Nuclear	Chr02	GRAS	AtPAT1
PAT1	GmGRAS17	Glyma.04G242100.2.Wm82.a2.v1	1794	597	4.78	66484.5	Nuclear	Chr04	GRAS	AtSCL1
PAT1	GmGRAS25	Glyma.06G121300.1.Wm82.a2.v1	1806	601	4.83	66778.7	Nuclear	Chr06	GRAS	AtSCL1
PAT1	GmGRAS27	Glyma.06G265500.1.Wm82.a2.v1	1710	569	5.67	63053	Nuclear	Chr06	GRAS	OsCIGR1
PAT1	GmGRAS31	Glyma.07G266500.1.Wm82.a2.v1	1632	543	6.02	60329.1	Nuclear	Chr07	GRAS	AtSCL13
PAT1	GmGRAS35	Glyma.08G325900.1.Wm82.a2.v1	1641	546	5.26	61279.3	Nuclear	Chr08	GRAS	AtSCL5
PAT1	GmGRAS36	Glyma.09G011800.1.Wm82.a2.v1	1650	549	5.83	61274.9	Nuclear	Chr09	GRAS	AtSCL13
PAT1	GmGRAS38	Glyma.09G123300.1.Wm82.a2.v1	1065	354	5.54	39219.5	Nuclear	Chr09	GRAS superfamily	AtPAT1
PAT1	GmGRAS39	Glyma.09G133600.1.Wm82.a2.v1	1626	541	8.69	59238.9	Nuclear	Chr09	GRAS superfamily	AtSCL8
PAT1	GmGRAS46	Glyma.10G232000.1.Wm82.a2.v1	1776	591	8.26	65220.9	Nuclear	Chr10	GRAS	AtSCL8
PAT1	GmGRAS71	Glyma.12G137700.1.Wm82.a2.v1	1710	569	5.88	63146.3	Nuclear	Chr12	GRAS	OsCIGR1
PAT1	GmGRAS73	Glyma.12G216100.1.Wm82.a2.v1	1689	562	5.41	62597.5	Nuclear	Chr12	GRAS	OsCIGR1
PAT1	GmGRAS74	Glyma.13G037100.1.Wm82.a2.v1	1779	592	4.97	66019.2	Nuclear	Chr13	GRAS	AtSCL1
PAT1	GmGRAS77	Glyma.13G285400.1.Wm82.a2.v1	1737	578	5.45	64476.9	Nuclear	Chr13	GRAS	OsCIGR1
PAT1	GmGRAS85	Glyma.14G006900.1.Wm82.a2.v1	1641	546	5.93	61133.9	Nuclear	Chr14	GRAS	AtPAT1
PAT1	GmGRAS86	Glyma.14G016000.1.Wm82.a2.v1	1641	546	5.54	61560.1	Nuclear	Chr14	GRAS	AtSCL5
PAT1	GmGRAS87	Glyma.14G119100.1.Wm82.a2.v1	1779	592	5.02	66145.5	Nuclear	Chr14	GRAS	AtSCL1
PAT1	GmGRAS93	Glyma.15G116300.1.Wm82.a2.v1	1662	553	5.57	61690.3	Nuclear	Chr15	GRAS	AtSCL13
PAT1	GmGRAS101	Glyma.16G179900.1.Wm82.a2.v1	1977	658	6.64	72353.5	Nuclear	Chr16	GRAS superfamily	AtSCL8
PAT1	GmGRAS102	Glyma.17G007600.2.Wm82.a2.v1	1641	546	6.05	60855.4	Nuclear	Chr17	GRAS	AtSCL13
PAT1	GmGRAS108	Glyma.18G081100.1.Wm82.a2.v1	1641	546	5.2	61188.9	Nuclear	Chr18	GRAS	AtSCL5
PAT1	GmGRAS114	Glyma.20G162100.1.Wm82.a2.v1	1788	595	8.31	65434.8	Nuclear	Chr20	GRAS	AtSCL8
SCL3	GmGRAS5	Glyma.01G226600.1.Wm82.a2.v1	1401	466	6.04	52340.3	Nuclear	Chr01	GRAS	AtSCL3
SCL3	GmGRAS6	Glyma.02G012000.1.Wm82.a2.v1	1404	467	6.41	52769.8	Cytoplasmic	Chr02	GRAS superfamily	AtSCL19
SCL3	GmGRAS14	Glyma.03G219900.1.Wm82.a2.v1	1626	541	6.03	61835.1	Cytoplasmic	Chr03	GRAS superfamily	VvGAI1
SCL3	GmGRAS15	Glyma.04G138900.1.Wm82.a2.v1	1335	444	6.53	50345.1	Cytoplasmic	Chr04	GRAS	AtSCL3
SCL3	GmGRAS37	Glyma.09G036500.1.Wm82.a2.v1	1791	596	4.99	67660.5	Cytoplasmic	Chr09	GRAS superfamily	AtSCL19
SCL3	GmGRAS40	Glyma.09G224900.1.Wm82.a2.v1	1269	422	8.97	48049.9	Nuclear	Chr09	GRAS superfamily	AtSCL3
SCL3	GmGRAS42	Glyma.10G012500.1.Wm82.a2.v1	1359	452	8.65	51852.4	PlasmaMembrane	Chr10	GRAS superfamily	AtRGL1
SCL3	GmGRAS47	Glyma.11G016100.1.Wm82.a2.v1	1425	474	5.71	52975.8	Nuclear	Chr11	GRAS	AtSCL3
SCL3	GmGRAS51	Glyma.11G096000.1.Wm82.a2.v1	1371	456	5.66	51454.3	Extracellular	Chr11	GRAS	AtSCL3
SCL3	GmGRAS60	Glyma.11G150200.1.Wm82.a2.v1	1332	443	6.13	50301.2	Cytoplasmic	Chr11	GRAS	AtSCL3
SCL3	GmGRAS63	Glyma.12G012100.1.Wm82.a2.v1	747	248	7.04	27740.3	Cytoplasmic	Chr12	GRAS superfamily	AtSCL3
SCL3	GmGRAS65	Glyma.12G022100.2.Wm82.a2.v1	1371	456	5.64	51416.2	Cytoplasmic	Chr12	GRAS	AtSCL3
SCL3	GmGRAS94	Glyma.15G141300.1.Wm82.a2.v1	1257	418	5.2	47767.2	Cytoplasmic	Chr15	GRAS superfamily	AtSCL19
SCL3	GmGRAS95	Glyma.15G141400.1.Wm82.a2.v1	1785	594	4.82	67365.8	Cytoplasmic	Chr15	GRAS superfamily	AtSCL19
SCL3	GmGRAS113	Glyma.19G216700.1.Wm82.a2.v1	1728	575	5.81	65538.2	Cytoplasmic	Chr19	GRAS superfamily	VvGAI1
SCL4/7	GmGRAS8	Glyma.02G074800.1.Wm82.a2.v1	1434	477	6.27	54810.4	Nuclear	Chr02	GRAS superfamily	MtRAM1
SCL4/7	GmGRAS45	Glyma.10G215000.1.Wm82.a2.v1	1221	406	5.99	46004.4	Nuclear	Chr10	GRAS superfamily	MtRAM1
SCL4/7	GmGRAS50	Glyma.11G092000.1.Wm82.a2.v1	1233	410	5.45	45785.9	Nuclear	Chr11	GRAS superfamily	PeSCL7
SCL4/7	GmGRAS64	Glyma.12G018100.1.Wm82.a2.v1	1449	482	5.11	53805.8	Nuclear	Chr12	GRAS	PeSCL7
SCL4/7	GmGRAS100	Glyma.16G156700.1.Wm82.a2.v1	1419	472	6.79	53895.3	Nuclear	Chr16	GRAS superfamily	MtRAM1
SCL4/7	GmGRAS115	Glyma.20G176800.1.Wm82.a2.v1	1401	466	6.27	53170.4	Nuclear	Chr20	GRAS superfamily	MtRAM1
SCR	GmGRAS41	Glyma.09G270000.1.Wm82.a2.v1	2475	824	6.05	89556.8	Nuclear	Chr09	GRAS	PsSCR
SCR	GmGRAS43	Glyma.10G038500.1.Wm82.a2.v1	1617	538	6.01	60407.3	PlasmaMembrane	Chr10	GRAS	AtSCR
SCR	GmGRAS52	Glyma.11G096500.1.Wm82.a2.v1	1332	443	5.52	48212.7	PlasmaMembrane	Chr11	GRAS	AtSCL23
SCR	GmGRAS66	Glyma.12G022600.1.Wm82.a2.v1	1341	446	5.92	48961.6	PlasmaMembrane	Chr12	GRAS	AtSCL23
SCR	GmGRAS76	Glyma.13G124900.1.Wm82.a2.v1	1584	527	5.98	59132	Extracellular	Chr13	GRAS	AtSCR
SCR	GmGRAS111	Glyma.18G220100.1.Wm82.a2.v1	2532	843	6.2	91543.9	Nuclear	Chr18	GRAS	PsSCR
SHR	GmGRAS4	Glyma.01G194200.1.Wm82.a2.v1	1434	477	5.45	54005.6	Nuclear	Chr01	GRAS	AtSHR
SHR	GmGRAS21	Glyma.05G103400.1.Wm82.a2.v1	1581	526	6.38	58423.6	Mitochondrial	Chr05	GRAS superfamily	AtSCL32
SHR	GmGRAS22	Glyma.05G105600.1.Wm82.a2.v1	1503	500	5.28	56785.1	Nuclear	Chr05	GRAS	AtSHR
SHR	GmGRAS28	Glyma.07G039400.1.Wm82.a2.v1	1632	543	5.62	59982.7	Nuclear	Chr07	GRAS superfamily	MtNSP1
SHR	GmGRAS48	Glyma.11G047700.1.Wm82.a2.v1	1452	483	5.45	54540.1	Nuclear	Chr11	GRAS	AtSHR
SHR	GmGRAS61	Glyma.11G177100.1.Wm82.a2.v1	726	241	5.03	27599.4	Nuclear	Chr11	GRAS superfamily	AtSHR
SHR	GmGRAS72	Glyma.12G197300.1.Wm82.a2.v1	1386	461	6.13	51464.9	PlasmaMembrane	Chr12	GRAS superfamily	AtSCL32
SHR	GmGRAS78	Glyma.13G304900.1.Wm82.a2.v1	1407	468	5.98	52211.8	PlasmaMembrane	Chr13	GRAS superfamily	AtSCL32
SHR	GmGRAS84	Glyma.13G345700.1.Wm82.a2.v1	1335	444	5.58	50053.6	Cytoplasmic	Chr13	GRAS	AtSHR
SHR	GmGRAS88	Glyma.15G028600.1.Wm82.a2.v1	1317	438	5.27	49372.8	Cytoplasmic	Chr15	GRAS	AtSHR
SHR	GmGRAS97	Glyma.16G008200.1.Wm82.a2.v1	1635	544	5.79	60153.8	Nuclear	Chr16	GRAS superfamily	LsNSP1
SHR	GmGRAS105	Glyma.17G160800.1.Wm82.a2.v1	1515	504	5.41	57086.4	Nuclear	Chr17	GRAS	AtSHR
SHR	GmGRAS106	Glyma.17G162800.1.Wm82.a2.v1	1452	483	5.73	53800.2	Nuclear	Chr17	GRAS superfamily	AtSCL32
	GmGRAS55	Glyma.11G138200.1.Wm82.a2.v1	510	169	9.21	18975.8	Nuclear	Chr11	GRAS superfamily	AtSCL33
A Gm: Glycine max;
B Chr: chromsome;
C At: Arabidopsis thaliana; Mt: Medicago truncatula; Vv: Vitis vinifera; Gh: Gossypium hirsutum; Br: Brassica rapa; Os: Oryza sativa; Lj: Lotus japonicus; Ps: Pisum sativum; Pe: Populus euphratica.
