# Supplementary material for: Genome-wide identification and characterization of GRAS genes in soybean (Glycine max)
Source: BMC Plant Biol. 2020 Sep 5;20:415. doi: 10.1186/s12870-020-02636-5 (PMC7487615; doi:10.1186/s12870-020-02636-5)
Supplement: Supplementary file 3 — Additional file 3: Table S3. Corresponding names of 32 AtGRAS genes in Arabidopsis. [file 12870_2020_2636_MOESM3_ESM.xls]

## Sheet: Sheet1
Table S3 Corresponding names of 32 AtGRAS genes in Arabidopsis
Gene Name	Gene ID	Other Name	GRAS subfamily
AtGRAS1	AT1G07520.1	AtSCL31	LISCL
AtGRAS2	AT1G07530.1	AtSCL14	LISCL
AtGRAS3	AT1G14920.1	AtGAI	DELLA
AtGRAS4	AT1G21450.1	AtSCL1	PAT1
AtGRAS5	AT1G50420.1	AtSCL3	SCL3
AtGRAS6	AT1G50600.1	AtSCL5	PAT1
AtGRAS7	AT1G55580.1	AtSCL18	LAS
AtGRAS8	AT1G63100.1	AtSCL28	LAS
AtGRAS9	AT1G66350.1	AtRGL1	DELLA
AtGRAS10	AT2G01570.1	AtRGA	DELLA
AtGRAS11	AT2G04890.1	AtSCL21	PAT1
AtGRAS12	AT2G29060.1	AtSCL33	LISCL
AtGRAS13	AT2G37650.1	AtSCL9	LISCL
AtGRAS14	AT2G45160.1	AtSCL27	HAM
AtGRAS15	AT3G03450.1	AtRGL2	DELLA
AtGRAS16	AT3G13840.1	AtSCL29	SHR
AtGRAS17	AT3G46600.1	AtSCL30	LISCL
AtGRAS18	AT3G49950.1	AtSCL32	SHR
AtGRAS19	AT3G50650.1	AtSCL7	SCL4/7
AtGRAS20	AT3G54220.1	AtSCR	SCR
AtGRAS21	AT3G60630.1	AtSCL22	HAM
AtGRAS22	AT4G00150.1	AtSCL6	HAM
AtGRAS23	AT4G08250.1	AtSCL26	HAM
AtGRAS24	AT4G17230.1	AtSCL13	PAT1
AtGRAS25	AT4G36710.1	AtSCL15	HAM
AtGRAS26	AT4G37650.1	AtSHR	SHR
AtGRAS27	AT5G17490.1	AtRGL3	DELLA
AtGRAS28	AT5G41920.1	AtSCL23	SCR
AtGRAS29	AT5G48150.1	AtPAT1	PAT1
AtGRAS30	AT5G52510.1	AtSCL8	PAT1
AtGRAS31	AT5G59450.1	AtSCL11	LISCL
AtGRAS32	AT5G66770.1	AtSCL4	SCL4/7
