# Supplementary material for: Genome-wide identification and characterization of GRAS genes in soybean (Glycine max)
Source: BMC Plant Biol. 2020 Sep 5;20:415. doi: 10.1186/s12870-020-02636-5 (PMC7487615; doi:10.1186/s12870-020-02636-5)
Supplement: Supplementary file 4 — Additional file 4: Table S4. Analyses the motifs in soybean GRAS proteins from the MEME website. [file 12870_2020_2636_MOESM4_ESM.xls]

## Sheet: Sheet1
Table S4 Analyses the motifs in soybean GRAS proteins from the MEME website
Motif	E-value	Sites	Width	Best possible match
1	4.0E-1701	112	29	V H I I D F G I G Q G F Q W P S L I Q A L A S R P G G P P
2	6.1E-1621	83	34	G R E I V N I I A C E G A E R V E R H E T L K K W R A R L T R A G F
3	9.8E-1043	110	21	F L T R F R E A L H Y Y S A L F D S L D A
4	4.9E-785	93	21	G C L L L G W K G R P L V A A S A W R P A
5	1.4E-858	108	21	A Y Q L F Y E I C P Y L K F A H F T A N Q
6	8.6E-784	108	21	T G R R L A N F A K S L N V P F E F N A V
7	3.8E-879	109	21	S P T G D P I Q R L A A Y F A E A L E A R
8	7.6E-1047	110	29	N P R D A L L R L I R S L N P K I V T V V E Q E A N H N A
9	1.0E-631	89	21	I K P G E A L A V N C V F Q L H H L L D E
10	3.4E-542	104	21	D L K H L L L A C A Q A V A S G D L E T A
11	1.3E-319	82	15	L R I T G I D D P Q S G L R P
12	3.4e-281	86	15	L P R E S K E R L M V E R E L
13	8.6e-215	21	21	P C M F Q D S L T L Q A A E K S F Y D A L
14	1e-208	17	32	K S Y S D H Y T L E E R D G A L C L G W M N R T L I V A S A W R
15	3.1e-207	29	21	S G S Q I Y K A L R C K E P T S A D L L S
16	8.9e-189	66	21	R P V P L S S N A V A Q A K L L L K L Y S
17	1.6e-167	13	34	N I F S D V D S V L Q F R R G L E E A S K F L P P G P N L V T G L E
18	2e-167	81	11	A I L E A V E G E S R
19	2.7e-119	22	15	T L K Y I S Q I L M E E N V E
20	1.1e-120	23	21	L R H K L R E L E T A L L G P D D D E L D
