# Supplementary material for: Genome-wide identification and characterization of GRAS genes in soybean (Glycine max)
Source: BMC Plant Biol. 2020 Sep 5;20:415. doi: 10.1186/s12870-020-02636-5 (PMC7487615; doi:10.1186/s12870-020-02636-5)
Supplement: Supplementary file 6 — Additional file 6: Table S5. Gene density of each chromosome or scaffold of the soybean genome. [file 12870_2020_2636_MOESM6_ESM.xls]

## Sheet: Sheet1
Table S5 Gene density of each chromosome or scaffold of the soybean genome
Chromosome or scaffold	Genetic interval starting position (bp)	Genetic interval ending position (bp)	Gene number
Chr01	0	300000	21
Chr01	300000	600000	40
Chr01	600000	900000	30
Chr01	900000	1200000	33
Chr01	1200000	1500000	27
Chr01	1500000	1800000	36
Chr01	1800000	2100000	21
Chr01	2100000	2400000	28
Chr01	2400000	2700000	18
Chr01	2700000	3000000	30
Chr01	3000000	3300000	32
Chr01	3300000	3600000	30
Chr01	3600000	3900000	21
Chr01	3900000	4200000	22
Chr01	4200000	4500000	27
Chr01	4500000	4800000	23
Chr01	4800000	5100000	12
Chr01	5100000	5400000	16
Chr01	5400000	5700000	22
Chr01	5700000	6000000	16
Chr01	6000000	6300000	14
Chr01	6300000	6600000	11
Chr01	6600000	6900000	9
Chr01	6900000	7200000	17
Chr01	7200000	7500000	14
Chr01	7500000	7800000	20
Chr01	7800000	8100000	10
Chr01	8100000	8400000	10
Chr01	8400000	8700000	13
Chr01	8700000	9000000	9
Chr01	9000000	9300000	8
Chr01	9300000	9600000	3
Chr01	9600000	9900000	5
Chr01	9900000	10200000	12
Chr01	10200000	10500000	4
Chr01	10500000	10800000	5
Chr01	10800000	11100000	7
Chr01	11100000	11400000	8
Chr01	11400000	11700000	8
Chr01	11700000	12000000	9
Chr01	12000000	12300000	2
Chr01	12300000	12600000	3
Chr01	12600000	12900000	6
Chr01	12900000	13200000	9
Chr01	13200000	13500000	10
Chr01	13800000	14100000	3
Chr01	14100000	14400000	2
Chr01	14400000	14700000	4
Chr01	14700000	15000000	3
Chr01	15300000	15600000	3
Chr01	16500000	16800000	4
Chr01	16800000	17100000	8
Chr01	17100000	17400000	2
Chr01	17400000	17700000	1
Chr01	17700000	18000000	2
Chr01	18000000	18300000	5
Chr01	18300000	18600000	2
Chr01	18600000	18900000	3
Chr01	18900000	19200000	2
Chr01	19200000	19500000	1
Chr01	19500000	19800000	4
Chr01	19800000	20100000	3
Chr01	20100000	20400000	3
Chr01	20400000	20700000	6
Chr01	20700000	21000000	3
Chr01	21000000	21300000	2
Chr01	21300000	21600000	1
Chr01	21600000	21900000	4
Chr01	21900000	22200000	2
Chr01	22200000	22500000	1
Chr01	22500000	22800000	1
Chr01	22800000	23100000	3
Chr01	23100000	23400000	3
Chr01	23400000	23700000	4
Chr01	23700000	24000000	6
Chr01	24000000	24300000	11
Chr01	24300000	24600000	6
Chr01	24600000	24900000	6
Chr01	24900000	25200000	7
Chr01	25200000	25500000	8
Chr01	25500000	25800000	6
Chr01	25800000	26100000	1
Chr01	26100000	26400000	7
Chr01	26400000	26700000	8
Chr01	26700000	27000000	8
Chr01	27000000	27300000	13
Chr01	27300000	27600000	9
Chr01	27600000	27900000	9
Chr01	27900000	28200000	10
Chr01	28200000	28500000	6
Chr01	28500000	28800000	4
Chr01	28800000	29100000	4
Chr01	29100000	29400000	5
Chr01	29400000	29700000	3
Chr01	29700000	30000000	4
Chr01	30000000	30300000	2
Chr01	30300000	30600000	3
Chr01	30900000	31200000	1
Chr01	31200000	31500000	4
Chr01	31500000	31800000	4
Chr01	31800000	32100000	3
Chr01	32100000	32400000	5
Chr01	32400000	32700000	3
Chr01	32700000	33000000	7
Chr01	33000000	33300000	10
Chr01	33300000	33600000	12
Chr01	33600000	33900000	6
Chr01	33900000	34200000	10
Chr01	34200000	34500000	7
Chr01	34500000	34800000	5
Chr01	34800000	35100000	2
Chr01	35100000	35400000	9
Chr01	35400000	35700000	7
Chr01	35700000	36000000	6
Chr01	36000000	36300000	4
Chr01	36300000	36600000	6
Chr01	36600000	36900000	7
Chr01	36900000	37200000	10
Chr01	37200000	37500000	13
Chr01	37500000	37800000	11
Chr01	37800000	38100000	9
Chr01	38100000	38400000	3
Chr01	38400000	38700000	4
Chr01	38700000	39000000	8
Chr01	39000000	39300000	2
Chr01	39300000	39600000	4
Chr01	39600000	39900000	8
Chr01	39900000	40200000	15
Chr01	40200000	40500000	5
Chr01	40500000	40800000	14
Chr01	40800000	41100000	8
Chr01	41100000	41400000	14
Chr01	41400000	41700000	4
Chr01	41700000	42000000	9
Chr01	42000000	42300000	8
Chr01	42300000	42600000	6
Chr01	42600000	42900000	6
Chr01	42900000	43200000	9
Chr01	43200000	43500000	11
Chr01	43500000	43800000	10
Chr01	43800000	44100000	12
Chr01	44100000	44400000	13
Chr01	44400000	44700000	15
Chr01	44700000	45000000	11
Chr01	45000000	45300000	9
Chr01	45300000	45600000	14
Chr01	45600000	45900000	15
Chr01	45900000	46200000	9
Chr01	46200000	46500000	8
Chr01	46500000	46800000	22
Chr01	46800000	47100000	11
Chr01	47100000	47400000	8
Chr01	47400000	47700000	15
Chr01	47700000	48000000	18
Chr01	48000000	48300000	18
Chr01	48300000	48600000	20
Chr01	48600000	48900000	32
Chr01	48900000	49200000	24
Chr01	49200000	49500000	26
Chr01	49500000	49800000	24
Chr01	49800000	50100000	37
Chr01	50100000	50400000	30
Chr01	50400000	50700000	32
Chr01	50700000	51000000	32
Chr01	51000000	51300000	38
Chr01	51300000	51600000	34
Chr01	51600000	51900000	38
Chr01	51900000	52200000	30
Chr01	52200000	52500000	34
Chr01	52500000	52800000	34
Chr01	52800000	53100000	33
Chr01	53100000	53400000	36
Chr01	53400000	53700000	37
Chr01	53700000	54000000	42
Chr01	54000000	54300000	34
Chr01	54300000	54600000	37
Chr01	54600000	54900000	41
Chr01	54900000	55200000	36
Chr01	55200000	55500000	36
Chr01	55500000	55800000	41
Chr01	55800000	56100000	44
Chr01	56100000	56400000	49
Chr01	56400000	56700000	46
Chr01	56700000	56824537	11
Chr02	0	300000	25
Chr02	300000	600000	30
Chr02	600000	900000	36
Chr02	900000	1200000	42
Chr02	1200000	1500000	35
Chr02	1500000	1800000	28
Chr02	1800000	2100000	34
Chr02	2100000	2400000	36
Chr02	2400000	2700000	28
Chr02	2700000	3000000	32
Chr02	3000000	3300000	30
Chr02	3300000	3600000	29
Chr02	3600000	3900000	29
Chr02	3900000	4200000	42
Chr02	4200000	4500000	39
Chr02	4500000	4800000	27
Chr02	4800000	5100000	45
Chr02	5100000	5400000	32
Chr02	5400000	5700000	35
Chr02	5700000	6000000	46
Chr02	6000000	6300000	36
Chr02	6300000	6600000	36
Chr02	6600000	6900000	48
Chr02	6900000	7200000	27
Chr02	7200000	7500000	33
Chr02	7500000	7800000	26
Chr02	7800000	8100000	29
Chr02	8100000	8400000	23
Chr02	8400000	8700000	29
Chr02	8700000	9000000	16
Chr02	9000000	9300000	11
Chr02	9300000	9600000	20
Chr02	9600000	9900000	29
Chr02	9900000	10200000	27
Chr02	10200000	10500000	24
Chr02	10500000	10800000	22
Chr02	10800000	11100000	28
Chr02	11100000	11400000	26
Chr02	11400000	11700000	17
Chr02	11700000	12000000	25
Chr02	12000000	12300000	20
Chr02	12300000	12600000	26
Chr02	12600000	12900000	16
Chr02	12900000	13200000	16
Chr02	13200000	13500000	18
Chr02	13500000	13800000	26
Chr02	13800000	14100000	25
Chr02	14100000	14400000	32
Chr02	14400000	14700000	34
Chr02	14700000	15000000	27
Chr02	15000000	15300000	31
Chr02	15300000	15600000	34
Chr02	15600000	15900000	34
Chr02	15900000	16200000	9
Chr02	16200000	16500000	3
Chr02	16500000	16800000	5
Chr02	16800000	17100000	9
Chr02	17100000	17400000	9
Chr02	17400000	17700000	7
Chr02	17700000	18000000	7
Chr02	18000000	18300000	2
Chr02	18300000	18600000	2
Chr02	18600000	18900000	5
Chr02	19200000	19500000	2
Chr02	19500000	19800000	4
Chr02	20400000	20700000	5
Chr02	20700000	21000000	2
Chr02	21000000	21300000	1
Chr02	21300000	21600000	5
Chr02	21600000	21900000	5
Chr02	21900000	22200000	1
Chr02	22200000	22500000	4
Chr02	22500000	22800000	3
Chr02	23100000	23400000	2
Chr02	23400000	23700000	2
Chr02	23700000	24000000	4
Chr02	24000000	24300000	5
Chr02	24300000	24600000	3
Chr02	24600000	24900000	2
Chr02	24900000	25200000	5
Chr02	25200000	25500000	2
Chr02	25500000	25800000	10
Chr02	25800000	26100000	13
Chr02	26100000	26400000	14
Chr02	26400000	26700000	5
Chr02	26700000	27000000	8
Chr02	27000000	27300000	6
Chr02	27300000	27600000	12
Chr02	27600000	27900000	9
Chr02	27900000	28200000	11
Chr02	28200000	28500000	3
Chr02	28500000	28800000	4
Chr02	28800000	29100000	7
Chr02	29100000	29400000	4
Chr02	29400000	29700000	7
Chr02	29700000	30000000	3
Chr02	30000000	30300000	7
Chr02	30300000	30600000	7
Chr02	30600000	30900000	14
Chr02	30900000	31200000	12
Chr02	31200000	31500000	7
Chr02	31500000	31800000	5
Chr02	31800000	32100000	5
Chr02	32100000	32400000	8
Chr02	32400000	32700000	5
Chr02	32700000	33000000	5
Chr02	33000000	33300000	2
Chr02	33300000	33600000	3
Chr02	33600000	33900000	3
Chr02	33900000	34200000	2
Chr02	34200000	34500000	2
Chr02	34500000	34800000	10
Chr02	34800000	35100000	7
Chr02	35100000	35400000	8
Chr02	35400000	35700000	7
Chr02	35700000	36000000	8
Chr02	36000000	36300000	11
Chr02	36300000	36600000	14
Chr02	36600000	36900000	21
Chr02	36900000	37200000	8
Chr02	37200000	37500000	10
Chr02	37500000	37800000	6
Chr02	37800000	38100000	11
Chr02	38100000	38400000	14
Chr02	38400000	38700000	16
Chr02	38700000	39000000	27
Chr02	39000000	39300000	34
Chr02	39300000	39600000	25
Chr02	39600000	39900000	22
Chr02	39900000	40200000	28
Chr02	40200000	40500000	22
Chr02	40500000	40800000	23
Chr02	40800000	41100000	32
Chr02	41100000	41400000	36
Chr02	41400000	41700000	26
Chr02	41700000	42000000	30
Chr02	42000000	42300000	30
Chr02	42300000	42600000	21
Chr02	42600000	42900000	28
Chr02	42900000	43200000	35
Chr02	43200000	43500000	32
Chr02	43500000	43800000	34
Chr02	43800000	44100000	34
Chr02	44100000	44400000	36
Chr02	44400000	44700000	29
Chr02	44700000	45000000	44
Chr02	45000000	45300000	38
Chr02	45300000	45600000	35
Chr02	45600000	45900000	38
Chr02	45900000	46200000	38
Chr02	46200000	46500000	34
Chr02	46500000	46800000	45
Chr02	46800000	47100000	40
Chr02	47100000	47400000	46
Chr02	47400000	47700000	47
Chr02	47700000	48000000	41
Chr02	48000000	48300000	46
Chr02	48300000	48566408	27
Chr03	0	300000	32
Chr03	300000	600000	33
Chr03	600000	900000	26
Chr03	900000	1200000	28
Chr03	1200000	1500000	30
Chr03	1500000	1800000	31
Chr03	1800000	2100000	26
Chr03	2100000	2400000	21
Chr03	2400000	2700000	21
Chr03	2700000	3000000	24
Chr03	3000000	3300000	25
Chr03	3300000	3600000	20
Chr03	3600000	3900000	19
Chr03	3900000	4200000	12
Chr03	4200000	4500000	21
Chr03	4500000	4800000	19
Chr03	4800000	5100000	17
Chr03	5100000	5400000	21
Chr03	5400000	5700000	22
Chr03	5700000	6000000	25
Chr03	6000000	6300000	15
Chr03	6300000	6600000	17
Chr03	6600000	6900000	16
Chr03	6900000	7200000	18
Chr03	7200000	7500000	10
Chr03	7500000	7800000	17
Chr03	7800000	8100000	8
Chr03	8100000	8400000	12
Chr03	8400000	8700000	11
Chr03	8700000	9000000	11
Chr03	9000000	9300000	6
Chr03	9300000	9600000	9
Chr03	9600000	9900000	9
Chr03	9900000	10200000	6
Chr03	10200000	10500000	3
Chr03	10500000	10800000	6
Chr03	10800000	11100000	3
Chr03	11400000	11700000	6
Chr03	11700000	12000000	2
Chr03	12000000	12300000	2
Chr03	12600000	12900000	4
Chr03	12900000	13200000	1
Chr03	13200000	13500000	3
Chr03	13500000	13800000	7
Chr03	13800000	14100000	4
Chr03	14100000	14400000	10
Chr03	14400000	14700000	7
Chr03	14700000	15000000	1
Chr03	15600000	15900000	3
Chr03	16200000	16500000	4
Chr03	16500000	16800000	1
Chr03	16800000	17100000	11
Chr03	17100000	17400000	5
Chr03	17400000	17700000	10
Chr03	17700000	18000000	6
Chr03	18000000	18300000	2
Chr03	18300000	18600000	11
Chr03	18600000	18900000	14
Chr03	18900000	19200000	11
Chr03	19200000	19500000	5
Chr03	19500000	19800000	8
Chr03	19800000	20100000	5
Chr03	20100000	20400000	5
Chr03	20400000	20700000	3
Chr03	20700000	21000000	1
Chr03	21000000	21300000	3
Chr03	21300000	21600000	1
Chr03	21600000	21900000	6
Chr03	21900000	22200000	4
Chr03	22200000	22500000	4
Chr03	22500000	22800000	3
Chr03	22800000	23100000	8
Chr03	23100000	23400000	8
Chr03	23400000	23700000	2
Chr03	23700000	24000000	3
Chr03	24000000	24300000	2
Chr03	24300000	24600000	6
Chr03	24600000	24900000	2
Chr03	24900000	25200000	2
Chr03	25200000	25500000	5
Chr03	25500000	25800000	7
Chr03	25800000	26100000	11
Chr03	26100000	26400000	9
Chr03	26400000	26700000	10
Chr03	26700000	27000000	11
Chr03	27000000	27300000	15
Chr03	27300000	27600000	6
Chr03	27600000	27900000	12
Chr03	27900000	28200000	13
Chr03	28200000	28500000	19
Chr03	28500000	28800000	21
Chr03	28800000	29100000	18
Chr03	29100000	29400000	10
Chr03	29400000	29700000	9
Chr03	29700000	30000000	17
Chr03	30000000	30300000	7
Chr03	30300000	30600000	10
Chr03	30600000	30900000	18
Chr03	30900000	31200000	11
Chr03	31200000	31500000	12
Chr03	31500000	31800000	13
Chr03	31800000	32100000	17
Chr03	32100000	32400000	23
Chr03	32400000	32700000	15
Chr03	32700000	33000000	16
Chr03	33000000	33300000	19
Chr03	33300000	33600000	21
Chr03	33600000	33900000	22
Chr03	33900000	34200000	23
Chr03	34200000	34500000	25
Chr03	34500000	34800000	29
Chr03	34800000	35100000	23
Chr03	35100000	35400000	26
Chr03	35400000	35700000	29
Chr03	35700000	36000000	34
Chr03	36000000	36300000	34
Chr03	36300000	36600000	34
Chr03	36600000	36900000	29
Chr03	36900000	37200000	28
Chr03	37200000	37500000	32
Chr03	37500000	37800000	31
Chr03	37800000	38100000	33
Chr03	38100000	38400000	32
Chr03	38400000	38700000	33
Chr03	38700000	39000000	46
Chr03	39000000	39300000	38
Chr03	39300000	39600000	29
Chr03	39600000	39900000	37
Chr03	39900000	40200000	34
Chr03	40200000	40500000	30
Chr03	40500000	40800000	47
Chr03	40800000	41100000	37
Chr03	41100000	41400000	37
Chr03	41400000	41700000	43
Chr03	41700000	42000000	49
Chr03	42000000	42300000	39
Chr03	42300000	42600000	38
Chr03	42600000	42900000	37
Chr03	42900000	43200000	32
Chr03	43200000	43500000	44
Chr03	43500000	43800000	42
Chr03	43800000	44100000	46
Chr03	44100000	44400000	38
Chr03	44400000	44700000	40
Chr03	44700000	45000000	37
Chr03	45000000	45300000	38
Chr03	45300000	45600000	40
Chr03	45600000	45779762	23
Chr04	0	300000	36
Chr04	300000	600000	41
Chr04	600000	900000	42
Chr04	900000	1200000	38
Chr04	1200000	1500000	33
Chr04	1500000	1800000	39
Chr04	1800000	2100000	31
Chr04	2100000	2400000	36
Chr04	2400000	2700000	42
Chr04	2700000	3000000	38
Chr04	3000000	3300000	36
Chr04	3300000	3600000	38
Chr04	3600000	3900000	33
Chr04	3900000	4200000	35
Chr04	4200000	4500000	38
Chr04	4500000	4800000	28
Chr04	4800000	5100000	35
Chr04	5100000	5400000	31
Chr04	5400000	5700000	30
Chr04	5700000	6000000	38
Chr04	6000000	6300000	34
Chr04	6300000	6600000	34
Chr04	6600000	6900000	32
Chr04	6900000	7200000	30
Chr04	7200000	7500000	28
Chr04	7500000	7800000	18
Chr04	7800000	8100000	23
Chr04	8100000	8400000	26
Chr04	8400000	8700000	22
Chr04	8700000	9000000	23
Chr04	9000000	9300000	23
Chr04	9300000	9600000	22
Chr04	9600000	9900000	12
Chr04	9900000	10200000	9
Chr04	10200000	10500000	1
Chr04	10500000	10800000	4
Chr04	10800000	11100000	3
Chr04	11100000	11400000	15
Chr04	11400000	11700000	13
Chr04	11700000	12000000	10
Chr04	12000000	12300000	12
Chr04	12300000	12600000	12
Chr04	12600000	12900000	11
Chr04	12900000	13200000	19
Chr04	13200000	13500000	12
Chr04	13500000	13800000	10
Chr04	13800000	14100000	10
Chr04	14100000	14400000	9
Chr04	14400000	14700000	2
Chr04	14700000	15000000	10
Chr04	15000000	15300000	9
Chr04	15300000	15600000	5
Chr04	15600000	15900000	10
Chr04	15900000	16200000	13
Chr04	16200000	16500000	8
Chr04	16500000	16800000	6
Chr04	16800000	17100000	10
Chr04	17100000	17400000	8
Chr04	17400000	17700000	6
Chr04	17700000	18000000	9
Chr04	18000000	18300000	14
Chr04	18300000	18600000	11
Chr04	18600000	18900000	13
Chr04	18900000	19200000	10
Chr04	19200000	19500000	9
Chr04	19500000	19800000	3
Chr04	19800000	20100000	4
Chr04	20100000	20400000	11
Chr04	20400000	20700000	4
Chr04	20700000	21000000	5
Chr04	21000000	21300000	5
Chr04	21300000	21600000	5
Chr04	21600000	21900000	5
Chr04	21900000	22200000	1
Chr04	22200000	22500000	4
Chr04	22500000	22800000	5
Chr04	22800000	23100000	6
Chr04	23100000	23400000	2
Chr04	23400000	23700000	3
Chr04	23700000	24000000	6
Chr04	24000000	24300000	3
Chr04	24300000	24600000	2
Chr04	24600000	24900000	1
Chr04	24900000	25200000	4
Chr04	25200000	25500000	2
Chr04	25500000	25800000	3
Chr04	26100000	26400000	14
Chr04	26400000	26700000	8
Chr04	26700000	27000000	3
Chr04	27000000	27300000	2
Chr04	27300000	27600000	8
Chr04	28500000	28800000	3
Chr04	29100000	29400000	2
Chr04	29400000	29700000	3
Chr04	29700000	30000000	1
Chr04	30000000	30300000	5
Chr04	30300000	30600000	2
Chr04	30600000	30900000	3
Chr04	30900000	31200000	3
Chr04	31200000	31500000	2
Chr04	31800000	32100000	4
Chr04	32100000	32400000	2
Chr04	32400000	32700000	5
Chr04	32700000	33000000	5
Chr04	33000000	33300000	2
Chr04	33300000	33600000	4
Chr04	33600000	33900000	7
Chr04	33900000	34200000	3
Chr04	34200000	34500000	3
Chr04	34500000	34800000	5
Chr04	34800000	35100000	5
Chr04	35100000	35400000	5
Chr04	35400000	35700000	3
Chr04	35700000	36000000	6
Chr04	36000000	36300000	4
Chr04	36300000	36600000	9
Chr04	36600000	36900000	2
Chr04	36900000	37200000	8
Chr04	37200000	37500000	1
Chr04	37800000	38100000	1
Chr04	38100000	38400000	3
Chr04	38400000	38700000	8
Chr04	38700000	39000000	1
Chr04	39000000	39300000	6
Chr04	39300000	39600000	4
Chr04	39600000	39900000	12
Chr04	39900000	40200000	11
Chr04	40200000	40500000	13
Chr04	40500000	40800000	6
Chr04	40800000	41100000	8
Chr04	41100000	41400000	8
Chr04	41400000	41700000	6
Chr04	41700000	42000000	12
Chr04	42000000	42300000	15
Chr04	42300000	42600000	13
Chr04	42600000	42900000	18
Chr04	42900000	43200000	8
Chr04	43200000	43500000	9
Chr04	43500000	43800000	17
Chr04	43800000	44100000	20
Chr04	44100000	44400000	17
Chr04	44400000	44700000	20
Chr04	44700000	45000000	20
Chr04	45000000	45300000	10
Chr04	45300000	45600000	18
Chr04	45600000	45900000	23
Chr04	45900000	46200000	30
Chr04	46200000	46500000	22
Chr04	46500000	46800000	28
Chr04	46800000	47100000	25
Chr04	47100000	47400000	25
Chr04	47400000	47700000	35
Chr04	47700000	48000000	27
Chr04	48000000	48300000	37
Chr04	48300000	48600000	33
Chr04	48600000	48900000	38
Chr04	48900000	49200000	30
Chr04	49200000	49500000	35
Chr04	49500000	49800000	43
Chr04	49800000	50100000	37
Chr04	50100000	50400000	32
Chr04	50400000	50700000	26
Chr04	50700000	51000000	36
Chr04	51000000	51300000	33
Chr04	51300000	51600000	39
Chr04	51600000	51900000	29
Chr04	51900000	52200000	34
Chr04	52200000	52388447	19
Chr05	0	300000	38
Chr05	300000	600000	28
Chr05	600000	900000	37
Chr05	900000	1200000	25
Chr05	1200000	1500000	41
Chr05	1500000	1800000	31
Chr05	1800000	2100000	40
Chr05	2100000	2400000	35
Chr05	2400000	2700000	35
Chr05	2700000	3000000	32
Chr05	3000000	3300000	30
Chr05	3300000	3600000	31
Chr05	3600000	3900000	33
Chr05	3900000	4200000	37
Chr05	4200000	4500000	29
Chr05	4500000	4800000	30
Chr05	4800000	5100000	27
Chr05	5100000	5400000	23
Chr05	5400000	5700000	27
Chr05	5700000	6000000	22
Chr05	6000000	6300000	13
Chr05	6300000	6600000	21
Chr05	6600000	6900000	16
Chr05	6900000	7200000	12
Chr05	7200000	7500000	14
Chr05	7500000	7800000	7
Chr05	7800000	8100000	16
Chr05	8100000	8400000	8
Chr05	8400000	8700000	4
Chr05	8700000	9000000	7
Chr05	9000000	9300000	4
Chr05	9300000	9600000	6
Chr05	9600000	9900000	7
Chr05	9900000	10200000	11
Chr05	10200000	10500000	7
Chr05	10500000	10800000	6
Chr05	10800000	11100000	5
Chr05	11100000	11400000	5
Chr05	11400000	11700000	3
Chr05	11700000	12000000	5
Chr05	12000000	12300000	8
Chr05	12300000	12600000	1
Chr05	12600000	12900000	6
Chr05	12900000	13200000	6
Chr05	13200000	13500000	4
Chr05	13500000	13800000	2
Chr05	13800000	14100000	3
Chr05	14400000	14700000	2
Chr05	14700000	15000000	6
Chr05	15000000	15300000	3
Chr05	15300000	15600000	3
Chr05	15600000	15900000	4
Chr05	15900000	16200000	8
Chr05	16200000	16500000	1
Chr05	16800000	17100000	5
Chr05	17100000	17400000	1
Chr05	17400000	17700000	3
Chr05	17700000	18000000	3
Chr05	18000000	18300000	5
Chr05	18600000	18900000	2
Chr05	18900000	19200000	4
Chr05	19200000	19500000	4
Chr05	19500000	19800000	3
Chr05	19800000	20100000	6
Chr05	20100000	20400000	4
Chr05	20400000	20700000	4
Chr05	20700000	21000000	1
Chr05	21000000	21300000	1
Chr05	21900000	22200000	6
Chr05	22200000	22500000	7
Chr05	22500000	22800000	2
Chr05	22800000	23100000	2
Chr05	23400000	23700000	8
Chr05	23700000	24000000	8
Chr05	24000000	24300000	4
Chr05	24300000	24600000	5
Chr05	24600000	24900000	3
Chr05	24900000	25200000	7
Chr05	25200000	25500000	2
Chr05	25500000	25800000	11
Chr05	25800000	26100000	5
Chr05	26100000	26400000	14
Chr05	26400000	26700000	10
Chr05	26700000	27000000	10
Chr05	27000000	27300000	16
Chr05	27300000	27600000	3
Chr05	27600000	27900000	16
Chr05	27900000	28200000	11
Chr05	28200000	28500000	11
Chr05	28500000	28800000	14
Chr05	28800000	29100000	9
Chr05	29100000	29400000	11
Chr05	29400000	29700000	8
Chr05	29700000	30000000	16
Chr05	30000000	30300000	12
Chr05	30300000	30600000	11
Chr05	30600000	30900000	10
Chr05	30900000	31200000	27
Chr05	31200000	31500000	29
Chr05	31500000	31800000	26
Chr05	31800000	32100000	31
Chr05	32100000	32400000	32
Chr05	32400000	32700000	33
Chr05	32700000	33000000	32
Chr05	33000000	33300000	30
Chr05	33300000	33600000	21
Chr05	33600000	33900000	27
Chr05	33900000	34200000	25
Chr05	34200000	34500000	36
Chr05	34500000	34800000	37
Chr05	34800000	35100000	39
Chr05	35100000	35400000	41
Chr05	35400000	35700000	35
Chr05	35700000	36000000	31
Chr05	36000000	36300000	41
Chr05	36300000	36600000	39
Chr05	36600000	36900000	33
Chr05	36900000	37200000	44
Chr05	37200000	37500000	39
Chr05	37500000	37800000	37
Chr05	37800000	38100000	39
Chr05	38100000	38400000	36
Chr05	38400000	38700000	30
Chr05	38700000	39000000	45
Chr05	39000000	39300000	36
Chr05	39300000	39600000	37
Chr05	39600000	39900000	43
Chr05	39900000	40200000	32
Chr05	40200000	40500000	40
Chr05	40500000	40800000	33
Chr05	40800000	41100000	39
Chr05	41100000	41400000	38
Chr05	41400000	41700000	43
Chr05	41700000	42000000	44
Chr05	42000000	42234431	28
Chr06	0	300000	34
Chr06	300000	600000	41
Chr06	600000	900000	46
Chr06	900000	1200000	39
Chr06	1200000	1500000	38
Chr06	1500000	1800000	41
Chr06	1800000	2100000	32
Chr06	2100000	2400000	34
Chr06	2400000	2700000	43
Chr06	2700000	3000000	48
Chr06	3000000	3300000	36
Chr06	3300000	3600000	44
Chr06	3600000	3900000	41
Chr06	3900000	4200000	38
Chr06	4200000	4500000	39
Chr06	4500000	4800000	39
Chr06	4800000	5100000	36
Chr06	5100000	5400000	35
Chr06	5400000	5700000	35
Chr06	5700000	6000000	36
Chr06	6000000	6300000	44
Chr06	6300000	6600000	38
Chr06	6600000	6900000	32
Chr06	6900000	7200000	27
Chr06	7200000	7500000	33
Chr06	7500000	7800000	33
Chr06	7800000	8100000	37
Chr06	8100000	8400000	31
Chr06	8400000	8700000	31
Chr06	8700000	9000000	30
Chr06	9000000	9300000	34
Chr06	9300000	9600000	33
Chr06	9600000	9900000	37
Chr06	9900000	10200000	36
Chr06	10200000	10500000	27
Chr06	10500000	10800000	35
Chr06	10800000	11100000	38
Chr06	11100000	11400000	45
Chr06	11400000	11700000	39
Chr06	11700000	12000000	36
Chr06	12000000	12300000	37
Chr06	12300000	12600000	36
Chr06	12600000	12900000	26
Chr06	12900000	13200000	28
Chr06	13200000	13500000	36
Chr06	13500000	13800000	23
Chr06	13800000	14100000	28
Chr06	14100000	14400000	34
Chr06	14400000	14700000	21
Chr06	14700000	15000000	32
Chr06	15000000	15300000	31
Chr06	15300000	15600000	18
Chr06	15600000	15900000	19
Chr06	15900000	16200000	20
Chr06	16200000	16500000	30
Chr06	16500000	16800000	21
Chr06	16800000	17100000	17
Chr06	17100000	17400000	20
Chr06	17400000	17700000	18
Chr06	17700000	18000000	14
Chr06	18000000	18300000	19
Chr06	18300000	18600000	18
Chr06	18600000	18900000	11
Chr06	18900000	19200000	14
Chr06	19200000	19500000	15
Chr06	19500000	19800000	7
Chr06	19800000	20100000	13
Chr06	20100000	20400000	10
Chr06	20400000	20700000	11
Chr06	20700000	21000000	14
Chr06	21000000	21300000	9
Chr06	21300000	21600000	12
Chr06	21600000	21900000	8
Chr06	21900000	22200000	10
Chr06	22200000	22500000	11
Chr06	22500000	22800000	5
Chr06	22800000	23100000	8
Chr06	23100000	23400000	7
Chr06	23400000	23700000	4
Chr06	23700000	24000000	3
Chr06	24000000	24300000	1
Chr06	24300000	24600000	2
Chr06	24600000	24900000	5
Chr06	24900000	25200000	2
Chr06	25200000	25500000	2
Chr06	25500000	25800000	1
Chr06	26100000	26400000	5
Chr06	26400000	26700000	3
Chr06	26700000	27000000	1
Chr06	27000000	27300000	1
Chr06	27300000	27600000	3
Chr06	27900000	28200000	2
Chr06	28200000	28500000	1
Chr06	28800000	29100000	7
Chr06	29100000	29400000	5
Chr06	29400000	29700000	8
Chr06	29700000	30000000	2
Chr06	30000000	30300000	2
Chr06	30300000	30600000	6
Chr06	30600000	30900000	3
Chr06	30900000	31200000	5
Chr06	31200000	31500000	1
Chr06	31500000	31800000	2
Chr06	32700000	33000000	8
Chr06	33300000	33600000	1
Chr06	33900000	34200000	1
Chr06	34200000	34500000	6
Chr06	34500000	34800000	14
Chr06	34800000	35100000	7
Chr06	35100000	35400000	3
Chr06	35400000	35700000	1
Chr06	35700000	36000000	5
Chr06	36000000	36300000	11
Chr06	36300000	36600000	5
Chr06	36600000	36900000	6
Chr06	36900000	37200000	5
Chr06	37200000	37500000	7
Chr06	37500000	37800000	8
Chr06	37800000	38100000	6
Chr06	38100000	38400000	7
Chr06	38400000	38700000	13
Chr06	38700000	39000000	11
Chr06	39000000	39300000	9
Chr06	39300000	39600000	7
Chr06	39600000	39900000	12
Chr06	39900000	40200000	10
Chr06	40200000	40500000	11
Chr06	40500000	40800000	11
Chr06	40800000	41100000	2
Chr06	41100000	41400000	4
Chr06	41400000	41700000	21
Chr06	41700000	42000000	16
Chr06	42000000	42300000	13
Chr06	42300000	42600000	12
Chr06	42600000	42900000	13
Chr06	42900000	43200000	14
Chr06	43200000	43500000	12
Chr06	43500000	43800000	11
Chr06	43800000	44100000	14
Chr06	44100000	44400000	14
Chr06	44400000	44700000	20
Chr06	44700000	45000000	17
Chr06	45000000	45300000	27
Chr06	45300000	45600000	20
Chr06	45600000	45900000	26
Chr06	45900000	46200000	17
Chr06	46200000	46500000	26
Chr06	46500000	46800000	25
Chr06	46800000	47100000	55
Chr06	47100000	47400000	30
Chr06	47400000	47700000	29
Chr06	47700000	48000000	29
Chr06	48000000	48300000	29
Chr06	48300000	48600000	27
Chr06	48600000	48900000	34
Chr06	48900000	49200000	25
Chr06	49200000	49500000	34
Chr06	49500000	49800000	34
Chr06	49800000	50100000	31
Chr06	50100000	50400000	25
Chr06	50400000	50700000	33
Chr06	50700000	51000000	30
Chr06	51000000	51300000	39
Chr06	51300000	51393698	6
Chr07	0	300000	40
Chr07	300000	600000	42
Chr07	600000	900000	34
Chr07	900000	1200000	36
Chr07	1200000	1500000	35
Chr07	1500000	1800000	47
Chr07	1800000	2100000	33
Chr07	2100000	2400000	33
Chr07	2400000	2700000	42
Chr07	2700000	3000000	24
Chr07	3000000	3300000	33
Chr07	3300000	3600000	35
Chr07	3600000	3900000	31
Chr07	3900000	4200000	28
Chr07	4200000	4500000	25
Chr07	4500000	4800000	29
Chr07	4800000	5100000	26
Chr07	5100000	5400000	36
Chr07	5400000	5700000	29
Chr07	5700000	6000000	27
Chr07	6000000	6300000	29
Chr07	6300000	6600000	32
Chr07	6600000	6900000	35
Chr07	6900000	7200000	29
Chr07	7200000	7500000	26
Chr07	7500000	7800000	30
Chr07	7800000	8100000	29
Chr07	8100000	8400000	22
Chr07	8400000	8700000	36
Chr07	8700000	9000000	27
Chr07	9000000	9300000	25
Chr07	9300000	9600000	26
Chr07	9600000	9900000	20
Chr07	9900000	10200000	22
Chr07	10200000	10500000	22
Chr07	10500000	10800000	16
Chr07	10800000	11100000	7
Chr07	11100000	11400000	12
Chr07	11400000	11700000	17
Chr07	11700000	12000000	17
Chr07	12000000	12300000	5
Chr07	12300000	12600000	10
Chr07	12600000	12900000	6
Chr07	12900000	13200000	9
Chr07	13200000	13500000	13
Chr07	13500000	13800000	13
Chr07	13800000	14100000	13
Chr07	14100000	14400000	13
Chr07	14400000	14700000	14
Chr07	14700000	15000000	15
Chr07	15000000	15300000	24
Chr07	15300000	15600000	42
Chr07	15600000	15900000	21
Chr07	15900000	16200000	24
Chr07	16200000	16500000	23
Chr07	16500000	16800000	28
Chr07	16800000	17100000	19
Chr07	17100000	17400000	19
Chr07	17400000	17700000	14
Chr07	17700000	18000000	30
Chr07	18000000	18300000	11
Chr07	18300000	18600000	17
Chr07	18600000	18900000	11
Chr07	18900000	19200000	23
Chr07	19200000	19500000	17
Chr07	19500000	19800000	7
Chr07	19800000	20100000	6
Chr07	20100000	20400000	5
Chr07	20400000	20700000	8
Chr07	20700000	21000000	8
Chr07	21000000	21300000	4
Chr07	21300000	21600000	13
Chr07	21600000	21900000	14
Chr07	21900000	22200000	1
Chr07	22800000	23100000	1
Chr07	23400000	23700000	1
Chr07	24000000	24300000	1
Chr07	24300000	24600000	4
Chr07	24600000	24900000	2
Chr07	24900000	25200000	4
Chr07	25500000	25800000	5
Chr07	25800000	26100000	3
Chr07	26100000	26400000	4
Chr07	26700000	27000000	2
Chr07	27000000	27300000	9
Chr07	27300000	27600000	3
Chr07	27600000	27900000	2
Chr07	27900000	28200000	3
Chr07	28200000	28500000	2
Chr07	28500000	28800000	10
Chr07	28800000	29100000	1
Chr07	29100000	29400000	4
Chr07	29400000	29700000	10
Chr07	29700000	30000000	8
Chr07	30000000	30300000	6
Chr07	30300000	30600000	6
Chr07	30600000	30900000	4
Chr07	31200000	31500000	7
Chr07	31500000	31800000	6
Chr07	31800000	32100000	2
Chr07	32100000	32400000	2
Chr07	32400000	32700000	5
Chr07	32700000	33000000	3
Chr07	33000000	33300000	5
Chr07	33300000	33600000	6
Chr07	33600000	33900000	4
Chr07	33900000	34200000	5
Chr07	34200000	34500000	13
Chr07	34500000	34800000	9
Chr07	34800000	35100000	26
Chr07	35100000	35400000	33
Chr07	35400000	35700000	29
Chr07	35700000	36000000	30
Chr07	36000000	36300000	20
Chr07	36300000	36600000	32
Chr07	36600000	36900000	31
Chr07	36900000	37200000	21
Chr07	37200000	37500000	30
Chr07	37500000	37800000	24
Chr07	37800000	38100000	21
Chr07	38100000	38400000	21
Chr07	38400000	38700000	23
Chr07	38700000	39000000	27
Chr07	39000000	39300000	19
Chr07	39300000	39600000	15
Chr07	39600000	39900000	21
Chr07	39900000	40200000	19
Chr07	40200000	40500000	24
Chr07	40500000	40800000	14
Chr07	40800000	41100000	18
Chr07	41100000	41400000	26
Chr07	41400000	41700000	25
Chr07	41700000	42000000	34
Chr07	42000000	42300000	43
Chr07	42300000	42600000	39
Chr07	42600000	42900000	40
Chr07	42900000	43200000	46
Chr07	43200000	43500000	36
Chr07	43500000	43800000	43
Chr07	43800000	44100000	41
Chr07	44100000	44400000	39
Chr07	44400000	44602904	27
Chr08	0	300000	41
Chr08	300000	600000	36
Chr08	600000	900000	35
Chr08	900000	1200000	40
Chr08	1200000	1500000	32
Chr08	1500000	1800000	38
Chr08	1800000	2100000	44
Chr08	2100000	2400000	34
Chr08	2400000	2700000	37
Chr08	2700000	3000000	46
Chr08	3000000	3300000	33
Chr08	3300000	3600000	40
Chr08	3600000	3900000	40
Chr08	3900000	4200000	47
Chr08	4200000	4500000	45
Chr08	4500000	4800000	34
Chr08	4800000	5100000	42
Chr08	5100000	5400000	43
Chr08	5400000	5700000	39
Chr08	5700000	6000000	40
Chr08	6000000	6300000	48
Chr08	6300000	6600000	38
Chr08	6600000	6900000	44
Chr08	6900000	7200000	30
Chr08	7200000	7500000	33
Chr08	7500000	7800000	35
Chr08	7800000	8100000	38
Chr08	8100000	8400000	43
Chr08	8400000	8700000	38
Chr08	8700000	9000000	33
Chr08	9000000	9300000	39
Chr08	9300000	9600000	44
Chr08	9600000	9900000	35
Chr08	9900000	10200000	46
Chr08	10200000	10500000	43
Chr08	10500000	10800000	40
Chr08	10800000	11100000	46
Chr08	11100000	11400000	29
Chr08	11400000	11700000	34
Chr08	11700000	12000000	29
Chr08	12000000	12300000	35
Chr08	12300000	12600000	34
Chr08	12600000	12900000	18
Chr08	12900000	13200000	36
Chr08	13200000	13500000	19
Chr08	13500000	13800000	40
Chr08	13800000	14100000	30
Chr08	14100000	14400000	33
Chr08	14400000	14700000	36
Chr08	14700000	15000000	41
Chr08	15000000	15300000	31
Chr08	15300000	15600000	31
Chr08	15600000	15900000	35
Chr08	15900000	16200000	33
Chr08	16200000	16500000	31
Chr08	16500000	16800000	43
Chr08	16800000	17100000	39
Chr08	17100000	17400000	32
Chr08	17400000	17700000	31
Chr08	17700000	18000000	37
Chr08	18000000	18300000	42
Chr08	18300000	18600000	23
Chr08	18600000	18900000	26
Chr08	18900000	19200000	18
Chr08	19200000	19500000	13
Chr08	19500000	19800000	17
Chr08	19800000	20100000	14
Chr08	20100000	20400000	20
Chr08	20400000	20700000	32
Chr08	20700000	21000000	19
Chr08	21000000	21300000	22
Chr08	21300000	21600000	20
Chr08	21600000	21900000	22
Chr08	21900000	22200000	22
Chr08	22200000	22500000	18
Chr08	22500000	22800000	17
Chr08	22800000	23100000	12
Chr08	23100000	23400000	18
Chr08	23400000	23700000	11
Chr08	23700000	24000000	5
Chr08	24000000	24300000	2
Chr08	24600000	24900000	1
Chr08	24900000	25200000	3
Chr08	25500000	25800000	3
Chr08	26100000	26400000	2
Chr08	26400000	26700000	2
Chr08	26700000	27000000	1
Chr08	27000000	27300000	3
Chr08	27300000	27600000	1
Chr08	27600000	27900000	3
Chr08	27900000	28200000	1
Chr08	28200000	28500000	2
Chr08	28500000	28800000	7
Chr08	28800000	29100000	2
Chr08	29700000	30000000	7
Chr08	30600000	30900000	2
Chr08	30900000	31200000	3
Chr08	31500000	31800000	2
Chr08	31800000	32100000	4
Chr08	32100000	32400000	2
Chr08	32400000	32700000	1
Chr08	33000000	33300000	3
Chr08	33300000	33600000	10
Chr08	33600000	33900000	2
Chr08	33900000	34200000	2
Chr08	34200000	34500000	7
Chr08	34500000	34800000	12
Chr08	34800000	35100000	8
Chr08	35100000	35400000	8
Chr08	35400000	35700000	12
Chr08	35700000	36000000	10
Chr08	36000000	36300000	9
Chr08	36300000	36600000	10
Chr08	36600000	36900000	9
Chr08	36900000	37200000	11
Chr08	37200000	37500000	6
Chr08	37500000	37800000	14
Chr08	37800000	38100000	10
Chr08	38100000	38400000	9
Chr08	38400000	38700000	7
Chr08	38700000	39000000	16
Chr08	39000000	39300000	8
Chr08	39300000	39600000	18
Chr08	39600000	39900000	17
Chr08	39900000	40200000	12
Chr08	40200000	40500000	20
Chr08	40500000	40800000	20
Chr08	40800000	41100000	26
Chr08	41100000	41400000	18
Chr08	41400000	41700000	14
Chr08	41700000	42000000	29
Chr08	42000000	42300000	30
Chr08	42300000	42600000	28
Chr08	42600000	42900000	21
Chr08	42900000	43200000	25
Chr08	43200000	43500000	28
Chr08	43500000	43800000	36
Chr08	43800000	44100000	36
Chr08	44100000	44400000	36
Chr08	44400000	44700000	33
Chr08	44700000	45000000	38
Chr08	45000000	45300000	30
Chr08	45300000	45600000	38
Chr08	45600000	45900000	41
Chr08	45900000	46200000	38
Chr08	46200000	46500000	41
Chr08	46500000	46800000	36
Chr08	46800000	47100000	36
Chr08	47100000	47400000	36
Chr08	47400000	47700000	35
Chr08	47700000	47827181	19
Chr09	0	300000	35
Chr09	300000	600000	43
Chr09	600000	900000	39
Chr09	900000	1200000	39
Chr09	1200000	1500000	33
Chr09	1500000	1800000	35
Chr09	1800000	2100000	33
Chr09	2100000	2400000	36
Chr09	2400000	2700000	28
Chr09	2700000	3000000	37
Chr09	3000000	3300000	35
Chr09	3300000	3600000	29
Chr09	3600000	3900000	33
Chr09	3900000	4200000	30
Chr09	4200000	4500000	32
Chr09	4500000	4800000	25
Chr09	4800000	5100000	23
Chr09	5100000	5400000	23
Chr09	5400000	5700000	19
Chr09	5700000	6000000	21
Chr09	6000000	6300000	19
Chr09	6300000	6600000	22
Chr09	6600000	6900000	14
Chr09	6900000	7200000	22
Chr09	7200000	7500000	17
Chr09	7500000	7800000	13
Chr09	7800000	8100000	11
Chr09	8100000	8400000	21
Chr09	8400000	8700000	14
Chr09	8700000	9000000	13
Chr09	9000000	9300000	11
Chr09	9300000	9600000	14
Chr09	9600000	9900000	11
Chr09	9900000	10200000	14
Chr09	10200000	10500000	10
Chr09	10500000	10800000	12
Chr09	10800000	11100000	4
Chr09	11100000	11400000	5
Chr09	11400000	11700000	10
Chr09	11700000	12000000	12
Chr09	12000000	12300000	15
Chr09	12300000	12600000	14
Chr09	12600000	12900000	9
Chr09	12900000	13200000	9
Chr09	13200000	13500000	6
Chr09	13500000	13800000	3
Chr09	14100000	14400000	3
Chr09	14400000	14700000	7
Chr09	14700000	15000000	1
Chr09	15000000	15300000	8
Chr09	15300000	15600000	2
Chr09	15600000	15900000	2
Chr09	15900000	16200000	1
Chr09	16200000	16500000	2
Chr09	16500000	16800000	2
Chr09	16800000	17100000	2
Chr09	17100000	17400000	4
Chr09	17400000	17700000	3
Chr09	17700000	18000000	3
Chr09	18000000	18300000	13
Chr09	18300000	18600000	17
Chr09	18600000	18900000	5
Chr09	18900000	19200000	8
Chr09	19200000	19500000	13
Chr09	19500000	19800000	11
Chr09	19800000	20100000	10
Chr09	20100000	20400000	8
Chr09	20400000	20700000	5
Chr09	21000000	21300000	9
Chr09	21300000	21600000	8
Chr09	21600000	21900000	6
Chr09	21900000	22200000	13
Chr09	22200000	22500000	10
Chr09	22500000	22800000	3
Chr09	22800000	23100000	3
Chr09	23100000	23400000	2
Chr09	23400000	23700000	1
Chr09	24000000	24300000	1
Chr09	24300000	24600000	1
Chr09	24600000	24900000	11
Chr09	24900000	25200000	6
Chr09	25200000	25500000	2
Chr09	25500000	25800000	1
Chr09	26400000	26700000	2
Chr09	26700000	27000000	1
Chr09	27000000	27300000	8
Chr09	27300000	27600000	4
Chr09	27600000	27900000	3
Chr09	27900000	28200000	2
Chr09	28200000	28500000	10
Chr09	28500000	28800000	12
Chr09	28800000	29100000	8
Chr09	29100000	29400000	14
Chr09	29400000	29700000	8
Chr09	29700000	30000000	5
Chr09	30000000	30300000	7
Chr09	30300000	30600000	4
Chr09	30600000	30900000	5
Chr09	30900000	31200000	16
Chr09	31200000	31500000	4
Chr09	31500000	31800000	4
Chr09	31800000	32100000	8
Chr09	32100000	32400000	8
Chr09	32400000	32700000	19
Chr09	32700000	33000000	11
Chr09	33000000	33300000	15
Chr09	33300000	33600000	10
Chr09	33600000	33900000	22
Chr09	33900000	34200000	8
Chr09	34200000	34500000	12
Chr09	34500000	34800000	13
Chr09	34800000	35100000	9
Chr09	35100000	35400000	11
Chr09	35400000	35700000	13
Chr09	35700000	36000000	11
Chr09	36000000	36300000	16
Chr09	36300000	36600000	15
Chr09	36600000	36900000	14
Chr09	36900000	37200000	15
Chr09	37200000	37500000	17
Chr09	37500000	37800000	24
Chr09	37800000	38100000	29
Chr09	38100000	38400000	22
Chr09	38400000	38700000	26
Chr09	38700000	39000000	35
Chr09	39000000	39300000	23
Chr09	39300000	39600000	27
Chr09	39600000	39900000	34
Chr09	39900000	40200000	31
Chr09	40200000	40500000	24
Chr09	40500000	40800000	27
Chr09	40800000	41100000	34
Chr09	41100000	41400000	32
Chr09	41400000	41700000	32
Chr09	41700000	42000000	29
Chr09	42000000	42300000	33
Chr09	42300000	42600000	32
Chr09	42600000	42900000	32
Chr09	42900000	43200000	25
Chr09	43200000	43500000	35
Chr09	43500000	43800000	37
Chr09	43800000	44100000	33
Chr09	44100000	44400000	54
Chr09	44700000	45000000	19
Chr09	45000000	45300000	35
Chr09	45300000	45600000	43
Chr09	45600000	45900000	37
Chr09	45900000	46200000	25
Chr09	46200000	46500000	35
Chr09	46500000	46800000	33
Chr09	46800000	47100000	39
Chr09	47100000	47400000	47
Chr09	47400000	47700000	33
Chr09	47700000	48000000	41
Chr09	48000000	48300000	31
Chr09	48300000	48600000	31
Chr09	48600000	48900000	43
Chr09	48900000	49200000	39
Chr09	49200000	49500000	32
Chr09	49500000	49800000	27
Chr09	49800000	50100000	30
Chr09	50100000	50189007	11
Chr10	0	300000	29
Chr10	300000	600000	31
Chr10	600000	900000	33
Chr10	900000	1200000	41
Chr10	1200000	1500000	36
Chr10	1500000	1800000	37
Chr10	1800000	2100000	32
Chr10	2100000	2400000	35
Chr10	2400000	2700000	36
Chr10	2700000	3000000	35
Chr10	3000000	3300000	29
Chr10	3300000	3600000	36
Chr10	3600000	3900000	22
Chr10	3900000	4200000	35
Chr10	4200000	4500000	33
Chr10	4500000	4800000	32
Chr10	4800000	5100000	25
Chr10	5100000	5400000	27
Chr10	5400000	5700000	24
Chr10	5700000	6000000	25
Chr10	6000000	6300000	23
Chr10	6300000	6600000	15
Chr10	6600000	6900000	28
Chr10	6900000	7200000	14
Chr10	7200000	7500000	17
Chr10	7500000	7800000	22
Chr10	7800000	8100000	13
Chr10	8100000	8400000	7
Chr10	8400000	8700000	8
Chr10	8700000	9000000	11
Chr10	9000000	9300000	10
Chr10	9300000	9600000	10
Chr10	9600000	9900000	8
Chr10	9900000	10200000	15
Chr10	10200000	10500000	11
Chr10	10500000	10800000	11
Chr10	10800000	11100000	9
Chr10	11100000	11400000	12
Chr10	11400000	11700000	4
Chr10	11700000	12000000	19
Chr10	12000000	12300000	11
Chr10	12300000	12600000	5
Chr10	12600000	12900000	9
Chr10	12900000	13200000	7
Chr10	13200000	13500000	10
Chr10	13500000	13800000	9
Chr10	13800000	14100000	4
Chr10	14100000	14400000	1
Chr10	14400000	14700000	2
Chr10	14700000	15000000	4
Chr10	15000000	15300000	2
Chr10	15300000	15600000	4
Chr10	15900000	16200000	1
Chr10	16200000	16500000	3
Chr10	16500000	16800000	7
Chr10	16800000	17100000	5
Chr10	17100000	17400000	6
Chr10	17400000	17700000	3
Chr10	17700000	18000000	2
Chr10	18000000	18300000	8
Chr10	18300000	18600000	5
Chr10	18600000	18900000	3
Chr10	18900000	19200000	2
Chr10	19200000	19500000	2
Chr10	19500000	19800000	3
Chr10	19800000	20100000	2
Chr10	20100000	20400000	1
Chr10	20400000	20700000	1
Chr10	21000000	21300000	2
Chr10	21300000	21600000	6
Chr10	21600000	21900000	7
Chr10	21900000	22200000	4
Chr10	22500000	22800000	5
Chr10	22800000	23100000	2
Chr10	23100000	23400000	4
Chr10	23400000	23700000	7
Chr10	23700000	24000000	4
Chr10	24000000	24300000	6
Chr10	24300000	24600000	11
Chr10	24600000	24900000	7
Chr10	24900000	25200000	3
Chr10	25200000	25500000	7
Chr10	25500000	25800000	9
Chr10	25800000	26100000	5
Chr10	26100000	26400000	6
Chr10	26400000	26700000	2
Chr10	26700000	27000000	2
Chr10	27000000	27300000	6
Chr10	27300000	27600000	8
Chr10	27600000	27900000	1
Chr10	27900000	28200000	4
Chr10	28200000	28500000	4
Chr10	28500000	28800000	11
Chr10	28800000	29100000	10
Chr10	29100000	29400000	4
Chr10	29400000	29700000	12
Chr10	29700000	30000000	3
Chr10	30000000	30300000	3
Chr10	30300000	30600000	14
Chr10	30600000	30900000	9
Chr10	30900000	31200000	8
Chr10	31200000	31500000	8
Chr10	31500000	31800000	3
Chr10	31800000	32100000	2
Chr10	32100000	32400000	11
Chr10	32400000	32700000	9
Chr10	32700000	33000000	6
Chr10	33000000	33300000	3
Chr10	33300000	33600000	4
Chr10	33600000	33900000	12
Chr10	33900000	34200000	11
Chr10	34200000	34500000	4
Chr10	34500000	34800000	7
Chr10	34800000	35100000	4
Chr10	35100000	35400000	5
Chr10	35400000	35700000	16
Chr10	35700000	36000000	19
Chr10	36000000	36300000	10
Chr10	36300000	36600000	3
Chr10	36600000	36900000	12
Chr10	36900000	37200000	16
Chr10	37200000	37500000	31
Chr10	37500000	37800000	19
Chr10	37800000	38100000	28
Chr10	38100000	38400000	25
Chr10	38400000	38700000	36
Chr10	38700000	39000000	30
Chr10	39000000	39300000	37
Chr10	39300000	39600000	28
Chr10	39600000	39900000	31
Chr10	39900000	40200000	28
Chr10	40200000	40500000	38
Chr10	40500000	40800000	30
Chr10	40800000	41100000	32
Chr10	41100000	41400000	26
Chr10	41400000	41700000	35
Chr10	41700000	42000000	31
Chr10	42000000	42300000	32
Chr10	42300000	42600000	38
Chr10	42600000	42900000	37
Chr10	42900000	43200000	34
Chr10	43200000	43500000	28
Chr10	43500000	43800000	26
Chr10	43800000	44100000	26
Chr10	44100000	44400000	25
Chr10	44400000	44700000	34
Chr10	44700000	45000000	32
Chr10	45000000	45300000	34
Chr10	45300000	45600000	38
Chr10	45600000	45900000	36
Chr10	45900000	46200000	36
Chr10	46200000	46500000	35
Chr10	46500000	46800000	34
Chr10	46800000	47100000	33
Chr10	47100000	47400000	29
Chr10	47400000	47700000	32
Chr10	47700000	48000000	34
Chr10	48000000	48300000	40
Chr10	48300000	48600000	43
Chr10	48600000	48900000	45
Chr10	48900000	49200000	46
Chr10	49200000	49500000	30
Chr10	49500000	49800000	25
Chr10	49800000	50100000	43
Chr10	50100000	50400000	40
Chr10	50400000	50700000	47
Chr10	50700000	51000000	41
Chr10	51000000	51300000	39
Chr10	51300000	51546294	29
Chr11	0	300000	39
Chr11	300000	600000	46
Chr11	600000	900000	44
Chr11	900000	1200000	42
Chr11	1200000	1500000	39
Chr11	1500000	1800000	43
Chr11	1800000	2100000	36
Chr11	2100000	2400000	39
Chr11	2400000	2700000	46
Chr11	2700000	3000000	37
Chr11	3000000	3300000	36
Chr11	3300000	3600000	35
Chr11	3600000	3900000	37
Chr11	3900000	4200000	36
Chr11	4200000	4500000	38
Chr11	4500000	4800000	41
Chr11	4800000	5100000	44
Chr11	5100000	5400000	45
Chr11	5400000	5700000	38
Chr11	5700000	6000000	38
Chr11	6000000	6300000	39
Chr11	6300000	6600000	39
Chr11	6600000	6900000	35
Chr11	6900000	7200000	35
Chr11	7200000	7500000	39
Chr11	7500000	7800000	40
Chr11	7800000	8100000	37
Chr11	8100000	8400000	38
Chr11	8400000	8700000	36
Chr11	8700000	9000000	46
Chr11	9000000	9300000	33
Chr11	9300000	9600000	46
Chr11	9600000	9900000	38
Chr11	9900000	10200000	33
Chr11	10200000	10500000	47
Chr11	10500000	10800000	34
Chr11	10800000	11100000	33
Chr11	11100000	11400000	30
Chr11	11400000	11700000	22
Chr11	11700000	12000000	17
Chr11	12000000	12300000	16
Chr11	12300000	12600000	15
Chr11	12600000	12900000	14
Chr11	13500000	13800000	7
Chr11	13800000	14100000	10
Chr11	14100000	14400000	16
Chr11	14400000	14700000	9
Chr11	14700000	15000000	16
Chr11	15000000	15300000	13
Chr11	15300000	15600000	13
Chr11	15600000	15900000	13
Chr11	15900000	16200000	9
Chr11	16200000	16500000	7
Chr11	16500000	16800000	5
Chr11	16800000	17100000	3
Chr11	17100000	17400000	5
Chr11	17400000	17700000	4
Chr11	17700000	18000000	3
Chr11	18000000	18300000	12
Chr11	18300000	18600000	8
Chr11	18600000	18900000	22
Chr11	18900000	19200000	11
Chr11	19200000	19500000	8
Chr11	19500000	19800000	2
Chr11	20100000	20400000	5
Chr11	20700000	21000000	1
Chr11	21000000	21300000	1
Chr11	21300000	21600000	2
Chr11	21600000	21900000	3
Chr11	21900000	22200000	2
Chr11	22200000	22500000	5
Chr11	22500000	22800000	2
Chr11	22800000	23100000	5
Chr11	23400000	23700000	1
Chr11	24000000	24300000	4
Chr11	24300000	24600000	15
Chr11	24600000	24900000	14
Chr11	24900000	25200000	22
Chr11	25200000	25500000	19
Chr11	25500000	25800000	10
Chr11	25800000	26100000	24
Chr11	26100000	26400000	18
Chr11	26400000	26700000	26
Chr11	26700000	27000000	24
Chr11	27000000	27300000	13
Chr11	27300000	27600000	14
Chr11	27600000	27900000	15
Chr11	27900000	28200000	15
Chr11	28200000	28500000	29
Chr11	28500000	28800000	7
Chr11	28800000	29100000	10
Chr11	29100000	29400000	8
Chr11	29400000	29700000	7
Chr11	29700000	30000000	9
Chr11	30000000	30300000	17
Chr11	30300000	30600000	27
Chr11	30600000	30900000	24
Chr11	30900000	31200000	19
Chr11	31200000	31500000	25
Chr11	31500000	31800000	29
Chr11	31800000	32100000	30
Chr11	32100000	32400000	29
Chr11	32400000	32700000	26
Chr11	32700000	33000000	36
Chr11	33000000	33300000	36
Chr11	33300000	33600000	35
Chr11	33600000	33900000	35
Chr11	33900000	34200000	47
Chr11	34200000	34500000	44
Chr11	34500000	34750215	24
Chr12	0	300000	38
Chr12	300000	600000	43
Chr12	600000	900000	41
Chr12	900000	1200000	47
Chr12	1200000	1500000	39
Chr12	1500000	1800000	38
Chr12	1800000	2100000	35
Chr12	2100000	2400000	39
Chr12	2400000	2700000	51
Chr12	2700000	3000000	40
Chr12	3000000	3300000	43
Chr12	3300000	3600000	47
Chr12	3600000	3900000	39
Chr12	3900000	4200000	38
Chr12	4200000	4500000	38
Chr12	4500000	4800000	35
Chr12	4800000	5100000	46
Chr12	5100000	5400000	34
Chr12	5400000	5700000	20
Chr12	5700000	6000000	22
Chr12	6000000	6300000	28
Chr12	6300000	6600000	30
Chr12	6600000	6900000	24
Chr12	6900000	7200000	28
Chr12	7200000	7500000	33
Chr12	7500000	7800000	29
Chr12	7800000	8100000	15
Chr12	8100000	8400000	17
Chr12	8400000	8700000	24
Chr12	8700000	9000000	16
Chr12	9000000	9300000	20
Chr12	9300000	9600000	17
Chr12	9600000	9900000	24
Chr12	9900000	10200000	11
Chr12	10200000	10500000	11
Chr12	10500000	10800000	15
Chr12	10800000	11100000	17
Chr12	11100000	11400000	13
Chr12	11400000	11700000	22
Chr12	11700000	12000000	10
Chr12	12000000	12300000	7
Chr12	12300000	12600000	7
Chr12	12600000	12900000	19
Chr12	12900000	13200000	9
Chr12	13200000	13500000	14
Chr12	13500000	13800000	26
Chr12	13800000	14100000	22
Chr12	14100000	14400000	14
Chr12	14400000	14700000	10
Chr12	14700000	15000000	21
Chr12	15000000	15300000	10
Chr12	15300000	15600000	10
Chr12	15600000	15900000	10
Chr12	15900000	16200000	11
Chr12	16200000	16500000	13
Chr12	16500000	16800000	8
Chr12	16800000	17100000	4
Chr12	17100000	17400000	14
Chr12	17400000	17700000	5
Chr12	17700000	18000000	8
Chr12	18000000	18300000	5
Chr12	18300000	18600000	8
Chr12	18600000	18900000	6
Chr12	18900000	19200000	11
Chr12	19200000	19500000	4
Chr12	19500000	19800000	1
Chr12	19800000	20100000	7
Chr12	20100000	20400000	8
Chr12	20400000	20700000	11
Chr12	20700000	21000000	6
Chr12	21000000	21300000	7
Chr12	21300000	21600000	10
Chr12	21600000	21900000	10
Chr12	21900000	22200000	9
Chr12	22800000	23100000	4
Chr12	23100000	23400000	9
Chr12	23400000	23700000	5
Chr12	23700000	24000000	2
Chr12	24000000	24300000	11
Chr12	24300000	24600000	5
Chr12	24600000	24900000	4
Chr12	24900000	25200000	2
Chr12	25200000	25500000	3
Chr12	25500000	25800000	2
Chr12	25800000	26100000	8
Chr12	26100000	26400000	4
Chr12	26400000	26700000	3
Chr12	26700000	27000000	5
Chr12	27300000	27600000	1
Chr12	27600000	27900000	3
Chr12	27900000	28200000	2
Chr12	28200000	28500000	10
Chr12	28500000	28800000	1
Chr12	28800000	29100000	1
Chr12	29100000	29400000	4
Chr12	29400000	29700000	1
Chr12	29700000	30000000	1
Chr12	30000000	30300000	3
Chr12	30300000	30600000	4
Chr12	30600000	30900000	7
Chr12	30900000	31200000	2
Chr12	31200000	31500000	4
Chr12	31500000	31800000	4
Chr12	31800000	32100000	27
Chr12	32100000	32400000	24
Chr12	32400000	32700000	24
Chr12	32700000	33000000	21
Chr12	33000000	33300000	20
Chr12	33300000	33600000	19
Chr12	33600000	33900000	19
Chr12	33900000	34200000	24
Chr12	34200000	34500000	23
Chr12	34500000	34800000	33
Chr12	34800000	35100000	22
Chr12	35100000	35400000	30
Chr12	35400000	35700000	33
Chr12	35700000	36000000	30
Chr12	36000000	36300000	38
Chr12	36300000	36600000	32
Chr12	36600000	36900000	42
Chr12	36900000	37200000	31
Chr12	37200000	37500000	29
Chr12	37500000	37800000	23
Chr12	37800000	38100000	34
Chr12	38100000	38400000	30
Chr12	38400000	38700000	25
Chr12	38700000	39000000	29
Chr12	39000000	39300000	38
Chr12	39300000	39600000	34
Chr12	39600000	39900000	31
Chr12	39900000	40090069	23
Chr13	0	300000	9
Chr13	300000	600000	11
Chr13	600000	900000	12
Chr13	900000	1200000	9
Chr13	1200000	1500000	13
Chr13	1500000	1800000	4
Chr13	1800000	2100000	19
Chr13	2100000	2400000	6
Chr13	2400000	2700000	15
Chr13	2700000	3000000	11
Chr13	3000000	3300000	38
Chr13	3300000	3600000	34
Chr13	3600000	3900000	33
Chr13	3900000	4200000	26
Chr13	4200000	4500000	3
Chr13	4500000	4800000	9
Chr13	4800000	5100000	2
Chr13	5100000	5400000	6
Chr13	5400000	5700000	3
Chr13	5700000	6000000	3
Chr13	6000000	6300000	7
Chr13	6600000	6900000	5
Chr13	6900000	7200000	2
Chr13	7200000	7500000	3
Chr13	7500000	7800000	1
Chr13	7800000	8100000	1
Chr13	8100000	8400000	3
Chr13	8400000	8700000	6
Chr13	8700000	9000000	2
Chr13	9000000	9300000	2
Chr13	9300000	9600000	2
Chr13	9600000	9900000	3
Chr13	9900000	10200000	10
Chr13	10200000	10500000	17
Chr13	10500000	10800000	16
Chr13	10800000	11100000	10
Chr13	11100000	11400000	6
Chr13	11400000	11700000	12
Chr13	11700000	12000000	12
Chr13	12000000	12300000	11
Chr13	12300000	12600000	5
Chr13	12600000	12900000	2
Chr13	12900000	13200000	8
Chr13	13200000	13500000	8
Chr13	13500000	13800000	25
Chr13	13800000	14100000	20
Chr13	14100000	14400000	15
Chr13	14400000	14700000	26
Chr13	14700000	15000000	21
Chr13	15000000	15300000	28
Chr13	15300000	15600000	30
Chr13	15600000	15900000	32
Chr13	15900000	16200000	18
Chr13	16200000	16500000	19
Chr13	16500000	16800000	26
Chr13	16800000	17100000	25
Chr13	17100000	17400000	21
Chr13	17400000	17700000	19
Chr13	17700000	18000000	14
Chr13	18000000	18300000	15
Chr13	18300000	18600000	18
Chr13	18600000	18900000	20
Chr13	18900000	19200000	12
Chr13	19200000	19500000	16
Chr13	19500000	19800000	19
Chr13	19800000	20100000	20
Chr13	20100000	20400000	16
Chr13	20400000	20700000	27
Chr13	20700000	21000000	26
Chr13	21000000	21300000	29
Chr13	21300000	21600000	30
Chr13	21600000	21900000	36
Chr13	21900000	22200000	31
Chr13	22200000	22500000	40
Chr13	22500000	22800000	28
Chr13	22800000	23100000	39
Chr13	23100000	23400000	29
Chr13	23400000	23700000	27
Chr13	23700000	24000000	31
Chr13	24000000	24300000	32
Chr13	24300000	24600000	36
Chr13	24600000	24900000	27
Chr13	24900000	25200000	30
Chr13	25200000	25500000	29
Chr13	25500000	25800000	29
Chr13	25800000	26100000	25
Chr13	26100000	26400000	29
Chr13	26400000	26700000	18
Chr13	26700000	27000000	21
Chr13	27000000	27300000	34
Chr13	27300000	27600000	25
Chr13	27600000	27900000	35
Chr13	27900000	28200000	37
Chr13	28200000	28500000	32
Chr13	28500000	28800000	32
Chr13	28800000	29100000	30
Chr13	29100000	29400000	38
Chr13	29400000	29700000	28
Chr13	29700000	30000000	28
Chr13	30000000	30300000	32
Chr13	30300000	30600000	31
Chr13	30600000	30900000	28
Chr13	30900000	31200000	27
Chr13	31200000	31500000	32
Chr13	31500000	31800000	27
Chr13	31800000	32100000	34
Chr13	32100000	32400000	27
Chr13	32400000	32700000	33
Chr13	32700000	33000000	36
Chr13	33000000	33300000	29
Chr13	33300000	33600000	31
Chr13	33600000	33900000	34
Chr13	33900000	34200000	33
Chr13	34200000	34500000	45
Chr13	34500000	34800000	34
Chr13	34800000	35100000	34
Chr13	35100000	35400000	35
Chr13	35400000	35700000	45
Chr13	35700000	36000000	51
Chr13	36000000	36300000	46
Chr13	36300000	36600000	36
Chr13	36600000	36900000	37
Chr13	36900000	37200000	40
Chr13	37200000	37500000	30
Chr13	37500000	37800000	35
Chr13	37800000	38100000	31
Chr13	38100000	38400000	31
Chr13	38400000	38700000	36
Chr13	38700000	39000000	35
Chr13	39000000	39300000	33
Chr13	39300000	39600000	38
Chr13	39600000	39900000	45
Chr13	39900000	40200000	37
Chr13	40200000	40500000	41
Chr13	40500000	40800000	36
Chr13	40800000	41100000	35
Chr13	41100000	41400000	32
Chr13	41400000	41700000	30
Chr13	41700000	42000000	24
Chr13	42000000	42300000	33
Chr13	42300000	42600000	32
Chr13	42600000	42900000	40
Chr13	42900000	43200000	45
Chr13	43200000	43500000	37
Chr13	43500000	43800000	41
Chr13	43800000	44100000	42
Chr13	44100000	44400000	35
Chr13	44400000	44700000	46
Chr13	44700000	45000000	29
Chr13	45000000	45300000	44
Chr13	45300000	45600000	31
Chr13	45600000	45821313	26
Chr14	0	300000	29
Chr14	300000	600000	47
Chr14	600000	900000	42
Chr14	900000	1200000	49
Chr14	1200000	1500000	45
Chr14	1500000	1800000	39
Chr14	1800000	2100000	37
Chr14	2100000	2400000	41
Chr14	2400000	2700000	32
Chr14	2700000	3000000	39
Chr14	3000000	3300000	32
Chr14	3300000	3600000	40
Chr14	3600000	3900000	26
Chr14	3900000	4200000	33
Chr14	4200000	4500000	33
Chr14	4500000	4800000	28
Chr14	4800000	5100000	35
Chr14	5100000	5400000	30
Chr14	5400000	5700000	23
Chr14	5700000	6000000	35
Chr14	6000000	6300000	37
Chr14	6300000	6600000	27
Chr14	6600000	6900000	21
Chr14	6900000	7200000	28
[truncated: 1,089 more rows]
