# Supplementary material for: Genome-wide identification and characterization of GRAS genes in soybean (Glycine max)
Source: BMC Plant Biol. 2020 Sep 5;20:415. doi: 10.1186/s12870-020-02636-5 (PMC7487615; doi:10.1186/s12870-020-02636-5)
Supplement: Supplementary file 7 — Additional file 7: Table S6. Tandemly and segmentally duplicated GmGRAS gene pairs. [file 12870_2020_2636_MOESM7_ESM.xls]

## Sheet: Sheet1
Table S6 Tandemly and segmentally duplicated GmGRAS gene pairs
Gene Name	Gene ID	Gene Name	Gene ID	Duplication Type
GmGRAS55	Glyma.11G138200.1.Wm82.a2.v1	GmGRAS54	Glyma.11G138100.1.Wm82.a2.v1	Tandem duplication
GmGRAS55	Glyma.11G138200.1.Wm82.a2.v1	GmGRAS56	Glyma.11G138300.1.Wm82.a2.v1	Tandem duplication
GmGRAS56	Glyma.11G138300.1.Wm82.a2.v1	GmGRAS57	Glyma.11G138400.3.Wm82.a2.v1	Tandem duplication
GmGRAS57	Glyma.11G138400.3.Wm82.a2.v1	GmGRAS58	Glyma.11G138500.1.Wm82.a2.v1	Tandem duplication
GmGRAS68	Glyma.12G062000.1.Wm82.a2.v1	GmGRAS69	Glyma.12G062100.1.Wm82.a2.v1	Tandem duplication
GmGRAS79	Glyma.13G337200.1.Wm82.a2.v1	GmGRAS80	Glyma.13G337300.1.Wm82.a2.v1	Tandem duplication
GmGRAS82	Glyma.13G337500.1.Wm82.a2.v1	GmGRAS83	Glyma.13G337600.1.Wm82.a2.v1	Tandem duplication
GmGRAS89	Glyma.15G036900.1.Wm82.a2.v1	GmGRAS90	Glyma.15G037000.1.Wm82.a2.v1	Tandem duplication
GmGRAS94	Glyma.15G141300.1.Wm82.a2.v1	GmGRAS95	Glyma.15G141400.1.Wm82.a2.v1	Tandem duplication
GmGRAS1	Glyma.01G079500.1.Wm82.a2.v1	GmGRAS2	Glyma.01G136300.1.Wm82.a2.v1	Segmental duplication
GmGRAS3	Glyma.01G177200.1.Wm82.a2.v1	GmGRAS7	Glyma.02G058700.1.Wm82.a2.v1	Segmental duplication
GmGRAS1	Glyma.01G079500.1.Wm82.a2.v1	GmGRAS11	Glyma.03G031800.1.Wm82.a2.v1	Segmental duplication
GmGRAS2	Glyma.01G136300.1.Wm82.a2.v1	GmGRAS11	Glyma.03G031800.1.Wm82.a2.v1	Segmental duplication
GmGRAS4	Glyma.01G194200.1.Wm82.a2.v1	GmGRAS22	Glyma.05G105600.1.Wm82.a2.v1	Segmental duplication
GmGRAS3	Glyma.01G177200.1.Wm82.a2.v1	GmGRAS49	Glyma.11G065200.1.Wm82.a2.v1	Segmental duplication
GmGRAS4	Glyma.01G194200.1.Wm82.a2.v1	GmGRAS48	Glyma.11G047700.1.Wm82.a2.v1	Segmental duplication
GmGRAS5	Glyma.01G226600.1.Wm82.a2.v1	GmGRAS47	Glyma.11G016100.1.Wm82.a2.v1	Segmental duplication
GmGRAS5	Glyma.01G226600.1.Wm82.a2.v1	GmGRAS51	Glyma.11G096000.1.Wm82.a2.v1	Segmental duplication
GmGRAS5	Glyma.01G226600.1.Wm82.a2.v1	GmGRAS65	Glyma.12G022100.2.Wm82.a2.v1	Segmental duplication
GmGRAS3	Glyma.01G177200.1.Wm82.a2.v1	GmGRAS99	Glyma.16G141300.1.Wm82.a2.v1	Segmental duplication
GmGRAS4	Glyma.01G194200.1.Wm82.a2.v1	GmGRAS105	Glyma.17G160800.1.Wm82.a2.v1	Segmental duplication
GmGRAS6	Glyma.02G012000.1.Wm82.a2.v1	GmGRAS14	Glyma.03G219900.1.Wm82.a2.v1	Segmental duplication
GmGRAS9	Glyma.02G297700.1.Wm82.a2.v1	GmGRAS35	Glyma.08G325900.1.Wm82.a2.v1	Segmental duplication
GmGRAS6	Glyma.02G012000.1.Wm82.a2.v1	GmGRAS42	Glyma.10G012500.1.Wm82.a2.v1	Segmental duplication
GmGRAS7	Glyma.02G058700.1.Wm82.a2.v1	GmGRAS49	Glyma.11G065200.1.Wm82.a2.v1	Segmental duplication
GmGRAS9	Glyma.02G297700.1.Wm82.a2.v1	GmGRAS86	Glyma.14G016000.1.Wm82.a2.v1	Segmental duplication
GmGRAS10	Glyma.02G306200.1.Wm82.a2.v1	GmGRAS85	Glyma.14G006900.1.Wm82.a2.v1	Segmental duplication
GmGRAS7	Glyma.02G058700.1.Wm82.a2.v1	GmGRAS99	Glyma.16G141300.1.Wm82.a2.v1	Segmental duplication
GmGRAS8	Glyma.02G074800.1.Wm82.a2.v1	GmGRAS100	Glyma.16G156700.1.Wm82.a2.v1	Segmental duplication
GmGRAS9	Glyma.02G297700.1.Wm82.a2.v1	GmGRAS108	Glyma.18G081100.1.Wm82.a2.v1	Segmental duplication
GmGRAS6	Glyma.02G012000.1.Wm82.a2.v1	GmGRAS113	Glyma.19G216700.1.Wm82.a2.v1	Segmental duplication
GmGRAS13	Glyma.03G065700.2.Wm82.a2.v1	GmGRAS29	Glyma.07G133100.1.Wm82.a2.v1	Segmental duplication
GmGRAS12	Glyma.03G050800.1.Wm82.a2.v1	GmGRAS30	Glyma.07G154300.1.Wm82.a2.v1	Segmental duplication
GmGRAS14	Glyma.03G219900.1.Wm82.a2.v1	GmGRAS42	Glyma.10G012500.1.Wm82.a2.v1	Segmental duplication
GmGRAS12	Glyma.03G050800.1.Wm82.a2.v1	GmGRAS110	Glyma.18G205100.1.Wm82.a2.v1	Segmental duplication
GmGRAS14	Glyma.03G219900.1.Wm82.a2.v1	GmGRAS113	Glyma.19G216700.1.Wm82.a2.v1	Segmental duplication
GmGRAS11	Glyma.03G031800.1.Wm82.a2.v1	GmGRAS117	Glyma.U013800.1.Wm82.a2.v1	Segmental duplication
GmGRAS17	Glyma.04G242100.2.Wm82.a2.v1	GmGRAS25	Glyma.06G121300.1.Wm82.a2.v1	Segmental duplication
GmGRAS18	Glyma.04G251900.1.Wm82.a2.v1	GmGRAS24	Glyma.06G110800.1.Wm82.a2.v1	Segmental duplication
GmGRAS16	Glyma.04G150500.1.Wm82.a2.v1	GmGRAS26	Glyma.06G213100.1.Wm82.a2.v1	Segmental duplication
GmGRAS15	Glyma.04G138900.1.Wm82.a2.v1	GmGRAS60	Glyma.11G150200.1.Wm82.a2.v1	Segmental duplication
GmGRAS18	Glyma.04G251900.1.Wm82.a2.v1	GmGRAS75	Glyma.13G081700.1.Wm82.a2.v1	Segmental duplication
GmGRAS17	Glyma.04G242100.2.Wm82.a2.v1	GmGRAS74	Glyma.13G037100.1.Wm82.a2.v1	Segmental duplication
GmGRAS17	Glyma.04G242100.2.Wm82.a2.v1	GmGRAS87	Glyma.14G119100.1.Wm82.a2.v1	Segmental duplication
GmGRAS23	Glyma.05G140400.1.Wm82.a2.v1	GmGRAS32	Glyma.08G095800.1.Wm82.a2.v1	Segmental duplication
GmGRAS22	Glyma.05G105600.1.Wm82.a2.v1	GmGRAS48	Glyma.11G047700.1.Wm82.a2.v1	Segmental duplication
GmGRAS19	Glyma.05G045300.1.Wm82.a2.v1	GmGRAS103	Glyma.17G127500.1.Wm82.a2.v1	Segmental duplication
GmGRAS20	Glyma.05G049300.2.Wm82.a2.v1	GmGRAS104	Glyma.17G131200.1.Wm82.a2.v1	Segmental duplication
GmGRAS21	Glyma.05G103400.1.Wm82.a2.v1	GmGRAS106	Glyma.17G162800.1.Wm82.a2.v1	Segmental duplication
GmGRAS22	Glyma.05G105600.1.Wm82.a2.v1	GmGRAS105	Glyma.17G160800.1.Wm82.a2.v1	Segmental duplication
GmGRAS27	Glyma.06G265500.1.Wm82.a2.v1	GmGRAS71	Glyma.12G137700.1.Wm82.a2.v1	Segmental duplication
GmGRAS27	Glyma.06G265500.1.Wm82.a2.v1	GmGRAS73	Glyma.12G216100.1.Wm82.a2.v1	Segmental duplication
GmGRAS25	Glyma.06G121300.1.Wm82.a2.v1	GmGRAS74	Glyma.13G037100.1.Wm82.a2.v1	Segmental duplication
GmGRAS27	Glyma.06G265500.1.Wm82.a2.v1	GmGRAS77	Glyma.13G285400.1.Wm82.a2.v1	Segmental duplication
GmGRAS24	Glyma.06G110800.1.Wm82.a2.v1	GmGRAS75	Glyma.13G081700.1.Wm82.a2.v1	Segmental duplication
GmGRAS25	Glyma.06G121300.1.Wm82.a2.v1	GmGRAS87	Glyma.14G119100.1.Wm82.a2.v1	Segmental duplication
GmGRAS31	Glyma.07G266500.1.Wm82.a2.v1	GmGRAS36	Glyma.09G011800.1.Wm82.a2.v1	Segmental duplication
GmGRAS31	Glyma.07G266500.1.Wm82.a2.v1	GmGRAS93	Glyma.15G116300.1.Wm82.a2.v1	Segmental duplication
GmGRAS28	Glyma.07G039400.1.Wm82.a2.v1	GmGRAS97	Glyma.16G008200.1.Wm82.a2.v1	Segmental duplication
GmGRAS31	Glyma.07G266500.1.Wm82.a2.v1	GmGRAS102	Glyma.17G007600.2.Wm82.a2.v1	Segmental duplication
GmGRAS29	Glyma.07G133100.1.Wm82.a2.v1	GmGRAS109	Glyma.18G182500.4.Wm82.a2.v1	Segmental duplication
GmGRAS30	Glyma.07G154300.1.Wm82.a2.v1	GmGRAS110	Glyma.18G205100.1.Wm82.a2.v1	Segmental duplication
GmGRAS35	Glyma.08G325900.1.Wm82.a2.v1	GmGRAS86	Glyma.14G016000.1.Wm82.a2.v1	Segmental duplication
GmGRAS34	Glyma.08G237300.1.Wm82.a2.v1	GmGRAS96	Glyma.15G213300.1.Wm82.a2.v1	Segmental duplication
GmGRAS35	Glyma.08G325900.1.Wm82.a2.v1	GmGRAS108	Glyma.18G081100.1.Wm82.a2.v1	Segmental duplication
GmGRAS40	Glyma.09G224900.1.Wm82.a2.v1	GmGRAS63	Glyma.12G012100.1.Wm82.a2.v1	Segmental duplication
GmGRAS36	Glyma.09G011800.1.Wm82.a2.v1	GmGRAS93	Glyma.15G116300.1.Wm82.a2.v1	Segmental duplication
GmGRAS37	Glyma.09G036500.1.Wm82.a2.v1	GmGRAS94	Glyma.15G141300.1.Wm82.a2.v1	Segmental duplication
GmGRAS39	Glyma.09G133600.1.Wm82.a2.v1	GmGRAS101	Glyma.16G179900.1.Wm82.a2.v1	Segmental duplication
GmGRAS36	Glyma.09G011800.1.Wm82.a2.v1	GmGRAS102	Glyma.17G007600.2.Wm82.a2.v1	Segmental duplication
GmGRAS41	Glyma.09G270000.1.Wm82.a2.v1	GmGRAS111	Glyma.18G220100.1.Wm82.a2.v1	Segmental duplication
GmGRAS37	Glyma.09G036500.1.Wm82.a2.v1	GmGRAS113	Glyma.19G216700.1.Wm82.a2.v1	Segmental duplication
GmGRAS39	Glyma.09G133600.1.Wm82.a2.v1	GmGRAS114	Glyma.20G162100.1.Wm82.a2.v1	Segmental duplication
GmGRAS43	Glyma.10G038500.1.Wm82.a2.v1	GmGRAS76	Glyma.13G124900.1.Wm82.a2.v1	Segmental duplication
GmGRAS46	Glyma.10G232000.1.Wm82.a2.v1	GmGRAS101	Glyma.16G179900.1.Wm82.a2.v1	Segmental duplication
GmGRAS42	Glyma.10G012500.1.Wm82.a2.v1	GmGRAS113	Glyma.19G216700.1.Wm82.a2.v1	Segmental duplication
GmGRAS44	Glyma.10G190200.1.Wm82.a2.v1	GmGRAS116	Glyma.20G200500.1.Wm82.a2.v1	Segmental duplication
GmGRAS45	Glyma.10G215000.1.Wm82.a2.v1	GmGRAS115	Glyma.20G176800.1.Wm82.a2.v1	Segmental duplication
GmGRAS46	Glyma.10G232000.1.Wm82.a2.v1	GmGRAS114	Glyma.20G162100.1.Wm82.a2.v1	Segmental duplication
GmGRAS53	Glyma.11G138000.1.Wm82.a2.v1	GmGRAS67	Glyma.12G061900.1.Wm82.a2.v1	Segmental duplication
GmGRAS54	Glyma.11G138100.1.Wm82.a2.v1	GmGRAS68	Glyma.12G062000.1.Wm82.a2.v1	Segmental duplication
GmGRAS59	Glyma.11G138600.1.Wm82.a2.v1	GmGRAS70	Glyma.12G062200.1.Wm82.a2.v1	Segmental duplication
GmGRAS50	Glyma.11G092000.1.Wm82.a2.v1	GmGRAS64	Glyma.12G018100.1.Wm82.a2.v1	Segmental duplication
GmGRAS51	Glyma.11G096000.1.Wm82.a2.v1	GmGRAS65	Glyma.12G022100.2.Wm82.a2.v1	Segmental duplication
GmGRAS52	Glyma.11G096500.1.Wm82.a2.v1	GmGRAS66	Glyma.12G022600.1.Wm82.a2.v1	Segmental duplication
GmGRAS53	Glyma.11G138000.1.Wm82.a2.v1	GmGRAS82	Glyma.13G337500.1.Wm82.a2.v1	Segmental duplication
GmGRAS56	Glyma.11G138300.1.Wm82.a2.v1	GmGRAS81	Glyma.13G337400.1.Wm82.a2.v1	Segmental duplication
GmGRAS59	Glyma.11G138600.1.Wm82.a2.v1	GmGRAS79	Glyma.13G337200.1.Wm82.a2.v1	Segmental duplication
GmGRAS53	Glyma.11G138000.1.Wm82.a2.v1	GmGRAS89	Glyma.15G036900.1.Wm82.a2.v1	Segmental duplication
GmGRAS56	Glyma.11G138300.1.Wm82.a2.v1	GmGRAS91	Glyma.15G037100.1.Wm82.a2.v1	Segmental duplication
GmGRAS59	Glyma.11G138600.1.Wm82.a2.v1	GmGRAS92	Glyma.15G037200.2.Wm82.a2.v1	Segmental duplication
GmGRAS49	Glyma.11G065200.1.Wm82.a2.v1	GmGRAS99	Glyma.16G141300.1.Wm82.a2.v1	Segmental duplication
GmGRAS48	Glyma.11G047700.1.Wm82.a2.v1	GmGRAS105	Glyma.17G160800.1.Wm82.a2.v1	Segmental duplication
GmGRAS62	Glyma.11G216500.1.Wm82.a2.v1	GmGRAS107	Glyma.18G040000.1.Wm82.a2.v1	Segmental duplication
GmGRAS71	Glyma.12G137700.1.Wm82.a2.v1	GmGRAS73	Glyma.12G216100.1.Wm82.a2.v1	Segmental duplication
GmGRAS72	Glyma.12G197300.1.Wm82.a2.v1	GmGRAS78	Glyma.13G304900.1.Wm82.a2.v1	Segmental duplication
GmGRAS73	Glyma.12G216100.1.Wm82.a2.v1	GmGRAS77	Glyma.13G285400.1.Wm82.a2.v1	Segmental duplication
GmGRAS67	Glyma.12G061900.1.Wm82.a2.v1	GmGRAS83	Glyma.13G337600.1.Wm82.a2.v1	Segmental duplication
GmGRAS68	Glyma.12G062000.1.Wm82.a2.v1	GmGRAS81	Glyma.13G337400.1.Wm82.a2.v1	Segmental duplication
GmGRAS70	Glyma.12G062200.1.Wm82.a2.v1	GmGRAS79	Glyma.13G337200.1.Wm82.a2.v1	Segmental duplication
GmGRAS71	Glyma.12G137700.1.Wm82.a2.v1	GmGRAS77	Glyma.13G285400.1.Wm82.a2.v1	Segmental duplication
GmGRAS67	Glyma.12G061900.1.Wm82.a2.v1	GmGRAS89	Glyma.15G036900.1.Wm82.a2.v1	Segmental duplication
GmGRAS68	Glyma.12G062000.1.Wm82.a2.v1	GmGRAS91	Glyma.15G037100.1.Wm82.a2.v1	Segmental duplication
GmGRAS70	Glyma.12G062200.1.Wm82.a2.v1	GmGRAS92	Glyma.15G037200.2.Wm82.a2.v1	Segmental duplication
GmGRAS74	Glyma.13G037100.1.Wm82.a2.v1	GmGRAS87	Glyma.14G119100.1.Wm82.a2.v1	Segmental duplication
GmGRAS79	Glyma.13G337200.1.Wm82.a2.v1	GmGRAS92	Glyma.15G037200.2.Wm82.a2.v1	Segmental duplication
GmGRAS81	Glyma.13G337400.1.Wm82.a2.v1	GmGRAS91	Glyma.15G037100.1.Wm82.a2.v1	Segmental duplication
GmGRAS82	Glyma.13G337500.1.Wm82.a2.v1	GmGRAS89	Glyma.15G036900.1.Wm82.a2.v1	Segmental duplication
GmGRAS84	Glyma.13G345700.1.Wm82.a2.v1	GmGRAS88	Glyma.15G028600.1.Wm82.a2.v1	Segmental duplication
GmGRAS86	Glyma.14G016000.1.Wm82.a2.v1	GmGRAS108	Glyma.18G081100.1.Wm82.a2.v1	Segmental duplication
GmGRAS93	Glyma.15G116300.1.Wm82.a2.v1	GmGRAS102	Glyma.17G007600.2.Wm82.a2.v1	Segmental duplication
GmGRAS98	Glyma.16G053000.1.Wm82.a2.v1	GmGRAS112	Glyma.19G096400.1.Wm82.a2.v1	Segmental duplication
GmGRAS101	Glyma.16G179900.1.Wm82.a2.v1	GmGRAS114	Glyma.20G162100.1.Wm82.a2.v1	Segmental duplication
