# Supplementary material for: Genome-wide identification and characterization of GRAS genes in soybean (Glycine max)
Source: BMC Plant Biol. 2020 Sep 5;20:415. doi: 10.1186/s12870-020-02636-5 (PMC7487615; doi:10.1186/s12870-020-02636-5)
Supplement: Supplementary file 8 — Additional file 8: Table S7. One-to-one orthologous relationships between the GRAS gene members in soybean and the other six species. [file 12870_2020_2636_MOESM8_ESM.xls]

## Sheet: G.max-A.thaliana
Table S7 One-to-one orthologous relationships between the GRAS gene members in Glycine max and Arabidopsis thaliana
GmGRAS Gene Name	GmGRAS Gene ID	AtGRAS Gene ID	Ka	Ks	Ka/Ks	Selection Pressure
GmGRAS1	Glyma.01G079500.1.Wm82.a2.v1	AT3G60630.1.TAIR10	0.435258	4.74491	0.0917316	Purifying selection
GmGRAS2	Glyma.01G136300.1.Wm82.a2.v1	AT2G45160.1.TAIR10	0.463091	NaN	NaN	NaN
GmGRAS2	Glyma.01G136300.1.Wm82.a2.v1	AT3G60630.1.TAIR10	0.447376	NaN	NaN	NaN
GmGRAS3	Glyma.01G177200.1.Wm82.a2.v1	AT4G36710.1.TAIR10	0.354005	NaN	NaN	NaN
GmGRAS4	Glyma.01G194200.1.Wm82.a2.v1	AT4G37650.1.TAIR10	0.222943	1.42348	0.156618	Purifying selection
GmGRAS7	Glyma.02G058700.1.Wm82.a2.v1	AT4G36710.1.TAIR10	0.328258	3.62198	0.0906293	Purifying selection
GmGRAS10	Glyma.02G306200.1.Wm82.a2.v1	AT2G04890.1.TAIR10	0.228631	NaN	NaN	NaN
GmGRAS11	Glyma.03G031800.1.Wm82.a2.v1	AT2G45160.1.TAIR10	0.462581	NaN	NaN	NaN
GmGRAS11	Glyma.03G031800.1.Wm82.a2.v1	AT3G60630.1.TAIR10	0.456214	NaN	NaN	NaN
GmGRAS17	Glyma.04G242100.2.Wm82.a2.v1	AT1G21450.1.TAIR10	0.26421	3.07931	0.0858017	Purifying selection
GmGRAS18	Glyma.04G251900.1.Wm82.a2.v1	AT4G08250.1.TAIR10	0.386631	NaN	NaN	NaN
GmGRAS20	Glyma.05G049300.2.Wm82.a2.v1	AT1G63100.1.TAIR10	0.31859	1.97934	0.160958	Purifying selection
GmGRAS21	Glyma.05G103400.1.Wm82.a2.v1	AT3G49950.1.TAIR10	0.281523	1.85391	0.151854	Purifying selection
GmGRAS21	Glyma.05G103400.1.Wm82.a2.v1	AT5G67411.1.TAIR10	0.23975	2.27291	0.105482	Purifying selection
GmGRAS22	Glyma.05G105600.1.Wm82.a2.v1	AT4G37650.1.TAIR10	0.286232	1.31199	0.218167	Purifying selection
GmGRAS23	Glyma.05G140400.1.Wm82.a2.v1	AT1G14920.1.TAIR10	0.178688	NaN	NaN	NaN
GmGRAS24	Glyma.06G110800.1.Wm82.a2.v1	AT4G08250.1.TAIR10	0.377967	NaN	NaN	NaN
GmGRAS24	Glyma.06G110800.1.Wm82.a2.v1	AT4G08250.1.TAIR10	0.377967	NaN	NaN	NaN
GmGRAS25	Glyma.06G121300.1.Wm82.a2.v1	AT1G21450.1.TAIR10	0.264775	3.43617	0.0770552	Purifying selection
GmGRAS28	Glyma.07G039400.1.Wm82.a2.v1	AT3G13840.1.TAIR10	0.35574	3.2041	0.111026	Purifying selection
GmGRAS29	Glyma.07G133100.1.Wm82.a2.v1	AT2G37650.1.TAIR10	0.377109	2.75923	0.136672	Purifying selection
GmGRAS29	Glyma.07G133100.1.Wm82.a2.v1	AT2G29060.1.TAIR10	0.486635	2.03873	0.238695	Purifying selection
GmGRAS31	Glyma.07G266500.1.Wm82.a2.v1	AT4G17230.1.TAIR10	0.311378	NaN	NaN	NaN
GmGRAS32	Glyma.08G095800.1.Wm82.a2.v1	AT1G14920.1.TAIR10	0.189143	NaN	NaN	NaN
GmGRAS39	Glyma.09G133600.1.Wm82.a2.v1	AT5G52510.1.TAIR10	0.398859	2.23637	0.178351	Purifying selection
GmGRAS46	Glyma.10G232000.1.Wm82.a2.v1	AT5G52510.1.TAIR10	0.393398	2.55302	0.154091	Purifying selection
GmGRAS48	Glyma.11G047700.1.Wm82.a2.v1	AT4G37650.1.TAIR10	0.24001	1.45006	0.165518	Purifying selection
GmGRAS49	Glyma.11G065200.1.Wm82.a2.v1	AT4G36710.1.TAIR10	0.346926	NaN	NaN	NaN
GmGRAS53	Glyma.11G138000.1.Wm82.a2.v1	AT1G07530.1.TAIR10	0.459393	NaN	NaN	NaN
GmGRAS53	Glyma.11G138000.1.Wm82.a2.v1	AT2G29060.1.TAIR10	0.494232	2.39714	0.206176	Purifying selection
GmGRAS53	Glyma.11G138000.1.Wm82.a2.v1	AT2G37650.1.TAIR10	0.535715	NaN	NaN	NaN
GmGRAS53	Glyma.11G138000.1.Wm82.a2.v1	AT3G46600.1.TAIR10	0.41	NaN	NaN	NaN
GmGRAS62	Glyma.11G216500.1.Wm82.a2.v1	AT1G66350.1.TAIR10	0.23854	NaN	NaN	NaN
GmGRAS62	Glyma.11G216500.1.Wm82.a2.v1	AT2G01570.1.TAIR10	0.29938	NaN	NaN	NaN
GmGRAS67	Glyma.12G061900.1.Wm82.a2.v1	AT1G07530.1.TAIR10	0.4544	NaN	NaN	NaN
GmGRAS67	Glyma.12G061900.1.Wm82.a2.v1	AT2G29060.1.TAIR10	0.468717	NaN	NaN	NaN
GmGRAS67	Glyma.12G061900.1.Wm82.a2.v1	AT3G46600.1.TAIR10	0.441027	NaN	NaN	NaN
GmGRAS74	Glyma.13G037100.1.Wm82.a2.v1	AT1G21450.1.TAIR10	0.264046	NaN	NaN	NaN
GmGRAS74	Glyma.13G037100.1.Wm82.a2.v1	AT1G21450.1.TAIR10	0.264046	NaN	NaN	NaN
GmGRAS75	Glyma.13G081700.1.Wm82.a2.v1	AT4G08250.1.TAIR10	0.414518	NaN	NaN	NaN
GmGRAS75	Glyma.13G081700.1.Wm82.a2.v1	AT4G08250.1.TAIR10	0.414518	NaN	NaN	NaN
GmGRAS79	Glyma.13G337200.1.Wm82.a2.v1	AT1G07520.1.TAIR10	0.570387	NaN	NaN	NaN
GmGRAS79	Glyma.13G337200.1.Wm82.a2.v1	AT2G29060.1.TAIR10	0.447964	1.93671	0.231301	Purifying selection
GmGRAS79	Glyma.13G337200.1.Wm82.a2.v1	AT2G37650.1.TAIR10	0.539619	3.62327	0.148932	Purifying selection
GmGRAS82	Glyma.13G337500.1.Wm82.a2.v1	AT5G59450.1.TAIR10	0.53669	NaN	NaN	NaN
GmGRAS83	Glyma.13G337600.1.Wm82.a2.v1	AT3G46600.1.TAIR10	0.482981	NaN	NaN	NaN
GmGRAS85	Glyma.14G006900.1.Wm82.a2.v1	AT2G04890.1.TAIR10	0.23017	3.91821	0.0587436	Purifying selection
GmGRAS89	Glyma.15G036900.1.Wm82.a2.v1	AT1G07530.1.TAIR10	0.515572	NaN	NaN	NaN
GmGRAS89	Glyma.15G036900.1.Wm82.a2.v1	AT2G29060.1.TAIR10	0.521334	NaN	NaN	NaN
GmGRAS89	Glyma.15G036900.1.Wm82.a2.v1	AT3G46600.1.TAIR10	0.459497	NaN	NaN	NaN
GmGRAS89	Glyma.15G036900.1.Wm82.a2.v1	AT5G59450.1.TAIR10	0.465724	NaN	NaN	NaN
GmGRAS97	Glyma.16G008200.1.Wm82.a2.v1	AT3G13840.1.TAIR10	0.355255	2.2879	0.155276	Purifying selection
GmGRAS99	Glyma.16G141300.1.Wm82.a2.v1	AT4G36710.1.TAIR10	0.325439	NaN	NaN	NaN
GmGRAS101	Glyma.16G179900.1.Wm82.a2.v1	AT5G52510.1.TAIR10	0.441567	2.02342	0.218228	Purifying selection
GmGRAS102	Glyma.17G007600.2.Wm82.a2.v1	AT4G17230.1.TAIR10	0.310811	NaN	NaN	NaN
GmGRAS104	Glyma.17G131200.1.Wm82.a2.v1	AT1G63100.1.TAIR10	0.324903	2.51628	0.12912	Purifying selection
GmGRAS105	Glyma.17G160800.1.Wm82.a2.v1	AT4G37650.1.TAIR10	0.27884	1.47574	0.188949	Purifying selection
GmGRAS106	Glyma.17G162800.1.Wm82.a2.v1	AT3G49950.1.TAIR10	0.278797	2.32339	0.119996	Purifying selection
GmGRAS106	Glyma.17G162800.1.Wm82.a2.v1	AT5G67411.1.TAIR10	0.272117	3.52861	0.0771174	Purifying selection
GmGRAS107	Glyma.18G040000.1.Wm82.a2.v1	AT1G66350.1.TAIR10	0.236261	NaN	NaN	NaN
GmGRAS107	Glyma.18G040000.1.Wm82.a2.v1	AT2G01570.1.TAIR10	0.33421	NaN	NaN	NaN
GmGRAS109	Glyma.18G182500.4.Wm82.a2.v1	AT2G29060.1.TAIR10	0.477291	2.74631	0.173794	Purifying selection
GmGRAS114	Glyma.20G162100.1.Wm82.a2.v1	AT5G52510.1.TAIR10	0.401474	2.12511	0.188919	Purifying selection
GmGRAS117	Glyma.U013800.1.Wm82.a2.v1	AT2G45160.1.TAIR10	0.453657	NaN	NaN	NaN
NaN: No result.

## Sheet: G.max-G.soja
Table S7 One-to-one orthologous relationships between the GRAS gene members in Glycine max and Glycine soja
GmGRAS Gene Name	GmGRAS Gene ID	GsGRAS Gene ID	Ka	Ks	Ka/Ks	Selection Pressure
GmGRAS1	Glyma.01G079500.1.Wm82.a2.v1	GlysoPI483463.01G064000.1.v1.1	0	0	NaN	NaN
GmGRAS1	Glyma.01G079500.1.Wm82.a2.v1	GlysoPI483463.01G103500.1.v1.1	0.314286	1.32304	0.237548	Purifying selection
GmGRAS1	Glyma.01G079500.1.Wm82.a2.v1	GlysoPI483463.03G026800.1.v1.1	0.320726	1.29741	0.247204	Purifying selection
GmGRAS2	Glyma.01G136300.1.Wm82.a2.v1	GlysoPI483463.01G103500.1.v1.1	0	0.00203562	0	Purifying selection
GmGRAS2	Glyma.01G136300.1.Wm82.a2.v1	GlysoPI483463.03G026800.1.v1.1	0.0277768	0.179806	0.154482	Purifying selection
GmGRAS3	Glyma.01G177200.1.Wm82.a2.v1	GlysoPI483463.01G139900.1.v1.1	0.000835538	0.00798942	0.104581	Purifying selection
GmGRAS3	Glyma.01G177200.1.Wm82.a2.v1	GlysoPI483463.02G052000.1.v1.1	0.178728	0.78466	0.227778	Purifying selection
GmGRAS3	Glyma.01G177200.1.Wm82.a2.v1	GlysoPI483463.11G059900.1.v1.1	0.0278899	0.146956	0.189785	Purifying selection
GmGRAS3	Glyma.01G177200.1.Wm82.a2.v1	GlysoPI483463.16G111600.1.v1.1	0.204298	0.800068	0.255351	Purifying selection
GmGRAS4	Glyma.01G194200.1.Wm82.a2.v1	GlysoPI483463.01G156000.1.v1.1	0	0.00928804	0	Purifying selection
GmGRAS4	Glyma.01G194200.1.Wm82.a2.v1	GlysoPI483463.05G086100.1.v1.1	0.14386	0.817437	0.175989	Purifying selection
GmGRAS4	Glyma.01G194200.1.Wm82.a2.v1	GlysoPI483463.11G043200.1.v1.1	0.0330056	0.228331	0.144552	Purifying selection
GmGRAS4	Glyma.01G194200.1.Wm82.a2.v1	GlysoPI483463.17G146400.1.v1.1	0.147312	0.671992	0.219217	Purifying selection
GmGRAS5	Glyma.01G226600.1.Wm82.a2.v1	GlysoPI483463.01G185400.1.v1.1	0.000926069	0.00318641	0.290631	Purifying selection
GmGRAS5	Glyma.01G226600.1.Wm82.a2.v1	GlysoPI483463.11G014500.1.v1.1	0.032619	0.172849	0.188714	Purifying selection
GmGRAS5	Glyma.01G226600.1.Wm82.a2.v1	GlysoPI483463.11G088200.1.v1.1	0.13594	0.737415	0.184347	Purifying selection
GmGRAS5	Glyma.01G226600.1.Wm82.a2.v1	GlysoPI483463.12G020400.1.v1.1	0.14045	0.698605	0.201043	Purifying selection
GmGRAS6	Glyma.02G012000.1.Wm82.a2.v1	GlysoPI483463.02G011000.1.v1.1	0.00623434	0.0185711	0.335702	Purifying selection
GmGRAS6	Glyma.02G012000.1.Wm82.a2.v1	GlysoPI483463.19G177900.1.v1.1	0.203618	0.723914	0.281274	Purifying selection
GmGRAS7	Glyma.02G058700.1.Wm82.a2.v1	GlysoPI483463.01G139900.1.v1.1	0.177557	0.769208	0.23083	Purifying selection
GmGRAS7	Glyma.02G058700.1.Wm82.a2.v1	GlysoPI483463.02G052000.1.v1.1	0	0	NaN	NaN
GmGRAS7	Glyma.02G058700.1.Wm82.a2.v1	GlysoPI483463.11G059900.1.v1.1	0.182918	0.765917	0.238822	Purifying selection
GmGRAS7	Glyma.02G058700.1.Wm82.a2.v1	GlysoPI483463.16G111600.1.v1.1	0.0367244	0.216988	0.169247	Purifying selection
GmGRAS8	Glyma.02G074800.1.Wm82.a2.v1	GlysoPI483463.02G066000.1.v1.1	0	0.00634589	0	Purifying selection
GmGRAS8	Glyma.02G074800.1.Wm82.a2.v1	GlysoPI483463.16G125200.1.v1.1	0.0294362	0.123077	0.239168	Purifying selection
GmGRAS9	Glyma.02G297700.1.Wm82.a2.v1	GlysoPI483463.02G252200.1.v1.1	0.000794386	0.00803221	0.0989002	Purifying selection
GmGRAS9	Glyma.02G297700.1.Wm82.a2.v1	GlysoPI483463.08G287000.1.v1.1	0.158681	0.498405	0.318378	Purifying selection
GmGRAS9	Glyma.02G297700.1.Wm82.a2.v1	GlysoPI483463.14G015200.1.v1.1	0.0266193	0.103265	0.257775	Purifying selection
GmGRAS9	Glyma.02G297700.1.Wm82.a2.v1	GlysoPI483463.18G073300.1.v1.1	0.154897	0.521582	0.296976	Purifying selection
GmGRAS10	Glyma.02G306200.1.Wm82.a2.v1	GlysoPI483463.02G259900.1.v1.1	0	0	NaN	NaN
GmGRAS10	Glyma.02G306200.1.Wm82.a2.v1	GlysoPI483463.14G006600.1.v1.1	0.0149661	0.126201	0.118589	Purifying selection
GmGRAS11	Glyma.03G031800.1.Wm82.a2.v1	GlysoPI483463.01G064000.1.v1.1	0.320726	1.29741	0.247204	Purifying selection
GmGRAS11	Glyma.03G031800.1.Wm82.a2.v1	GlysoPI483463.01G103500.1.v1.1	0.0277782	0.177154	0.156802	Purifying selection
GmGRAS11	Glyma.03G031800.1.Wm82.a2.v1	GlysoPI483463.03G026800.1.v1.1	0	0	NaN	NaN
GmGRAS12	Glyma.03G050800.1.Wm82.a2.v1	GlysoPI483463.03G041800.1.v1.1	0.00728947	0.00919317	0.792923	Purifying selection
GmGRAS12	Glyma.03G050800.1.Wm82.a2.v1	GlysoPI483463.07G133000.1.v1.1	0.254797	0.537602	0.473952	Purifying selection
GmGRAS12	Glyma.03G050800.1.Wm82.a2.v1	GlysoPI483463.18G154200.1.v1.1	0.282394	0.534474	0.528359	Purifying selection
GmGRAS13	Glyma.03G065700.2.Wm82.a2.v1	GlysoPI483463.03G050800.1.v1.1	0	0	NaN	NaN
GmGRAS13	Glyma.03G065700.2.Wm82.a2.v1	GlysoPI483463.18G137500.1.v1.1	0.148983	0.713707	0.208746	Purifying selection
GmGRAS14	Glyma.03G219900.1.Wm82.a2.v1	GlysoPI483463.02G011000.1.v1.1	0.208379	0.677719	0.307471	Purifying selection
GmGRAS14	Glyma.03G219900.1.Wm82.a2.v1	GlysoPI483463.03G180200.1.v1.1	0	0	NaN	NaN
GmGRAS14	Glyma.03G219900.1.Wm82.a2.v1	GlysoPI483463.19G177900.1.v1.1	0.0434787	0.14121	0.307901	Purifying selection
GmGRAS15	Glyma.04G138900.1.Wm82.a2.v1	GlysoPI483463.04G113900.1.v1.1	0	0.00336701	0	Purifying selection
GmGRAS16	Glyma.04G150500.1.Wm82.a2.v1	GlysoPI483463.04G121300.1.v1.1	0	0	NaN	NaN
GmGRAS16	Glyma.04G150500.1.Wm82.a2.v1	GlysoPI483463.06G191800.1.v1.1	0.0260915	0.176873	0.147515	Purifying selection
GmGRAS17	Glyma.04G242100.2.Wm82.a2.v1	GlysoPI483463.04G198400.1.v1.1	0	0	NaN	NaN
GmGRAS17	Glyma.04G242100.2.Wm82.a2.v1	GlysoPI483463.06G110500.1.v1.1	0.021706	0.13193	0.164527	Purifying selection
GmGRAS17	Glyma.04G242100.2.Wm82.a2.v1	GlysoPI483463.13G018200.1.v1.1	0.117643	0.678955	0.173271	Purifying selection
GmGRAS17	Glyma.04G242100.2.Wm82.a2.v1	GlysoPI483463.14G125200.1.v1.1	0.123265	0.732575	0.168263	Purifying selection
GmGRAS18	Glyma.04G251900.1.Wm82.a2.v1	GlysoPI483463.04G207200.1.v1.1	0	0.00559965	0	Purifying selection
GmGRAS18	Glyma.04G251900.1.Wm82.a2.v1	GlysoPI483463.13G053500.1.v1.1	0.234716	1.00593	0.233333	Purifying selection
GmGRAS19	Glyma.05G045300.1.Wm82.a2.v1	GlysoPI483463.05G041000.1.v1.1	0.000842933	0.00289576	0.291093	Purifying selection
GmGRAS19	Glyma.05G045300.1.Wm82.a2.v1	GlysoPI483463.17G117400.1.v1.1	0.0375548	0.201049	0.186794	Purifying selection
GmGRAS20	Glyma.05G049300.2.Wm82.a2.v1	GlysoPI483463.05G044600.1.v1.1	0.00195769	0.00447179	0.437788	Purifying selection
GmGRAS20	Glyma.05G049300.2.Wm82.a2.v1	GlysoPI483463.17G120800.1.v1.1	0.047885	0.234723	0.204006	Purifying selection
GmGRAS21	Glyma.05G103400.1.Wm82.a2.v1	GlysoPI483463.05G084200.1.v1.1	0.0329417	0.0661086	0.498296	Purifying selection
GmGRAS21	Glyma.05G103400.1.Wm82.a2.v1	GlysoPI483463.17G148100.1.v1.1	0.066643	0.261381	0.254965	Purifying selection
GmGRAS22	Glyma.05G105600.1.Wm82.a2.v1	GlysoPI483463.01G156000.1.v1.1	0.142796	0.806835	0.176983	Purifying selection
GmGRAS22	Glyma.05G105600.1.Wm82.a2.v1	GlysoPI483463.05G086100.1.v1.1	0	0	NaN	NaN
GmGRAS22	Glyma.05G105600.1.Wm82.a2.v1	GlysoPI483463.11G043200.1.v1.1	0.150731	0.697025	0.21625	Purifying selection
GmGRAS22	Glyma.05G105600.1.Wm82.a2.v1	GlysoPI483463.17G146400.1.v1.1	0.0316545	0.197081	0.160616	Purifying selection
GmGRAS23	Glyma.05G140400.1.Wm82.a2.v1	GlysoPI483463.05G115200.1.v1.1	0	0.0134292	0	Purifying selection
GmGRAS23	Glyma.05G140400.1.Wm82.a2.v1	GlysoPI483463.08G088000.1.v1.1	0.0308475	0.2079	0.148376	Purifying selection
GmGRAS24	Glyma.06G110800.1.Wm82.a2.v1	GlysoPI483463.04G207200.1.v1.1	0.0639097	0.214613	0.29779	Purifying selection
GmGRAS24	Glyma.06G110800.1.Wm82.a2.v1	GlysoPI483463.13G053500.1.v1.1	0.236122	0.816762	0.289096	Purifying selection
GmGRAS25	Glyma.06G121300.1.Wm82.a2.v1	GlysoPI483463.04G198400.1.v1.1	0.0217047	0.126152	0.172051	Purifying selection
GmGRAS25	Glyma.06G121300.1.Wm82.a2.v1	GlysoPI483463.06G110500.1.v1.1	0	0.0048534	0	Purifying selection
GmGRAS25	Glyma.06G121300.1.Wm82.a2.v1	GlysoPI483463.13G018200.1.v1.1	0.113419	0.679943	0.166807	Purifying selection
GmGRAS25	Glyma.06G121300.1.Wm82.a2.v1	GlysoPI483463.14G125200.1.v1.1	0.119481	0.716099	0.16685	Purifying selection
GmGRAS26	Glyma.06G213100.1.Wm82.a2.v1	GlysoPI483463.06G191800.1.v1.1	0	0.00557106	0	Purifying selection
GmGRAS27	Glyma.06G265500.1.Wm82.a2.v1	GlysoPI483463.06G228100.1.v1.1	0.00228833	0.00771215	0.296718	Purifying selection
GmGRAS27	Glyma.06G265500.1.Wm82.a2.v1	GlysoPI483463.12G116600.1.v1.1	0.0410196	0.157937	0.259722	Purifying selection
GmGRAS27	Glyma.06G265500.1.Wm82.a2.v1	GlysoPI483463.12G180000.1.v1.1	0.126482	0.71388	0.177176	Purifying selection
GmGRAS27	Glyma.06G265500.1.Wm82.a2.v1	GlysoPI483463.13G238500.1.v1.1	0.137944	0.738011	0.186913	Purifying selection
GmGRAS28	Glyma.07G039400.1.Wm82.a2.v1	GlysoPI483463.07G035400.1.v1.1	0	0	NaN	NaN
GmGRAS28	Glyma.07G039400.1.Wm82.a2.v1	GlysoPI483463.16G007100.1.v1.1	0.0297978	0.178722	0.166727	Purifying selection
GmGRAS29	Glyma.07G133100.1.Wm82.a2.v1	GlysoPI483463.03G050800.1.v1.1	0.152845	0.676827	0.225826	Purifying selection
GmGRAS29	Glyma.07G133100.1.Wm82.a2.v1	GlysoPI483463.07G115600.1.v1.1	0.00175507	0.00204082	0.859984	Purifying selection
GmGRAS29	Glyma.07G133100.1.Wm82.a2.v1	GlysoPI483463.18G137500.1.v1.1	0.0185039	0.120389	0.1537	Purifying selection
GmGRAS30	Glyma.07G154300.1.Wm82.a2.v1	GlysoPI483463.03G041800.1.v1.1	0.282376	0.599424	0.471079	Purifying selection
GmGRAS30	Glyma.07G154300.1.Wm82.a2.v1	GlysoPI483463.07G133000.1.v1.1	0	0	NaN	NaN
GmGRAS30	Glyma.07G154300.1.Wm82.a2.v1	GlysoPI483463.18G154200.1.v1.1	0.0464675	0.127255	0.365153	Purifying selection
GmGRAS31	Glyma.07G266500.1.Wm82.a2.v1	GlysoPI483463.07G223800.1.v1.1	0.00159363	0.00542989	0.293492	Purifying selection
GmGRAS31	Glyma.07G266500.1.Wm82.a2.v1	GlysoPI483463.09G010400.1.v1.1	0.145105	0.679305	0.213608	Purifying selection
GmGRAS31	Glyma.07G266500.1.Wm82.a2.v1	GlysoPI483463.15G107000.1.v1.1	0.14084	0.663903	0.21214	Purifying selection
GmGRAS31	Glyma.07G266500.1.Wm82.a2.v1	GlysoPI483463.17G006900.1.v1.1	0.0283492	0.166721	0.17004	Purifying selection
GmGRAS32	Glyma.08G095800.1.Wm82.a2.v1	GlysoPI483463.05G115200.1.v1.1	0.0308475	0.204351	0.150954	Purifying selection
GmGRAS32	Glyma.08G095800.1.Wm82.a2.v1	GlysoPI483463.08G088000.1.v1.1	0	0.00540543	0	Purifying selection
GmGRAS33	Glyma.08G146900.1.Wm82.a2.v1	GlysoPI483463.08G136000.1.v1.1	0	0	NaN	NaN
GmGRAS34	Glyma.08G237300.1.Wm82.a2.v1	GlysoPI483463.15G185900.1.v1.1	0.0811674	0.183667	0.441927	Purifying selection
GmGRAS35	Glyma.08G325900.1.Wm82.a2.v1	GlysoPI483463.02G252200.1.v1.1	0.160125	0.481071	0.332852	Purifying selection
GmGRAS35	Glyma.08G325900.1.Wm82.a2.v1	GlysoPI483463.08G287000.1.v1.1	0.0023976	0.0212545	0.112805	Purifying selection
GmGRAS35	Glyma.08G325900.1.Wm82.a2.v1	GlysoPI483463.14G015200.1.v1.1	0.161108	0.458626	0.351284	Purifying selection
GmGRAS35	Glyma.08G325900.1.Wm82.a2.v1	GlysoPI483463.18G073300.1.v1.1	0.026338	0.121376	0.216996	Purifying selection
GmGRAS36	Glyma.09G011800.1.Wm82.a2.v1	GlysoPI483463.07G223800.1.v1.1	0.142123	0.674077	0.21084	Purifying selection
GmGRAS36	Glyma.09G011800.1.Wm82.a2.v1	GlysoPI483463.09G010400.1.v1.1	0.000787402	0.00268337	0.293438	Purifying selection
GmGRAS36	Glyma.09G011800.1.Wm82.a2.v1	GlysoPI483463.15G107000.1.v1.1	0.0232344	0.113451	0.204797	Purifying selection
GmGRAS36	Glyma.09G011800.1.Wm82.a2.v1	GlysoPI483463.17G006900.1.v1.1	0.1471	0.656123	0.224196	Purifying selection
GmGRAS37	Glyma.09G036500.1.Wm82.a2.v1	GlysoPI483463.02G011000.1.v1.1	0.454663	NaN	NaN	NaN
GmGRAS37	Glyma.09G036500.1.Wm82.a2.v1	GlysoPI483463.09G033900.1.v1.1	0.000719597	0.00764013	0.0941864	Purifying selection
GmGRAS37	Glyma.09G036500.1.Wm82.a2.v1	GlysoPI483463.15G129100.1.v1.1	0.120107	0.24607	0.488101	Purifying selection
GmGRAS39	Glyma.09G133600.1.Wm82.a2.v1	GlysoPI483463.09G102500.1.v1.1	0	0.00252632	0	Purifying selection
GmGRAS39	Glyma.09G133600.1.Wm82.a2.v1	GlysoPI483463.10G195300.1.v1.1	0.248205	1.01708	0.244037	Purifying selection
GmGRAS39	Glyma.09G133600.1.Wm82.a2.v1	GlysoPI483463.16G145500.1.v1.1	0.0403063	0.181588	0.221966	Purifying selection
GmGRAS39	Glyma.09G133600.1.Wm82.a2.v1	GlysoPI483463.20G128100.1.v1.1	0.252133	0.982622	0.256593	Purifying selection
GmGRAS41	Glyma.09G270000.1.Wm82.a2.v1	GlysoPI483463.09G220700.1.v1.1	0	0	NaN	NaN
GmGRAS41	Glyma.09G270000.1.Wm82.a2.v1	GlysoPI483463.18G167500.1.v1.1	0.0253998	0.12456	0.203917	Purifying selection
GmGRAS42	Glyma.10G012500.1.Wm82.a2.v1	GlysoPI483463.02G011000.1.v1.1	0.0828427	0.130908	0.632832	Purifying selection
GmGRAS42	Glyma.10G012500.1.Wm82.a2.v1	GlysoPI483463.19G177900.1.v1.1	0.22533	0.743932	0.302891	Purifying selection
GmGRAS43	Glyma.10G038500.1.Wm82.a2.v1	GlysoPI483463.10G035400.1.v1.1	0	0	NaN	NaN
GmGRAS43	Glyma.10G038500.1.Wm82.a2.v1	GlysoPI483463.13G093200.1.v1.1	0.033945	0.121875	0.278522	Purifying selection
GmGRAS44	Glyma.10G190200.1.Wm82.a2.v1	GlysoPI483463.10G158400.1.v1.1	0	0.00566575	0	Purifying selection
GmGRAS44	Glyma.10G190200.1.Wm82.a2.v1	GlysoPI483463.20G164000.1.v1.1	0.0429062	0.214839	0.199714	Purifying selection
GmGRAS45	Glyma.10G215000.1.Wm82.a2.v1	GlysoPI483463.10G180900.1.v1.1	0	0	NaN	NaN
GmGRAS45	Glyma.10G215000.1.Wm82.a2.v1	GlysoPI483463.20G141800.1.v1.1	0.0106564	0.174395	0.0611051	Purifying selection
GmGRAS46	Glyma.10G232000.1.Wm82.a2.v1	GlysoPI483463.09G102500.1.v1.1	0.245367	1.06008	0.231461	Purifying selection
GmGRAS46	Glyma.10G232000.1.Wm82.a2.v1	GlysoPI483463.10G195300.1.v1.1	0.000754432	0.00451979	0.166918	Purifying selection
GmGRAS46	Glyma.10G232000.1.Wm82.a2.v1	GlysoPI483463.16G145500.1.v1.1	0.251502	1.02945	0.244308	Purifying selection
GmGRAS46	Glyma.10G232000.1.Wm82.a2.v1	GlysoPI483463.20G128100.1.v1.1	0.0549337	0.169125	0.324811	Purifying selection
GmGRAS47	Glyma.11G016100.1.Wm82.a2.v1	GlysoPI483463.01G185400.1.v1.1	0.0345378	0.173158	0.199458	Purifying selection
GmGRAS47	Glyma.11G016100.1.Wm82.a2.v1	GlysoPI483463.11G014500.1.v1.1	0.000910194	0.0031348	0.290352	Purifying selection
GmGRAS48	Glyma.11G047700.1.Wm82.a2.v1	GlysoPI483463.01G156000.1.v1.1	0.0320656	0.228055	0.140604	Purifying selection
GmGRAS48	Glyma.11G047700.1.Wm82.a2.v1	GlysoPI483463.05G086100.1.v1.1	0.149616	0.697025	0.214649	Purifying selection
GmGRAS48	Glyma.11G047700.1.Wm82.a2.v1	GlysoPI483463.11G043200.1.v1.1	0.000895122	0.00305344	0.293152	Purifying selection
GmGRAS48	Glyma.11G047700.1.Wm82.a2.v1	GlysoPI483463.17G146400.1.v1.1	0.159242	0.636745	0.250088	Purifying selection
GmGRAS49	Glyma.11G065200.1.Wm82.a2.v1	GlysoPI483463.01G139900.1.v1.1	0.0252125	0.147325	0.171135	Purifying selection
GmGRAS49	Glyma.11G065200.1.Wm82.a2.v1	GlysoPI483463.02G052000.1.v1.1	0.181651	0.768495	0.236373	Purifying selection
GmGRAS49	Glyma.11G065200.1.Wm82.a2.v1	GlysoPI483463.11G059900.1.v1.1	0.00169444	0.0137745	0.123013	Purifying selection
GmGRAS49	Glyma.11G065200.1.Wm82.a2.v1	GlysoPI483463.16G111600.1.v1.1	0.207202	0.813289	0.254771	Purifying selection
GmGRAS50	Glyma.11G092000.1.Wm82.a2.v1	GlysoPI483463.12G016600.1.v1.1	0.0458438	0.251864	0.182018	Purifying selection
GmGRAS51	Glyma.11G096000.1.Wm82.a2.v1	GlysoPI483463.01G185400.1.v1.1	0.137445	0.753719	0.182357	Purifying selection
GmGRAS51	Glyma.11G096000.1.Wm82.a2.v1	GlysoPI483463.11G088200.1.v1.1	0	0.003245	0	Purifying selection
GmGRAS51	Glyma.11G096000.1.Wm82.a2.v1	GlysoPI483463.12G020400.1.v1.1	0.0152896	0.0896073	0.170629	Purifying selection
GmGRAS52	Glyma.11G096500.1.Wm82.a2.v1	GlysoPI483463.11G088700.1.v1.1	0	0	NaN	NaN
GmGRAS53	Glyma.11G138000.1.Wm82.a2.v1	GlysoPI483463.11G126500.1.v1.1	0.00253512	0.00655742	0.386604	Purifying selection
GmGRAS53	Glyma.11G138000.1.Wm82.a2.v1	GlysoPI483463.12G056500.1.v1.1	0.0343825	0.130273	0.263926	Purifying selection
GmGRAS53	Glyma.11G138000.1.Wm82.a2.v1	GlysoPI483463.13G286800.1.v1.1	0.201726	0.815699	0.247305	Purifying selection
GmGRAS53	Glyma.11G138000.1.Wm82.a2.v1	GlysoPI483463.15G034600.1.v1.1	0.206649	0.811714	0.254583	Purifying selection
GmGRAS54	Glyma.11G138100.1.Wm82.a2.v1	GlysoPI483463.11G126600.1.v1.1	0.00139844	0.007344	0.190419	Purifying selection
GmGRAS54	Glyma.11G138100.1.Wm82.a2.v1	GlysoPI483463.12G056600.1.v1.1	0.123152	0.282858	0.435383	Purifying selection
GmGRAS55	Glyma.11G138200.1.Wm82.a2.v1	GlysoPI483463.12G056700.1.v1.1	0.342637	0.849363	0.403405	Purifying selection
GmGRAS59	Glyma.11G138600.1.Wm82.a2.v1	GlysoPI483463.11G127000.1.v1.1	0.00115235	0.0102935	0.111949	Purifying selection
GmGRAS59	Glyma.11G138600.1.Wm82.a2.v1	GlysoPI483463.12G056800.1.v1.1	0.0330274	0.109005	0.302989	Purifying selection
GmGRAS59	Glyma.11G138600.1.Wm82.a2.v1	GlysoPI483463.13G286600.1.v1.1	0.366901	1.88568	0.194572	Purifying selection
GmGRAS59	Glyma.11G138600.1.Wm82.a2.v1	GlysoPI483463.15G034800.1.v1.1	0.388113	1.86421	0.208192	Purifying selection
GmGRAS60	Glyma.11G150200.1.Wm82.a2.v1	GlysoPI483463.04G113900.1.v1.1	0.0353123	0.201716	0.175059	Purifying selection
GmGRAS62	Glyma.11G216500.1.Wm82.a2.v1	GlysoPI483463.11G198700.1.v1.1	0	0.00480964	0	Purifying selection
GmGRAS62	Glyma.11G216500.1.Wm82.a2.v1	GlysoPI483463.18G037200.1.v1.1	0.0310825	0.285725	0.108785	Purifying selection
GmGRAS64	Glyma.12G018100.1.Wm82.a2.v1	GlysoPI483463.12G016600.1.v1.1	0	0	NaN	NaN
GmGRAS65	Glyma.12G022100.2.Wm82.a2.v1	GlysoPI483463.01G185400.1.v1.1	0.144219	0.707812	0.203753	Purifying selection
GmGRAS65	Glyma.12G022100.2.Wm82.a2.v1	GlysoPI483463.11G088200.1.v1.1	0.0172133	0.0934656	0.184167	Purifying selection
GmGRAS65	Glyma.12G022100.2.Wm82.a2.v1	GlysoPI483463.12G020400.1.v1.1	0.000945105	0.00327243	0.288808	Purifying selection
GmGRAS66	Glyma.12G022600.1.Wm82.a2.v1	GlysoPI483463.11G088700.1.v1.1	0.0430195	0.192171	0.22386	Purifying selection
GmGRAS66	Glyma.12G022600.1.Wm82.a2.v1	GlysoPI483463.12G020900.1.v1.1	0	0	NaN	NaN
GmGRAS67	Glyma.12G061900.1.Wm82.a2.v1	GlysoPI483463.11G126500.1.v1.1	0.0320662	0.136714	0.234549	Purifying selection
GmGRAS67	Glyma.12G061900.1.Wm82.a2.v1	GlysoPI483463.12G056500.1.v1.1	0.00188462	0	NaN	NaN
GmGRAS67	Glyma.12G061900.1.Wm82.a2.v1	GlysoPI483463.13G286800.1.v1.1	0.209077	0.876823	0.238449	Purifying selection
GmGRAS67	Glyma.12G061900.1.Wm82.a2.v1	GlysoPI483463.15G034600.1.v1.1	0.212756	0.869384	0.24472	Purifying selection
GmGRAS68	Glyma.12G062000.1.Wm82.a2.v1	GlysoPI483463.11G126600.1.v1.1	0.122719	0.288488	0.425389	Purifying selection
GmGRAS68	Glyma.12G062000.1.Wm82.a2.v1	GlysoPI483463.12G056600.1.v1.1	0.00125839	0.00222883	0.564597	Purifying selection
GmGRAS70	Glyma.12G062200.1.Wm82.a2.v1	GlysoPI483463.11G127000.1.v1.1	0.0306914	0.110403	0.277994	Purifying selection
GmGRAS70	Glyma.12G062200.1.Wm82.a2.v1	GlysoPI483463.12G056800.1.v1.1	0.000652387	0.00449271	0.14521	Purifying selection
GmGRAS70	Glyma.12G062200.1.Wm82.a2.v1	GlysoPI483463.13G286600.1.v1.1	0.335511	1.8787	0.178587	Purifying selection
GmGRAS70	Glyma.12G062200.1.Wm82.a2.v1	GlysoPI483463.15G034800.1.v1.1	0.349503	1.89815	0.184129	Purifying selection
GmGRAS71	Glyma.12G137700.1.Wm82.a2.v1	GlysoPI483463.06G228100.1.v1.1	0.037874	0.154279	0.24549	Purifying selection
GmGRAS71	Glyma.12G137700.1.Wm82.a2.v1	GlysoPI483463.12G116600.1.v1.1	0.0056079	0.00977912	0.573457	Purifying selection
GmGRAS71	Glyma.12G137700.1.Wm82.a2.v1	GlysoPI483463.12G180000.1.v1.1	0.140172	0.605728	0.23141	Purifying selection
GmGRAS71	Glyma.12G137700.1.Wm82.a2.v1	GlysoPI483463.13G238500.1.v1.1	0.142114	0.655909	0.216668	Purifying selection
GmGRAS72	Glyma.12G197300.1.Wm82.a2.v1	GlysoPI483463.12G162000.1.v1.1	0.000930377	0.00659707	0.141029	Purifying selection
GmGRAS72	Glyma.12G197300.1.Wm82.a2.v1	GlysoPI483463.13G256200.1.v1.1	0.0164442	0.166895	0.0985298	Purifying selection
GmGRAS73	Glyma.12G216100.1.Wm82.a2.v1	GlysoPI483463.06G228100.1.v1.1	0.135209	0.706125	0.19148	Purifying selection
GmGRAS73	Glyma.12G216100.1.Wm82.a2.v1	GlysoPI483463.12G180000.1.v1.1	0.00309758	0.00775201	0.399584	Purifying selection
GmGRAS73	Glyma.12G216100.1.Wm82.a2.v1	GlysoPI483463.12G116600.1.v1.1	0.133626	0.635976	0.210112	Purifying selection
GmGRAS73	Glyma.12G216100.1.Wm82.a2.v1	GlysoPI483463.13G238500.1.v1.1	0.0269574	0.13404	0.201114	Purifying selection
GmGRAS74	Glyma.13G037100.1.Wm82.a2.v1	GlysoPI483463.04G198400.1.v1.1	0.117643	0.691345	0.170166	Purifying selection
GmGRAS74	Glyma.13G037100.1.Wm82.a2.v1	GlysoPI483463.06G110500.1.v1.1	0.113427	0.679715	0.166874	Purifying selection
GmGRAS74	Glyma.13G037100.1.Wm82.a2.v1	GlysoPI483463.13G018200.1.v1.1	0	0.00494439	0	Purifying selection
GmGRAS74	Glyma.13G037100.1.Wm82.a2.v1	GlysoPI483463.14G125200.1.v1.1	0.0181401	0.115613	0.156903	Purifying selection
GmGRAS75	Glyma.13G081700.1.Wm82.a2.v1	GlysoPI483463.04G207200.1.v1.1	0.232835	1.00962	0.230617	Purifying selection
GmGRAS75	Glyma.13G081700.1.Wm82.a2.v1	GlysoPI483463.13G053500.1.v1.1	0	0.00591427	0	Purifying selection
GmGRAS76	Glyma.13G124900.1.Wm82.a2.v1	GlysoPI483463.10G035400.1.v1.1	0.033945	0.118518	0.286411	Purifying selection
GmGRAS76	Glyma.13G124900.1.Wm82.a2.v1	GlysoPI483463.13G093200.1.v1.1	0	0.00285036	0	Purifying selection
GmGRAS77	Glyma.13G285400.1.Wm82.a2.v1	GlysoPI483463.06G228100.1.v1.1	0.140685	0.718982	0.195673	Purifying selection
GmGRAS77	Glyma.13G285400.1.Wm82.a2.v1	GlysoPI483463.12G180000.1.v1.1	0.0248543	0.137715	0.180477	Purifying selection
GmGRAS77	Glyma.13G285400.1.Wm82.a2.v1	GlysoPI483463.12G116600.1.v1.1	0.122231	0.634191	0.192736	Purifying selection
GmGRAS77	Glyma.13G285400.1.Wm82.a2.v1	GlysoPI483463.13G238500.1.v1.1	0.00075	0	NaN	NaN
GmGRAS78	Glyma.13G304900.1.Wm82.a2.v1	GlysoPI483463.12G162000.1.v1.1	0.0173948	0.175157	0.0993098	Purifying selection
GmGRAS78	Glyma.13G304900.1.Wm82.a2.v1	GlysoPI483463.13G256200.1.v1.1	0	0.00652888	0	Purifying selection
GmGRAS79	Glyma.13G337200.1.Wm82.a2.v1	GlysoPI483463.11G127000.1.v1.1	0.319081	0.772757	0.412912	Purifying selection
GmGRAS79	Glyma.13G337200.1.Wm82.a2.v1	GlysoPI483463.12G056800.1.v1.1	0.320248	0.758967	0.421953	Purifying selection
GmGRAS79	Glyma.13G337200.1.Wm82.a2.v1	GlysoPI483463.13G286400.1.v1.1	0	0.00340523	0	Purifying selection
GmGRAS79	Glyma.13G337200.1.Wm82.a2.v1	GlysoPI483463.15G034900.1.v1.1	0.108176	0.234853	0.460612	Purifying selection
GmGRAS81	Glyma.13G337400.1.Wm82.a2.v1	GlysoPI483463.11G126700.1.v1.1	0.224805	0.773689	0.290563	Purifying selection
GmGRAS81	Glyma.13G337400.1.Wm82.a2.v1	GlysoPI483463.12G056600.1.v1.1	0.256205	0.847934	0.302152	Purifying selection
GmGRAS81	Glyma.13G337400.1.Wm82.a2.v1	GlysoPI483463.13G286600.1.v1.1	0.000595534	0.00204708	0.290918	Purifying selection
GmGRAS81	Glyma.13G337400.1.Wm82.a2.v1	GlysoPI483463.15G034800.1.v1.1	0.0311273	0.141889	0.219378	Purifying selection
GmGRAS82	Glyma.13G337500.1.Wm82.a2.v1	GlysoPI483463.11G126500.1.v1.1	0.250391	0.862236	0.290397	Purifying selection
GmGRAS82	Glyma.13G337500.1.Wm82.a2.v1	GlysoPI483463.12G056500.1.v1.1	0.244965	0.968041	0.253052	Purifying selection
GmGRAS82	Glyma.13G337500.1.Wm82.a2.v1	GlysoPI483463.13G286800.1.v1.1	0.0980345	0.252754	0.387865	Purifying selection
GmGRAS82	Glyma.13G337500.1.Wm82.a2.v1	GlysoPI483463.15G034600.1.v1.1	0.105711	0.234292	0.451192	Purifying selection
GmGRAS84	Glyma.13G345700.1.Wm82.a2.v1	GlysoPI483463.13G294300.1.v1.1	0	0.00344828	0	Purifying selection
GmGRAS84	Glyma.13G345700.1.Wm82.a2.v1	GlysoPI483463.15G026600.1.v1.1	0.0316203	0.242872	0.130193	Purifying selection
GmGRAS85	Glyma.14G006900.1.Wm82.a2.v1	GlysoPI483463.02G259900.1.v1.1	0.0157879	0.126079	0.125222	Purifying selection
GmGRAS85	Glyma.14G006900.1.Wm82.a2.v1	GlysoPI483463.14G006600.1.v1.1	0.00079544	0	NaN	NaN
GmGRAS86	Glyma.14G016000.1.Wm82.a2.v1	GlysoPI483463.02G252200.1.v1.1	0.0274335	0.106449	0.257714	Purifying selection
GmGRAS86	Glyma.14G016000.1.Wm82.a2.v1	GlysoPI483463.08G287000.1.v1.1	0.162577	0.476153	0.341439	Purifying selection
GmGRAS86	Glyma.14G016000.1.Wm82.a2.v1	GlysoPI483463.14G015200.1.v1.1	0.00158332	0	NaN	NaN
GmGRAS86	Glyma.14G016000.1.Wm82.a2.v1	GlysoPI483463.18G073300.1.v1.1	0.15763	0.484026	0.325663	Purifying selection
GmGRAS87	Glyma.14G119100.1.Wm82.a2.v1	GlysoPI483463.04G198400.1.v1.1	0.123265	0.732575	0.168263	Purifying selection
GmGRAS87	Glyma.14G119100.1.Wm82.a2.v1	GlysoPI483463.06G110500.1.v1.1	0.119489	0.715853	0.166919	Purifying selection
GmGRAS87	Glyma.14G119100.1.Wm82.a2.v1	GlysoPI483463.13G018200.1.v1.1	0.0181401	0.118492	0.153091	Purifying selection
GmGRAS87	Glyma.14G119100.1.Wm82.a2.v1	GlysoPI483463.14G125200.1.v1.1	0	0	NaN	NaN
GmGRAS88	Glyma.15G028600.1.Wm82.a2.v1	GlysoPI483463.13G294300.1.v1.1	0.0306038	0.247729	0.123537	Purifying selection
GmGRAS88	Glyma.15G028600.1.Wm82.a2.v1	GlysoPI483463.15G026600.1.v1.1	0.000974501	0	NaN	NaN
GmGRAS89	Glyma.15G036900.1.Wm82.a2.v1	GlysoPI483463.11G126500.1.v1.1	0.205712	0.830752	0.247622	Purifying selection
GmGRAS89	Glyma.15G036900.1.Wm82.a2.v1	GlysoPI483463.12G056500.1.v1.1	0.205051	0.851538	0.240801	Purifying selection
GmGRAS89	Glyma.15G036900.1.Wm82.a2.v1	GlysoPI483463.13G286800.1.v1.1	0.0249198	0.118394	0.210482	Purifying selection
GmGRAS89	Glyma.15G036900.1.Wm82.a2.v1	GlysoPI483463.15G034600.1.v1.1	0.000641094	0	NaN	NaN
GmGRAS91	Glyma.15G037100.1.Wm82.a2.v1	GlysoPI483463.11G126700.1.v1.1	0.260788	0.823323	0.31675	Purifying selection
GmGRAS91	Glyma.15G037100.1.Wm82.a2.v1	GlysoPI483463.12G056600.1.v1.1	0.265654	0.900684	0.294946	Purifying selection
GmGRAS91	Glyma.15G037100.1.Wm82.a2.v1	GlysoPI483463.13G286600.1.v1.1	0.033015	0.141931	0.232612	Purifying selection
GmGRAS91	Glyma.15G037100.1.Wm82.a2.v1	GlysoPI483463.15G034800.1.v1.1	0.000626632	0.00429032	0.146057	Purifying selection
GmGRAS92	Glyma.15G037200.2.Wm82.a2.v1	GlysoPI483463.11G127000.1.v1.1	0.296599	0.808328	0.366929	Purifying selection
GmGRAS92	Glyma.15G037200.2.Wm82.a2.v1	GlysoPI483463.12G056800.1.v1.1	0.305454	0.857099	0.356381	Purifying selection
GmGRAS92	Glyma.15G037200.2.Wm82.a2.v1	GlysoPI483463.13G286400.1.v1.1	0.0693334	0.202116	0.343038	Purifying selection
GmGRAS92	Glyma.15G037200.2.Wm82.a2.v1	GlysoPI483463.15G034900.1.v1.1	0.00195355	0.00658862	0.296504	Purifying selection
GmGRAS93	Glyma.15G116300.1.Wm82.a2.v1	GlysoPI483463.07G223800.1.v1.1	0.138852	0.665364	0.208686	Purifying selection
GmGRAS93	Glyma.15G116300.1.Wm82.a2.v1	GlysoPI483463.09G010400.1.v1.1	0.0240486	0.116598	0.206252	Purifying selection
GmGRAS93	Glyma.15G116300.1.Wm82.a2.v1	GlysoPI483463.15G107000.1.v1.1	0	0	NaN	NaN
GmGRAS93	Glyma.15G116300.1.Wm82.a2.v1	GlysoPI483463.17G006900.1.v1.1	0.139041	0.666341	0.208664	Purifying selection
GmGRAS94	Glyma.15G141300.1.Wm82.a2.v1	GlysoPI483463.09G033900.1.v1.1	0.0452626	0.168897	0.26799	Purifying selection
GmGRAS94	Glyma.15G141300.1.Wm82.a2.v1	GlysoPI483463.15G129100.1.v1.1	0.126038	0.225274	0.559484	Purifying selection
GmGRAS96	Glyma.15G213300.1.Wm82.a2.v1	GlysoPI483463.15G185900.1.v1.1	0	0	NaN	NaN
GmGRAS97	Glyma.16G008200.1.Wm82.a2.v1	GlysoPI483463.07G035400.1.v1.1	0.0297978	0.178722	0.166727	Purifying selection
GmGRAS97	Glyma.16G008200.1.Wm82.a2.v1	GlysoPI483463.16G007100.1.v1.1	0	0	NaN	NaN
GmGRAS98	Glyma.16G053000.1.Wm82.a2.v1	GlysoPI483463.16G047200.1.v1.1	0.000633981	0.00627619	0.101014	Purifying selection
GmGRAS98	Glyma.16G053000.1.Wm82.a2.v1	GlysoPI483463.19G069000.1.v1.1	0.0243362	0.17369	0.140113	Purifying selection
GmGRAS99	Glyma.16G141300.1.Wm82.a2.v1	GlysoPI483463.01G139900.1.v1.1	0.203681	0.781395	0.260663	Purifying selection
GmGRAS99	Glyma.16G141300.1.Wm82.a2.v1	GlysoPI483463.02G052000.1.v1.1	0.0358367	0.220622	0.162435	Purifying selection
GmGRAS99	Glyma.16G141300.1.Wm82.a2.v1	GlysoPI483463.11G059900.1.v1.1	0.206752	0.790786	0.261451	Purifying selection
GmGRAS99	Glyma.16G141300.1.Wm82.a2.v1	GlysoPI483463.16G111600.1.v1.1	0.000810866	0.015704	0.0516345	Purifying selection
GmGRAS100	Glyma.16G156700.1.Wm82.a2.v1	GlysoPI483463.02G066000.1.v1.1	0.0285504	0.123292	0.231568	Purifying selection
GmGRAS100	Glyma.16G156700.1.Wm82.a2.v1	GlysoPI483463.16G125200.1.v1.1	0.000911439	0	NaN	NaN
GmGRAS101	Glyma.16G179900.1.Wm82.a2.v1	GlysoPI483463.09G102500.1.v1.1	0.0442098	0.184465	0.239665	Purifying selection
GmGRAS101	Glyma.16G179900.1.Wm82.a2.v1	GlysoPI483463.10G195300.1.v1.1	0.254354	1.0706	0.237582	Purifying selection
GmGRAS101	Glyma.16G179900.1.Wm82.a2.v1	GlysoPI483463.16G145500.1.v1.1	0.00133884	0.0170039	0.078737	Purifying selection
GmGRAS101	Glyma.16G179900.1.Wm82.a2.v1	GlysoPI483463.20G128100.1.v1.1	0.265547	1.03015	0.257774	Purifying selection
GmGRAS102	Glyma.17G007600.2.Wm82.a2.v1	GlysoPI483463.07G223800.1.v1.1	0.0266893	0.166975	0.15984	Purifying selection
GmGRAS102	Glyma.17G007600.2.Wm82.a2.v1	GlysoPI483463.09G010400.1.v1.1	0.148073	0.662714	0.223434	Purifying selection
GmGRAS102	Glyma.17G007600.2.Wm82.a2.v1	GlysoPI483463.15G107000.1.v1.1	0.139041	0.666341	0.208664	Purifying selection
GmGRAS102	Glyma.17G007600.2.Wm82.a2.v1	GlysoPI483463.17G006900.1.v1.1	0	0	NaN	NaN
GmGRAS103	Glyma.17G127500.1.Wm82.a2.v1	GlysoPI483463.05G041000.1.v1.1	0.038444	0.208689	0.184217	Purifying selection
GmGRAS103	Glyma.17G127500.1.Wm82.a2.v1	GlysoPI483463.17G117400.1.v1.1	0.00167411	0.00289576	0.578125	Purifying selection
GmGRAS104	Glyma.17G131200.1.Wm82.a2.v1	GlysoPI483463.05G044600.1.v1.1	0.0468559	0.248362	0.18866	Purifying selection
GmGRAS104	Glyma.17G131200.1.Wm82.a2.v1	GlysoPI483463.17G120800.1.v1.1	0	0.00670396	0	Purifying selection
GmGRAS105	Glyma.17G160800.1.Wm82.a2.v1	GlysoPI483463.01G156000.1.v1.1	0.146243	0.670882	0.217986	Purifying selection
GmGRAS105	Glyma.17G160800.1.Wm82.a2.v1	GlysoPI483463.05G086100.1.v1.1	0.0316545	0.197081	0.160616	Purifying selection
GmGRAS105	Glyma.17G160800.1.Wm82.a2.v1	GlysoPI483463.11G043200.1.v1.1	0.160364	0.636745	0.25185	Purifying selection
GmGRAS105	Glyma.17G160800.1.Wm82.a2.v1	GlysoPI483463.17G146400.1.v1.1	0	0	NaN	NaN
GmGRAS106	Glyma.17G162800.1.Wm82.a2.v1	GlysoPI483463.05G084200.1.v1.1	0.0357098	0.190854	0.187106	Purifying selection
GmGRAS106	Glyma.17G162800.1.Wm82.a2.v1	GlysoPI483463.17G148100.1.v1.1	0.000899281	0.00602413	0.14928	Purifying selection
GmGRAS107	Glyma.18G040000.1.Wm82.a2.v1	GlysoPI483463.11G198700.1.v1.1	0.0310342	0.277765	0.111729	Purifying selection
GmGRAS107	Glyma.18G040000.1.Wm82.a2.v1	GlysoPI483463.18G037200.1.v1.1	0	0.00241936	0	Purifying selection
GmGRAS108	Glyma.18G081100.1.Wm82.a2.v1	GlysoPI483463.02G252200.1.v1.1	0.153711	0.512513	0.299917	Purifying selection
GmGRAS108	Glyma.18G081100.1.Wm82.a2.v1	GlysoPI483463.08G287000.1.v1.1	0.025512	0.127632	0.199887	Purifying selection
GmGRAS108	Glyma.18G081100.1.Wm82.a2.v1	GlysoPI483463.14G015200.1.v1.1	0.155672	0.484026	0.321619	Purifying selection
GmGRAS108	Glyma.18G081100.1.Wm82.a2.v1	GlysoPI483463.18G073300.1.v1.1	0	0.00265958	0	Purifying selection
GmGRAS109	Glyma.18G182500.4.Wm82.a2.v1	GlysoPI483463.07G115600.1.v1.1	0.0197	0.115719	0.17024	Purifying selection
GmGRAS109	Glyma.18G182500.4.Wm82.a2.v1	GlysoPI483463.18G137500.1.v1.1	0.00058326	0.00201952	0.288811	Purifying selection
GmGRAS110	Glyma.18G205100.1.Wm82.a2.v1	GlysoPI483463.03G041800.1.v1.1	0.274657	0.530938	0.517305	Purifying selection
GmGRAS110	Glyma.18G205100.1.Wm82.a2.v1	GlysoPI483463.07G133000.1.v1.1	0.052195	0.129452	0.4032	Purifying selection
GmGRAS110	Glyma.18G205100.1.Wm82.a2.v1	GlysoPI483463.18G154200.1.v1.1	0.00545918	0.00586944	0.930103	Purifying selection
GmGRAS111	Glyma.18G220100.1.Wm82.a2.v1	GlysoPI483463.09G220700.1.v1.1	0.0259077	0.12456	0.207994	Purifying selection
GmGRAS111	Glyma.18G220100.1.Wm82.a2.v1	GlysoPI483463.18G167500.1.v1.1	0	0	NaN	NaN
GmGRAS112	Glyma.19G096400.1.Wm82.a2.v1	GlysoPI483463.16G047200.1.v1.1	0.0242883	0.179064	0.135641	Purifying selection
GmGRAS112	Glyma.19G096400.1.Wm82.a2.v1	GlysoPI483463.19G069000.1.v1.1	0.000639386	0.0105265	0.0607407	Purifying selection
GmGRAS113	Glyma.19G216700.1.Wm82.a2.v1	GlysoPI483463.02G011000.1.v1.1	0.226984	0.70647	0.321293	Purifying selection
GmGRAS113	Glyma.19G216700.1.Wm82.a2.v1	GlysoPI483463.03G180200.1.v1.1	0.0653228	0.18202	0.358876	Purifying selection
GmGRAS113	Glyma.19G216700.1.Wm82.a2.v1	GlysoPI483463.19G177900.1.v1.1	0.00226415	0	NaN	NaN
GmGRAS114	Glyma.20G162100.1.Wm82.a2.v1	GlysoPI483463.09G102500.1.v1.1	0.265257	0.982645	0.269942	Purifying selection
GmGRAS114	Glyma.20G162100.1.Wm82.a2.v1	GlysoPI483463.10G195300.1.v1.1	0.0472382	0.16208	0.29145	Purifying selection
GmGRAS114	Glyma.20G162100.1.Wm82.a2.v1	GlysoPI483463.16G145500.1.v1.1	0.264008	1.01485	0.260144	Purifying selection
GmGRAS114	Glyma.20G162100.1.Wm82.a2.v1	GlysoPI483463.20G128100.1.v1.1	0.00375235	0.0158556	0.236657	Purifying selection
GmGRAS115	Glyma.20G176800.1.Wm82.a2.v1	GlysoPI483463.10G180900.1.v1.1	0.0131366	0.197737	0.0664348	Purifying selection
GmGRAS115	Glyma.20G176800.1.Wm82.a2.v1	GlysoPI483463.20G141800.1.v1.1	0	0.0131799	0	Purifying selection
GmGRAS116	Glyma.20G200500.1.Wm82.a2.v1	GlysoPI483463.10G158400.1.v1.1	0.0415587	0.224542	0.185082	Purifying selection
GmGRAS116	Glyma.20G200500.1.Wm82.a2.v1	GlysoPI483463.20G164000.1.v1.1	0	0.00342662	0	Purifying selection
GmGRAS117	Glyma.U013800.1.Wm82.a2.v1	GlysoPI483463.03G026800.1.v1.1	0.302639	1.38219	0.218957	Purifying selection
GmGRAS117	Glyma.U013800.1.Wm82.a2.v1	GlysoPI483463.11G141000.1.v1.1	0	0	NaN	NaN
NaN: No result.

## Sheet: G.max-V.unguiculata
Table S7 One-to-one orthologous relationships between the GRAS gene members in Glycine max and Vigna unguiculata
GmGRAS Gene Name	GmGRAS Gene ID	VuGRAS Gene ID	Ka	Ks	Ka/Ks	Selection Pressure
GmGRAS1	Glyma.01G079500.1.Wm82.a2.v1	Vigun05g163700.1.v1.1	0.0546529	0.245068	0.223011	Purifying selection
GmGRAS1	Glyma.01G079500.1.Wm82.a2.v1	Vigun10g103500.1.v1.1	0.312208	1.41296	0.220961	Purifying selection
GmGRAS2	Glyma.01G136300.1.Wm82.a2.v1	Vigun10g103500.1.v1.1	0.10858	0.583951	0.185941	Purifying selection
GmGRAS3	Glyma.01G177200.1.Wm82.a2.v1	Vigun02g134400.1.v1.1	0.0687601	0.412043	0.166876	Purifying selection
GmGRAS3	Glyma.01G177200.1.Wm82.a2.v1	Vigun03g268400.1.v1.1	0.199787	1.00556	0.198682	Purifying selection
GmGRAS4	Glyma.01G194200.1.Wm82.a2.v1	Vigun02g151900.1.v1.1	0.0616911	0.329051	0.187482	Purifying selection
GmGRAS4	Glyma.01G194200.1.Wm82.a2.v1	Vigun03g287000.1.v1.1	0.139589	0.727728	0.191815	Purifying selection
GmGRAS5	Glyma.01G226600.1.Wm82.a2.v1	Vigun02g183700.1.v1.1	0.143912	0.536661	0.268161	Purifying selection
GmGRAS5	Glyma.01G226600.1.Wm82.a2.v1	Vigun11g200000.1.v1.1	0.129714	0.963052	0.13469	Purifying selection
GmGRAS6	Glyma.02G012000.1.Wm82.a2.v1	Vigun01g197600.1.v1.1	0.314758	0.975818	0.322558	Purifying selection
GmGRAS6	Glyma.02G012000.1.Wm82.a2.v1	Vigun06g128500.1.v1.1	0.435146	1.86223	0.23367	Purifying selection
GmGRAS6	Glyma.02G012000.1.Wm82.a2.v1	Vigun07g125800.1.v1.1	0.0950638	0.311512	0.305169	Purifying selection
GmGRAS7	Glyma.02G058700.1.Wm82.a2.v1	Vigun02g134400.1.v1.1	0.230035	0.921436	0.249649	Purifying selection
GmGRAS7	Glyma.02G058700.1.Wm82.a2.v1	Vigun03g268400.1.v1.1	0.0636893	0.645854	0.0986126	Purifying selection
GmGRAS8	Glyma.02G074800.1.Wm82.a2.v1	Vigun04g117500.1.v1.1	0.0437451	0.326099	0.134147	Purifying selection
GmGRAS9	Glyma.02G297700.1.Wm82.a2.v1	Vigun03g440500.1.v1.1	0.422602	NaN	NaN	NaN
GmGRAS9	Glyma.02G297700.1.Wm82.a2.v1	Vigun06g060100.1.v1.1	0.153833	0.614319	0.250412	Purifying selection
GmGRAS9	Glyma.02G297700.1.Wm82.a2.v1	Vigun06g153400.1.v1.1	0.400663	3.01707	0.132799	Purifying selection
GmGRAS9	Glyma.02G297700.1.Wm82.a2.v1	Vigun08g207000.1.v1.1	0.0561401	0.310899	0.180574	Purifying selection
GmGRAS10	Glyma.02G306200.1.Wm82.a2.v1	Vigun08g217400.1.v1.1	0.0220199	0.275719	0.0798636	Purifying selection
GmGRAS11	Glyma.03G031800.1.Wm82.a2.v1	Vigun05g163700.1.v1.1	0.286896	1.29452	0.221624	Purifying selection
GmGRAS11	Glyma.03G031800.1.Wm82.a2.v1	Vigun10g103500.1.v1.1	0.11863	0.567591	0.209006	Purifying selection
GmGRAS12	Glyma.03G050800.1.Wm82.a2.v1	Vigun05g096800.1.v1.1	0.303573	0.737367	0.411698	Purifying selection
GmGRAS13	Glyma.03G065700.2.Wm82.a2.v1	Vigun05g118500.1.v1.1	0.152493	0.724832	0.210384	Purifying selection
GmGRAS14	Glyma.03G219900.1.Wm82.a2.v1	Vigun01g197600.1.v1.1	0.167607	0.373492	0.448756	Purifying selection
GmGRAS14	Glyma.03G219900.1.Wm82.a2.v1	Vigun07g125800.1.v1.1	0.200222	0.908445	0.220401	Purifying selection
GmGRAS17	Glyma.04G242100.2.Wm82.a2.v1	Vigun08g069100.1.v1.1	0.124166	0.743303	0.167046	Purifying selection
GmGRAS17	Glyma.04G242100.2.Wm82.a2.v1	Vigun09g156900.1.v1.1	0.0456946	0.330426	0.13829	Purifying selection
GmGRAS18	Glyma.04G251900.1.Wm82.a2.v1	Vigun08g091300.1.v1.1	0.225018	0.985323	0.22837	Purifying selection
GmGRAS18	Glyma.04G251900.1.Wm82.a2.v1	Vigun09g168400.1.v1.1	0.0878158	0.457898	0.19178	Purifying selection
GmGRAS19	Glyma.05G045300.1.Wm82.a2.v1	Vigun03g315800.1.v1.1	0.0980346	0.638643	0.153504	Purifying selection
GmGRAS20	Glyma.05G049300.2.Wm82.a2.v1	Vigun03g311700.1.v1.1	0.0818962	0.628658	0.130272	Purifying selection
GmGRAS21	Glyma.05G103400.1.Wm82.a2.v1	Vigun03g285400.1.v1.1	0.0890989	0.57855	0.154004	Purifying selection
GmGRAS22	Glyma.05G105600.1.Wm82.a2.v1	Vigun02g151900.1.v1.1	0.152901	0.814272	0.187776	Purifying selection
GmGRAS22	Glyma.05G105600.1.Wm82.a2.v1	Vigun03g287000.1.v1.1	0.0783334	0.584434	0.134033	Purifying selection
GmGRAS24	Glyma.06G110800.1.Wm82.a2.v1	Vigun08g091300.1.v1.1	0.219128	0.983996	0.222692	Purifying selection
GmGRAS24	Glyma.06G110800.1.Wm82.a2.v1	Vigun09g168400.1.v1.1	0.0731196	0.39543	0.184912	Purifying selection
GmGRAS25	Glyma.06G121300.1.Wm82.a2.v1	Vigun08g069100.1.v1.1	0.11691	0.734038	0.15927	Purifying selection
GmGRAS25	Glyma.06G121300.1.Wm82.a2.v1	Vigun09g156900.1.v1.1	0.0446031	0.314837	0.141671	Purifying selection
GmGRAS27	Glyma.06G265500.1.Wm82.a2.v1	Vigun05g202500.1.v1.1	0.135494	0.852721	0.158896	Purifying selection
GmGRAS27	Glyma.06G265500.1.Wm82.a2.v1	Vigun11g074400.1.v1.1	0.0587709	0.317832	0.184912	Purifying selection
GmGRAS28	Glyma.07G039400.1.Wm82.a2.v1	Vigun10g164000.1.v1.1	0.0630982	0.357959	0.176272	Purifying selection
GmGRAS29	Glyma.07G133100.1.Wm82.a2.v1	Vigun05g259400.1.v1.1	0.460103	2.07966	0.221239	Purifying selection
GmGRAS29	Glyma.07G133100.1.Wm82.a2.v1	Vigun05g118500.1.v1.1	0.0630533	0.225548	0.279556	Purifying selection
GmGRAS29	Glyma.07G133100.1.Wm82.a2.v1	Vigun11g156300.1.v1.1	0.441627	1.94099	0.227527	Purifying selection
GmGRAS30	Glyma.07G154300.1.Wm82.a2.v1	Vigun05g096800.1.v1.1	0.108517	0.330755	0.32809	Purifying selection
GmGRAS31	Glyma.07G266500.1.Wm82.a2.v1	Vigun03g440500.1.v1.1	0.0598884	0.408873	0.146472	Purifying selection
GmGRAS31	Glyma.07G266500.1.Wm82.a2.v1	Vigun06g153400.1.v1.1	0.149109	0.7217	0.206608	Purifying selection
GmGRAS33	Glyma.08G146900.1.Wm82.a2.v1	Vigun03g065600.1.v1.1	0.0701281	0.357751	0.196025	Purifying selection
GmGRAS34	Glyma.08G237300.1.Wm82.a2.v1	Vigun11g037900.1.v1.1	0.126721	0.393295	0.322203	Purifying selection
GmGRAS35	Glyma.08G325900.1.Wm82.a2.v1	Vigun06g060100.1.v1.1	0.0579479	0.284845	0.203436	Purifying selection
GmGRAS35	Glyma.08G325900.1.Wm82.a2.v1	Vigun08g207000.1.v1.1	0.158625	0.528343	0.300231	Purifying selection
GmGRAS36	Glyma.09G011800.1.Wm82.a2.v1	Vigun03g440500.1.v1.1	0.147229	0.937396	0.157061	Purifying selection
GmGRAS36	Glyma.09G011800.1.Wm82.a2.v1	Vigun06g060100.1.v1.1	0.396923	2.05856	0.192815	Purifying selection
GmGRAS36	Glyma.09G011800.1.Wm82.a2.v1	Vigun06g153400.1.v1.1	0.0670144	0.325943	0.205602	Purifying selection
GmGRAS36	Glyma.09G011800.1.Wm82.a2.v1	Vigun08g207000.1.v1.1	0.393696	2.16538	0.181814	Purifying selection
GmGRAS37	Glyma.09G036500.1.Wm82.a2.v1	Vigun01g197600.1.v1.1	0.622475	2.60702	0.238769	Purifying selection
GmGRAS37	Glyma.09G036500.1.Wm82.a2.v1	Vigun06g128500.1.v1.1	0.112149	0.315727	0.355208	Purifying selection
GmGRAS37	Glyma.09G036500.1.Wm82.a2.v1	Vigun07g125800.1.v1.1	0.48077	3.72227	0.12916	Purifying selection
GmGRAS39	Glyma.09G133600.1.Wm82.a2.v1	Vigun04g150300.1.v1.1	0.0904304	0.653309	0.138419	Purifying selection
GmGRAS39	Glyma.09G133600.1.Wm82.a2.v1	Vigun07g223100.1.v1.1	0.306914	1.08713	0.282315	Purifying selection
GmGRAS40	Glyma.09G224900.1.Wm82.a2.v1	Vigun11g210200.1.v1.1	0.148422	0.520619	0.285088	Purifying selection
GmGRAS41	Glyma.09G270000.1.Wm82.a2.v1	Vigun05g080600.1.v1.1	0.0587287	0.38239	0.153583	Purifying selection
GmGRAS42	Glyma.10G012500.1.Wm82.a2.v1	Vigun01g197600.1.v1.1	0.394572	1.12645	0.350278	Purifying selection
GmGRAS42	Glyma.10G012500.1.Wm82.a2.v1	Vigun06g128500.1.v1.1	0.471292	2.1665	0.217536	Purifying selection
GmGRAS42	Glyma.10G012500.1.Wm82.a2.v1	Vigun07g125800.1.v1.1	0.111485	0.303978	0.366754	Purifying selection
GmGRAS43	Glyma.10G038500.1.Wm82.a2.v1	Vigun07g094300.1.v1.1	0.0963393	0.341746	0.281904	Purifying selection
GmGRAS44	Glyma.10G190200.1.Wm82.a2.v1	Vigun07g181200.1.v1.1	0.10132	0.718643	0.140988	Purifying selection
GmGRAS45	Glyma.10G215000.1.Wm82.a2.v1	Vigun07g206200.1.v1.1	0.0177475	0.35968	0.0493426	Purifying selection
GmGRAS46	Glyma.10G232000.1.Wm82.a2.v1	Vigun07g223100.1.v1.1	0.119192	0.434977	0.274019	Purifying selection
GmGRAS47	Glyma.11G016100.1.Wm82.a2.v1	Vigun02g183700.1.v1.1	0.144302	0.586052	0.246228	Purifying selection
GmGRAS48	Glyma.11G047700.1.Wm82.a2.v1	Vigun02g151900.1.v1.1	0.0738222	0.387697	0.190412	Purifying selection
GmGRAS48	Glyma.11G047700.1.Wm82.a2.v1	Vigun03g287000.1.v1.1	0.148205	0.734279	0.201838	Purifying selection
GmGRAS49	Glyma.11G065200.1.Wm82.a2.v1	Vigun02g134400.1.v1.1	0.0647776	0.416281	0.15561	Purifying selection
GmGRAS49	Glyma.11G065200.1.Wm82.a2.v1	Vigun03g268400.1.v1.1	0.195214	0.956164	0.204163	Purifying selection
GmGRAS50	Glyma.11G092000.1.Wm82.a2.v1	Vigun11g204500.1.v1.1	0.0655439	0.506817	0.129325	Purifying selection
GmGRAS51	Glyma.11G096000.1.Wm82.a2.v1	Vigun11g200000.1.v1.1	0.0401339	0.3714	0.108061	Purifying selection
GmGRAS52	Glyma.11G096500.1.Wm82.a2.v1	Vigun11g199500.1.v1.1	0.033667	0.472374	0.0712719	Purifying selection
GmGRAS53	Glyma.11G138000.1.Wm82.a2.v1	Vigun05g118500.1.v1.1	0.471637	3.21527	0.146687	Purifying selection
GmGRAS53	Glyma.11G138000.1.Wm82.a2.v1	Vigun05g259400.1.v1.1	0.481217	2.2475	0.214112	Purifying selection
GmGRAS53	Glyma.11G138000.1.Wm82.a2.v1	Vigun11g156300.1.v1.1	0.408933	2.0854	0.196093	Purifying selection
GmGRAS58	Glyma.11G138500.1.Wm82.a2.v1	Vigun05g259300.1.v1.1	0.507176	2.40334	0.211029	Purifying selection
GmGRAS60	Glyma.11G150200.1.Wm82.a2.v1	Vigun01g035600.1.v1.1	0.328202	1.11643	0.293974	Purifying selection
GmGRAS62	Glyma.11G216500.1.Wm82.a2.v1	Vigun01g215800.1.v1.1	0.118415	0.686601	0.172465	Purifying selection
GmGRAS62	Glyma.11G216500.1.Wm82.a2.v1	Vigun08g145500.1.v1.1	0.256399	1.68637	0.152042	Purifying selection
GmGRAS63	Glyma.12G012100.1.Wm82.a2.v1	Vigun11g210200.1.v1.1	0.202276	0.602421	0.335773	Purifying selection
GmGRAS64	Glyma.12G018100.1.Wm82.a2.v1	Vigun11g204500.1.v1.1	0.0719199	0.643628	0.111741	Purifying selection
GmGRAS65	Glyma.12G022100.2.Wm82.a2.v1	Vigun11g200000.1.v1.1	0.0418463	0.382015	0.109541	Purifying selection
GmGRAS66	Glyma.12G022600.1.Wm82.a2.v1	Vigun11g199500.1.v1.1	0.0505535	0.470584	0.107427	Purifying selection
GmGRAS67	Glyma.12G061900.1.Wm82.a2.v1	Vigun05g118500.1.v1.1	0.470923	4.75773	0.0989807	Purifying selection
GmGRAS67	Glyma.12G061900.1.Wm82.a2.v1	Vigun05g259400.1.v1.1	0.468776	2.80869	0.166902	Purifying selection
GmGRAS67	Glyma.12G061900.1.Wm82.a2.v1	Vigun11g156300.1.v1.1	0.420732	2.38547	0.176373	Purifying selection
GmGRAS70	Glyma.12G062200.1.Wm82.a2.v1	Vigun05g259300.1.v1.1	0.314566	0.988586	0.318198	Purifying selection
GmGRAS71	Glyma.12G137700.1.Wm82.a2.v1	Vigun05g202500.1.v1.1	0.157128	0.77668	0.202308	Purifying selection
GmGRAS71	Glyma.12G137700.1.Wm82.a2.v1	Vigun11g074400.1.v1.1	0.0708162	0.275232	0.257296	Purifying selection
GmGRAS72	Glyma.12G197300.1.Wm82.a2.v1	Vigun05g223700.1.v1.1	0.0325358	0.417139	0.0779974	Purifying selection
GmGRAS73	Glyma.12G216100.1.Wm82.a2.v1	Vigun05g202500.1.v1.1	0.066328	0.339759	0.195221	Purifying selection
GmGRAS73	Glyma.12G216100.1.Wm82.a2.v1	Vigun11g074400.1.v1.1	0.144269	0.735947	0.196032	Purifying selection
GmGRAS74	Glyma.13G037100.1.Wm82.a2.v1	Vigun08g069100.1.v1.1	0.0506822	0.263907	0.192046	Purifying selection
GmGRAS74	Glyma.13G037100.1.Wm82.a2.v1	Vigun09g156900.1.v1.1	0.13294	0.812797	0.163558	Purifying selection
GmGRAS75	Glyma.13G081700.1.Wm82.a2.v1	Vigun08g091300.1.v1.1	0.138897	0.587669	0.236352	Purifying selection
GmGRAS75	Glyma.13G081700.1.Wm82.a2.v1	Vigun09g168400.1.v1.1	0.247144	0.829965	0.297777	Purifying selection
GmGRAS76	Glyma.13G124900.1.Wm82.a2.v1	Vigun07g094300.1.v1.1	0.0893248	0.344281	0.259453	Purifying selection
GmGRAS77	Glyma.13G285400.1.Wm82.a2.v1	Vigun05g202500.1.v1.1	0.0587113	0.332905	0.17636	Purifying selection
GmGRAS77	Glyma.13G285400.1.Wm82.a2.v1	Vigun11g074400.1.v1.1	0.146677	0.764548	0.191848	Purifying selection
GmGRAS78	Glyma.13G304900.1.Wm82.a2.v1	Vigun05g223700.1.v1.1	0.0279675	0.404569	0.0691292	Purifying selection
GmGRAS79	Glyma.13G337200.1.Wm82.a2.v1	Vigun05g259300.1.v1.1	0.182827	0.425655	0.42952	Purifying selection
GmGRAS79	Glyma.13G337200.1.Wm82.a2.v1	Vigun05g118500.1.v1.1	0.486166	2.36313	0.205729	Purifying selection
GmGRAS79	Glyma.13G337200.1.Wm82.a2.v1	Vigun11g156300.1.v1.1	0.323289	0.861048	0.375459	Purifying selection
GmGRAS81	Glyma.13G337400.1.Wm82.a2.v1	Vigun05g259400.1.v1.1	0.070802	0.374313	0.189152	Purifying selection
GmGRAS84	Glyma.13G345700.1.Wm82.a2.v1	Vigun05g270200.1.v1.1	0.060914	0.779486	0.0781463	Purifying selection
GmGRAS85	Glyma.14G006900.1.Wm82.a2.v1	Vigun08g217400.1.v1.1	0.0218506	0.254556	0.0858382	Purifying selection
GmGRAS86	Glyma.14G016000.1.Wm82.a2.v1	Vigun06g060100.1.v1.1	0.160151	0.557607	0.287212	Purifying selection
GmGRAS86	Glyma.14G016000.1.Wm82.a2.v1	Vigun08g207000.1.v1.1	0.058777	0.276501	0.212574	Purifying selection
GmGRAS87	Glyma.14G119100.1.Wm82.a2.v1	Vigun08g069100.1.v1.1	0.0527761	0.297328	0.177501	Purifying selection
GmGRAS87	Glyma.14G119100.1.Wm82.a2.v1	Vigun09g156900.1.v1.1	0.1356	0.769182	0.176292	Purifying selection
GmGRAS88	Glyma.15G028600.1.Wm82.a2.v1	Vigun05g270200.1.v1.1	0.0433588	0.720122	0.0602104	Purifying selection
GmGRAS89	Glyma.15G036900.1.Wm82.a2.v1	Vigun05g118500.1.v1.1	0.464361	2.72612	0.170338	Purifying selection
GmGRAS89	Glyma.15G036900.1.Wm82.a2.v1	Vigun05g259400.1.v1.1	0.477978	2.67582	0.178629	Purifying selection
GmGRAS89	Glyma.15G036900.1.Wm82.a2.v1	Vigun11g156300.1.v1.1	0.473187	2.41952	0.19557	Purifying selection
GmGRAS92	Glyma.15G037200.2.Wm82.a2.v1	Vigun05g259300.1.v1.1	0.162026	0.451108	0.359172	Purifying selection
GmGRAS93	Glyma.15G116300.1.Wm82.a2.v1	Vigun03g440500.1.v1.1	0.153872	0.962589	0.159852	Purifying selection
GmGRAS93	Glyma.15G116300.1.Wm82.a2.v1	Vigun06g060100.1.v1.1	0.399157	1.74515	0.228724	Purifying selection
GmGRAS93	Glyma.15G116300.1.Wm82.a2.v1	Vigun06g153400.1.v1.1	0.0656592	0.322755	0.203434	Purifying selection
GmGRAS94	Glyma.15G141300.1.Wm82.a2.v1	Vigun01g197600.1.v1.1	0.6878	1.72694	0.398277	Purifying selection
GmGRAS94	Glyma.15G141300.1.Wm82.a2.v1	Vigun06g128500.1.v1.1	0.124121	0.27056	0.458757	Purifying selection
GmGRAS94	Glyma.15G141300.1.Wm82.a2.v1	Vigun07g125800.1.v1.1	0.570308	2.08611	0.273384	Purifying selection
GmGRAS96	Glyma.15G213300.1.Wm82.a2.v1	Vigun11g037900.1.v1.1	0.098081	0.388607	0.252391	Purifying selection
GmGRAS97	Glyma.16G008200.1.Wm82.a2.v1	Vigun10g164000.1.v1.1	0.0614683	0.396414	0.155061	Purifying selection
GmGRAS98	Glyma.16G053000.1.Wm82.a2.v1	Vigun01g073400.1.v1.1	0.0504362	0.610802	0.0825737	Purifying selection
GmGRAS99	Glyma.16G141300.1.Wm82.a2.v1	Vigun02g134400.1.v1.1	0.234605	0.929499	0.252399	Purifying selection
GmGRAS99	Glyma.16G141300.1.Wm82.a2.v1	Vigun03g268400.1.v1.1	0.0593947	0.558994	0.106253	Purifying selection
GmGRAS100	Glyma.16G156700.1.Wm82.a2.v1	Vigun04g117500.1.v1.1	0.0385039	0.344633	0.111725	Purifying selection
GmGRAS101	Glyma.16G179900.1.Wm82.a2.v1	Vigun04g150300.1.v1.1	0.0902576	0.624168	0.144605	Purifying selection
GmGRAS101	Glyma.16G179900.1.Wm82.a2.v1	Vigun07g223100.1.v1.1	0.308208	1.1732	0.262708	Purifying selection
GmGRAS102	Glyma.17G007600.2.Wm82.a2.v1	Vigun03g440500.1.v1.1	0.0670721	0.444407	0.150925	Purifying selection
GmGRAS102	Glyma.17G007600.2.Wm82.a2.v1	Vigun06g153400.1.v1.1	0.150433	0.780855	0.192651	Purifying selection
GmGRAS102	Glyma.17G007600.2.Wm82.a2.v1	Vigun08g207000.1.v1.1	0.429509	3.70949	0.115787	Purifying selection
GmGRAS103	Glyma.17G127500.1.Wm82.a2.v1	Vigun03g315800.1.v1.1	0.0917781	0.757575	0.121147	Purifying selection
GmGRAS104	Glyma.17G131200.1.Wm82.a2.v1	Vigun03g311700.1.v1.1	0.0858984	0.635537	0.135159	Purifying selection
GmGRAS105	Glyma.17G160800.1.Wm82.a2.v1	Vigun02g151900.1.v1.1	0.17306	0.77491	0.223329	Purifying selection
GmGRAS105	Glyma.17G160800.1.Wm82.a2.v1	Vigun03g287000.1.v1.1	0.0804003	0.596843	0.134709	Purifying selection
GmGRAS106	Glyma.17G162800.1.Wm82.a2.v1	Vigun03g285400.1.v1.1	0.0830573	0.521863	0.159155	Purifying selection
GmGRAS107	Glyma.18G040000.1.Wm82.a2.v1	Vigun01g215800.1.v1.1	0.124238	0.751275	0.16537	Purifying selection
GmGRAS107	Glyma.18G040000.1.Wm82.a2.v1	Vigun08g145500.1.v1.1	0.244039	1.89568	0.128734	Purifying selection
GmGRAS108	Glyma.18G081100.1.Wm82.a2.v1	Vigun03g440500.1.v1.1	0.416277	NaN	NaN	NaN
GmGRAS108	Glyma.18G081100.1.Wm82.a2.v1	Vigun06g153400.1.v1.1	0.407433	NaN	NaN	NaN
GmGRAS108	Glyma.18G081100.1.Wm82.a2.v1	Vigun06g060100.1.v1.1	0.0531159	0.337475	0.157392	Purifying selection
GmGRAS108	Glyma.18G081100.1.Wm82.a2.v1	Vigun08g207000.1.v1.1	0.152786	0.514613	0.296894	Purifying selection
GmGRAS109	Glyma.18G182500.4.Wm82.a2.v1	Vigun05g259400.1.v1.1	0.452764	2.08781	0.216861	Purifying selection
GmGRAS109	Glyma.18G182500.4.Wm82.a2.v1	Vigun05g118500.1.v1.1	0.0641057	0.234773	0.273055	Purifying selection
GmGRAS109	Glyma.18G182500.4.Wm82.a2.v1	Vigun11g156300.1.v1.1	0.447738	2.12145	0.211053	Purifying selection
GmGRAS110	Glyma.18G205100.1.Wm82.a2.v1	Vigun05g096800.1.v1.1	0.100441	0.31489	0.318972	Purifying selection
GmGRAS111	Glyma.18G220100.1.Wm82.a2.v1	Vigun05g080600.1.v1.1	0.0418733	0.346928	0.120697	Purifying selection
GmGRAS112	Glyma.19G096400.1.Wm82.a2.v1	Vigun01g073400.1.v1.1	0.0519907	0.581831	0.089357	Purifying selection
GmGRAS113	Glyma.19G216700.1.Wm82.a2.v1	Vigun01g197600.1.v1.1	0.17751	0.419578	0.423067	Purifying selection
GmGRAS113	Glyma.19G216700.1.Wm82.a2.v1	Vigun07g125800.1.v1.1	0.205901	0.905166	0.227473	Purifying selection
GmGRAS114	Glyma.20G162100.1.Wm82.a2.v1	Vigun04g150300.1.v1.1	0.299218	1.51646	0.197313	Purifying selection
GmGRAS114	Glyma.20G162100.1.Wm82.a2.v1	Vigun07g223100.1.v1.1	0.110455	0.399061	0.276787	Purifying selection
GmGRAS115	Glyma.20G176800.1.Wm82.a2.v1	Vigun07g206200.1.v1.1	0.0246312	0.345532	0.0712849	Purifying selection
GmGRAS116	Glyma.20G200500.1.Wm82.a2.v1	Vigun07g181200.1.v1.1	0.0845038	0.582099	0.145171	Purifying selection
GmGRAS117	Glyma.U013800.1.Wm82.a2.v1	Vigun05g163700.1.v1.1	0.0519382	0.259092	0.200463	Purifying selection
NaN: No result.

## Sheet: G.max-S.lycopersicum
Table S7 One-to-one orthologous relationships between the GRAS gene members in Glycine max and Solanum lycopersicum
GmGRAS Gene Name	GmGRAS Gene ID	SlGRAS Gene ID	Ka	Ks	Ka/Ks	Selection Pressure
GmGRAS2	Glyma.01G136300.1.Wm82.a2.v1	Solyc01g090950.3.1.ITAG3.2	0.38096	1.98087	0.19232	Purifying selection
GmGRAS3	Glyma.01G177200.1.Wm82.a2.v1	Solyc02g085600.1.1.ITAG3.2	0.383023	NaN	NaN	NaN
GmGRAS4	Glyma.01G194200.1.Wm82.a2.v1	Solyc02g092370.1.1.ITAG3.2	0.18732	NaN	NaN	NaN
GmGRAS6	Glyma.02G012000.1.Wm82.a2.v1	Solyc05g053420.1.1.ITAG3.2	0.511533	NaN	NaN	NaN
GmGRAS6	Glyma.02G012000.1.Wm82.a2.v1	Solyc12g099220.1.1.ITAG3.2	0.549905	NaN	NaN	NaN
GmGRAS7	Glyma.02G058700.1.Wm82.a2.v1	Solyc02g085600.1.1.ITAG3.2	0.394318	NaN	NaN	NaN
GmGRAS8	Glyma.02G074800.1.Wm82.a2.v1	Solyc11g017100.1.1.ITAG3.2	0.345188	2.0793	0.166011	Purifying selection
GmGRAS9	Glyma.02G297700.1.Wm82.a2.v1	Solyc07g065270.1.1.ITAG3.2	0.301976	3.83692	0.0787026	Purifying selection
GmGRAS10	Glyma.02G306200.1.Wm82.a2.v1	Solyc07g047950.1.1.ITAG3.2	0.170001	1.66759	0.101944	Purifying selection
GmGRAS10	Glyma.02G306200.1.Wm82.a2.v1	Solyc11g012510.2.1.ITAG3.2	0.318398	3.56424	0.0893314	Purifying selection
GmGRAS11	Glyma.03G031800.1.Wm82.a2.v1	Solyc01g090950.3.1.ITAG3.2	0.394911	1.55996	0.253155	Purifying selection
GmGRAS13	Glyma.03G065700.2.Wm82.a2.v1	Solyc09g010920.1.1.ITAG3.2	0.323025	1.87386	0.172385	Purifying selection
GmGRAS14	Glyma.03G219900.1.Wm82.a2.v1	Solyc01g079370.3.1.ITAG3.2	0.435508	2.00614	0.217088	Purifying selection
GmGRAS14	Glyma.03G219900.1.Wm82.a2.v1	Solyc06g009610.1.1.ITAG3.2	0.435163	1.58027	0.275371	Purifying selection
GmGRAS17	Glyma.04G242100.2.Wm82.a2.v1	Solyc04g064550.1.1.ITAG3.2	0.296744	1.59078	0.18654	Purifying selection
GmGRAS20	Glyma.05G049300.2.Wm82.a2.v1	Solyc08g080400.1.1.ITAG3.2	0.255221	NaN	NaN	NaN
GmGRAS21	Glyma.05G103400.1.Wm82.a2.v1	Solyc02g092570.1.1.ITAG3.2	0.218968	NaN	NaN	NaN
GmGRAS22	Glyma.05G105600.1.Wm82.a2.v1	Solyc02g092370.1.1.ITAG3.2	0.244678	NaN	NaN	NaN
GmGRAS25	Glyma.06G121300.1.Wm82.a2.v1	Solyc04g064550.1.1.ITAG3.2	0.290124	1.63188	0.177786	Purifying selection
GmGRAS27	Glyma.06G265500.1.Wm82.a2.v1	Solyc07g063940.2.1.ITAG3.2	0.209837	NaN	NaN	NaN
GmGRAS28	Glyma.07G039400.1.Wm82.a2.v1	Solyc03g123400.1.1.ITAG3.2	0.300886	NaN	NaN	NaN
GmGRAS28	Glyma.07G039400.1.Wm82.a2.v1	Solyc12g049320.2.1.ITAG3.2	0.296725	2.42413	0.122405	Purifying selection
GmGRAS29	Glyma.07G133100.1.Wm82.a2.v1	Solyc06g076280.2.1.ITAG3.2	0.432428	2.11793	0.204175	Purifying selection
GmGRAS29	Glyma.07G133100.1.Wm82.a2.v1	Solyc09g010920.1.1.ITAG3.2	0.332547	2.32497	0.143033	Purifying selection
GmGRAS31	Glyma.07G266500.1.Wm82.a2.v1	Solyc04g014830.2.1.ITAG3.2	0.308453	1.99189	0.154855	Purifying selection
GmGRAS31	Glyma.07G266500.1.Wm82.a2.v1	Solyc05g054170.3.1.ITAG3.2	0.267865	1.68532	0.15894	Purifying selection
GmGRAS31	Glyma.07G266500.1.Wm82.a2.v1	Solyc07g065270.1.1.ITAG3.2	0.389937	3.82337	0.101988	Purifying selection
GmGRAS31	Glyma.07G266500.1.Wm82.a2.v1	Solyc07g047950.1.1.ITAG3.2	0.32793	2.09543	0.156497	Purifying selection
GmGRAS31	Glyma.07G266500.1.Wm82.a2.v1	Solyc11g012510.2.1.ITAG3.2	0.265945	1.76566	0.15062	Purifying selection
GmGRAS33	Glyma.08G146900.1.Wm82.a2.v1	Solyc11g005610.1.1.ITAG3.2	0.458774	4.05221	0.113216	Purifying selection
GmGRAS35	Glyma.08G325900.1.Wm82.a2.v1	Solyc07g065270.1.1.ITAG3.2	0.323853	NaN	NaN	NaN
GmGRAS35	Glyma.08G325900.1.Wm82.a2.v1	Solyc11g012510.2.1.ITAG3.2	0.430856	1.39169	0.309591	Purifying selection
GmGRAS36	Glyma.09G011800.1.Wm82.a2.v1	Solyc04g014830.2.1.ITAG3.2	0.312645	2.05006	0.152505	Purifying selection
GmGRAS36	Glyma.09G011800.1.Wm82.a2.v1	Solyc05g054170.3.1.ITAG3.2	0.271265	1.75975	0.15415	Purifying selection
GmGRAS36	Glyma.09G011800.1.Wm82.a2.v1	Solyc07g065270.1.1.ITAG3.2	0.388084	NaN	NaN	NaN
GmGRAS36	Glyma.09G011800.1.Wm82.a2.v1	Solyc11g012510.2.1.ITAG3.2	0.271491	2.61697	0.103742	Purifying selection
GmGRAS37	Glyma.09G036500.1.Wm82.a2.v1	Solyc01g079370.3.1.ITAG3.2	0.531058	2.60176	0.204115	Purifying selection
GmGRAS37	Glyma.09G036500.1.Wm82.a2.v1	Solyc05g053420.1.1.ITAG3.2	0.406751	3.21594	0.12648	Purifying selection
GmGRAS39	Glyma.09G133600.1.Wm82.a2.v1	Solyc03g025170.1.1.ITAG3.2	0.390152	NaN	NaN	NaN
GmGRAS39	Glyma.09G133600.1.Wm82.a2.v1	Solyc06g036170.1.1.ITAG3.2	0.459154	NaN	NaN	NaN
GmGRAS41	Glyma.09G270000.1.Wm82.a2.v1	Solyc10g074680.2.1.ITAG3.2	0.368631	2.71779	0.135636	Purifying selection
GmGRAS42	Glyma.10G012500.1.Wm82.a2.v1	Solyc05g053420.1.1.ITAG3.2	0.452256	NaN	NaN	NaN
GmGRAS43	Glyma.10G038500.1.Wm82.a2.v1	Solyc09g066450.2.1.ITAG3.2	0.263831	NaN	NaN	NaN
GmGRAS45	Glyma.10G215000.1.Wm82.a2.v1	Solyc11g017100.1.1.ITAG3.2	0.283414	2.77267	0.102217	Purifying selection
GmGRAS46	Glyma.10G232000.1.Wm82.a2.v1	Solyc03g025170.1.1.ITAG3.2	0.389423	2.00309	0.194411	Purifying selection
GmGRAS46	Glyma.10G232000.1.Wm82.a2.v1	Solyc06g036170.1.1.ITAG3.2	0.419028	2.88435	0.145276	Purifying selection
GmGRAS48	Glyma.11G047700.1.Wm82.a2.v1	Solyc02g092370.1.1.ITAG3.2	0.19317	NaN	NaN	NaN
GmGRAS49	Glyma.11G065200.1.Wm82.a2.v1	Solyc02g085600.1.1.ITAG3.2	0.388754	NaN	NaN	NaN
GmGRAS53	Glyma.11G138000.1.Wm82.a2.v1	Solyc09g010920.1.1.ITAG3.2	0.505193	2.5764	0.196085	Purifying selection
GmGRAS53	Glyma.11G138000.1.Wm82.a2.v1	Solyc10g086530.1.1.ITAG3.2	0.483194	2.06023	0.234534	Purifying selection
GmGRAS54	Glyma.11G138100.1.Wm82.a2.v1	Solyc06g076280.2.1.ITAG3.2	0.365423	1.71312	0.213309	Purifying selection
GmGRAS55	Glyma.11G138200.1.Wm82.a2.v1	Solyc04g011630.1.1.ITAG3.2	0.737149	1.79673	0.410274	Purifying selection
GmGRAS62	Glyma.11G216500.1.Wm82.a2.v1	Solyc11g011260.1.1.ITAG3.2	0.259895	NaN	NaN	NaN
GmGRAS62	Glyma.11G216500.1.Wm82.a2.v1	Solyc11g011260.1.1.ITAG3.2	0.259895	NaN	NaN	NaN
GmGRAS67	Glyma.12G061900.1.Wm82.a2.v1	Solyc09g010920.1.1.ITAG3.2	0.481433	2.27748	0.211389	Purifying selection
GmGRAS67	Glyma.12G061900.1.Wm82.a2.v1	Solyc10g086530.1.1.ITAG3.2	0.484441	2.01135	0.240854	Purifying selection
GmGRAS68	Glyma.12G062000.1.Wm82.a2.v1	Solyc06g076280.2.1.ITAG3.2	0.415095	2.68117	0.154819	Purifying selection
GmGRAS71	Glyma.12G137700.1.Wm82.a2.v1	Solyc07g063940.2.1.ITAG3.2	0.225105	NaN	NaN	NaN
GmGRAS72	Glyma.12G197300.1.Wm82.a2.v1	Solyc07g052960.2.1.ITAG3.2	0.206457	1.88453	0.109553	Purifying selection
GmGRAS73	Glyma.12G216100.1.Wm82.a2.v1	Solyc07g063940.2.1.ITAG3.2	0.227472	2.14815	0.105892	Purifying selection
GmGRAS74	Glyma.13G037100.1.Wm82.a2.v1	Solyc04g064550.1.1.ITAG3.2	0.279048	1.77952	0.156811	Purifying selection
GmGRAS76	Glyma.13G124900.1.Wm82.a2.v1	Solyc09g066450.2.1.ITAG3.2	0.265508	NaN	NaN	NaN
GmGRAS77	Glyma.13G285400.1.Wm82.a2.v1	Solyc07g063940.2.1.ITAG3.2	0.222147	2.68827	0.0826356	Purifying selection
GmGRAS78	Glyma.13G304900.1.Wm82.a2.v1	Solyc07g052960.2.1.ITAG3.2	0.202643	2.54953	0.0794826	Purifying selection
GmGRAS79	Glyma.13G337200.1.Wm82.a2.v1	Solyc06g076280.2.1.ITAG3.2	0.452767	2.94387	0.1538	Purifying selection
GmGRAS79	Glyma.13G337200.1.Wm82.a2.v1	Solyc09g010920.1.1.ITAG3.2	0.466661	2.67398	0.174519	Purifying selection
GmGRAS85	Glyma.14G006900.1.Wm82.a2.v1	Solyc07g047950.1.1.ITAG3.2	0.173702	1.70244	0.102031	Purifying selection
GmGRAS85	Glyma.14G006900.1.Wm82.a2.v1	Solyc11g012510.2.1.ITAG3.2	0.331989	2.51637	0.131931	Purifying selection
GmGRAS86	Glyma.14G016000.1.Wm82.a2.v1	Solyc07g065270.1.1.ITAG3.2	0.299205	2.74972	0.108813	Purifying selection
GmGRAS87	Glyma.14G119100.1.Wm82.a2.v1	Solyc04g064550.1.1.ITAG3.2	0.276611	1.72645	0.16022	Purifying selection
GmGRAS89	Glyma.15G036900.1.Wm82.a2.v1	Solyc09g010920.1.1.ITAG3.2	0.483025	2.02068	0.239041	Purifying selection
GmGRAS91	Glyma.15G037100.1.Wm82.a2.v1	Solyc06g076280.2.1.ITAG3.2	0.399875	2.10315	0.190132	Purifying selection
GmGRAS93	Glyma.15G116300.1.Wm82.a2.v1	Solyc04g014830.2.1.ITAG3.2	0.317939	2.12	0.149971	Purifying selection
GmGRAS93	Glyma.15G116300.1.Wm82.a2.v1	Solyc05g054170.3.1.ITAG3.2	0.26486	1.81599	0.145849	Purifying selection
GmGRAS93	Glyma.15G116300.1.Wm82.a2.v1	Solyc07g065270.1.1.ITAG3.2	0.378571	3.74554	0.101072	Purifying selection
GmGRAS93	Glyma.15G116300.1.Wm82.a2.v1	Solyc11g012510.2.1.ITAG3.2	0.269053	2.6464	0.101667	Purifying selection
GmGRAS94	Glyma.15G141300.1.Wm82.a2.v1	Solyc01g079370.3.1.ITAG3.2	0.528657	1.92216	0.275032	Purifying selection
GmGRAS94	Glyma.15G141300.1.Wm82.a2.v1	Solyc05g053420.1.1.ITAG3.2	0.535262	2.36051	0.226757	Purifying selection
GmGRAS97	Glyma.16G008200.1.Wm82.a2.v1	Solyc03g123400.1.1.ITAG3.2	0.292833	NaN	NaN	NaN
GmGRAS97	Glyma.16G008200.1.Wm82.a2.v1	Solyc12g049320.2.1.ITAG3.2	0.310631	3.20498	0.0969214	Purifying selection
GmGRAS98	Glyma.16G053000.1.Wm82.a2.v1	Solyc02g094340.1.1.ITAG3.2	0.262316	NaN	NaN	NaN
GmGRAS100	Glyma.16G156700.1.Wm82.a2.v1	Solyc11g017100.1.1.ITAG3.2	0.337054	2.30034	0.146524	Purifying selection
GmGRAS101	Glyma.16G179900.1.Wm82.a2.v1	Solyc03g025170.1.1.ITAG3.2	0.403943	NaN	NaN	NaN
GmGRAS101	Glyma.16G179900.1.Wm82.a2.v1	Solyc06g036170.1.1.ITAG3.2	0.451017	4.71927	0.0955692	Purifying selection
GmGRAS102	Glyma.17G007600.2.Wm82.a2.v1	Solyc04g014830.2.1.ITAG3.2	0.310679	2.12128	0.146459	Purifying selection
GmGRAS102	Glyma.17G007600.2.Wm82.a2.v1	Solyc05g054170.3.1.ITAG3.2	0.274669	1.77404	0.154826	Purifying selection
GmGRAS102	Glyma.17G007600.2.Wm82.a2.v1	Solyc07g065270.1.1.ITAG3.2	0.406845	2.59704	0.156657	Purifying selection
GmGRAS102	Glyma.17G007600.2.Wm82.a2.v1	Solyc11g012510.2.1.ITAG3.2	0.27148	2.01749	0.134563	Purifying selection
GmGRAS104	Glyma.17G131200.1.Wm82.a2.v1	Solyc08g080400.1.1.ITAG3.2	0.263983	NaN	NaN	NaN
GmGRAS105	Glyma.17G160800.1.Wm82.a2.v1	Solyc02g092370.1.1.ITAG3.2	0.233228	NaN	NaN	NaN
GmGRAS106	Glyma.17G162800.1.Wm82.a2.v1	Solyc02g092570.1.1.ITAG3.2	0.203199	NaN	NaN	NaN
GmGRAS107	Glyma.18G040000.1.Wm82.a2.v1	Solyc11g011260.1.1.ITAG3.2	0.251755	NaN	NaN	NaN
GmGRAS107	Glyma.18G040000.1.Wm82.a2.v1	Solyc11g011260.1.1.ITAG3.2	0.251755	NaN	NaN	NaN
GmGRAS108	Glyma.18G081100.1.Wm82.a2.v1	Solyc07g065270.1.1.ITAG3.2	0.314267	3.00708	0.104509	Purifying selection
GmGRAS109	Glyma.18G182500.4.Wm82.a2.v1	Solyc06g076280.2.1.ITAG3.2	0.448533	2.23744	0.200467	Purifying selection
GmGRAS109	Glyma.18G182500.4.Wm82.a2.v1	Solyc09g010920.1.1.ITAG3.2	0.331625	2.82217	0.117507	Purifying selection
GmGRAS111	Glyma.18G220100.1.Wm82.a2.v1	Solyc10g074680.2.1.ITAG3.2	0.350944	2.32713	0.150806	Purifying selection
GmGRAS112	Glyma.19G096400.1.Wm82.a2.v1	Solyc02g094340.1.1.ITAG3.2	0.253297	NaN	NaN	NaN
GmGRAS113	Glyma.19G216700.1.Wm82.a2.v1	Solyc01g079370.3.1.ITAG3.2	0.454234	2.01054	0.225926	Purifying selection
GmGRAS113	Glyma.19G216700.1.Wm82.a2.v1	Solyc06g009610.1.1.ITAG3.2	0.455011	1.68605	0.269868	Purifying selection
GmGRAS114	Glyma.20G162100.1.Wm82.a2.v1	Solyc03g025170.1.1.ITAG3.2	0.406995	2.18321	0.186421	Purifying selection
GmGRAS114	Glyma.20G162100.1.Wm82.a2.v1	Solyc06g036170.1.1.ITAG3.2	0.43386	2.68133	0.161808	Purifying selection
GmGRAS115	Glyma.20G176800.1.Wm82.a2.v1	Solyc11g017100.1.1.ITAG3.2	0.328735	2.71888	0.120908	Purifying selection
GmGRAS117	Glyma.U013800.1.Wm82.a2.v1	Solyc01g090950.3.1.ITAG3.2	0.322565	1.74465	0.184888	Purifying selection
NaN: No result.

## Sheet: G.max-O.sativa
Table S7 One-to-one orthologous relationships between the GRAS gene members in Glycine max and Oryza sativa
GmGRAS Gene Name	GmGRAS Gene ID	OsGRAS Gene ID	Ka	Ks	Ka/Ks	Selection Pressure
GmGRAS4	Glyma.01G194200.1.Wm82.a2.v1	LOC_Os07g39820.1	0.347392	1.93226	0.179786	Purifying selection
GmGRAS9	Glyma.02G297700.1.Wm82.a2.v1	LOC_Os07g39470.1	0.393181	NaN	NaN	NaN
GmGRAS10	Glyma.02G306200.1.Wm82.a2.v1	LOC_Os07g39470.1	0.317199	NaN	NaN	NaN
GmGRAS13	Glyma.03G065700.2.Wm82.a2.v1	LOC_Os01g62460.1	0.477196	NaN	NaN	NaN
GmGRAS17	Glyma.04G242100.2.Wm82.a2.v1	LOC_Os01g65900.1	0.34668	NaN	NaN	NaN
GmGRAS19	Glyma.05G045300.1.Wm82.a2.v1	LOC_Os01g67650.1	0.507233	NaN	NaN	NaN
GmGRAS21	Glyma.05G103400.1.Wm82.a2.v1	LOC_Os07g40020.1	0.331619	2.65415	0.124944	Purifying selection
GmGRAS22	Glyma.05G105600.1.Wm82.a2.v1	LOC_Os07g39820.1	0.365306	1.73932	0.210029	Purifying selection
GmGRAS25	Glyma.06G121300.1.Wm82.a2.v1	LOC_Os01g65900.1	0.340744	3.32721	0.102411	Purifying selection
GmGRAS28	Glyma.07G039400.1.Wm82.a2.v1	LOC_Os03g29480.1	0.576472	NaN	NaN	NaN
GmGRAS29	Glyma.07G133100.1.Wm82.a2.v1	LOC_Os01g62460.1	0.479496	NaN	NaN	NaN
GmGRAS35	Glyma.08G325900.1.Wm82.a2.v1	LOC_Os07g39470.1	0.415416	NaN	NaN	NaN
GmGRAS41	Glyma.09G270000.1.Wm82.a2.v1	LOC_Os12g02870.1	0.354039	NaN	NaN	NaN
GmGRAS48	Glyma.11G047700.1.Wm82.a2.v1	LOC_Os07g39820.1	0.344491	2.43764	0.141322	Purifying selection
GmGRAS53	Glyma.11G138000.1.Wm82.a2.v1	LOC_Os01g62460.1	0.534323	NaN	NaN	NaN
GmGRAS60	Glyma.11G150200.1.Wm82.a2.v1	LOC_Os01g71970.1	0.487039	NaN	NaN	NaN
GmGRAS67	Glyma.12G061900.1.Wm82.a2.v1	LOC_Os01g62460.1	0.536842	NaN	NaN	NaN
GmGRAS74	Glyma.13G037100.1.Wm82.a2.v1	LOC_Os01g65900.1	0.360374	3.77941	0.095352	Purifying selection
GmGRAS79	Glyma.13G337200.1.Wm82.a2.v1	LOC_Os01g62460.1	0.592271	4.30407	0.137607	Purifying selection
GmGRAS85	Glyma.14G006900.1.Wm82.a2.v1	LOC_Os07g39470.1	0.322678	NaN	NaN	NaN
GmGRAS86	Glyma.14G016000.1.Wm82.a2.v1	LOC_Os07g39470.1	0.394476	NaN	NaN	NaN
GmGRAS89	Glyma.15G036900.1.Wm82.a2.v1	LOC_Os01g62460.1	0.483707	NaN	NaN	NaN
GmGRAS97	Glyma.16G008200.1.Wm82.a2.v1	LOC_Os03g29480.1	0.572689	NaN	NaN	NaN
GmGRAS103	Glyma.17G127500.1.Wm82.a2.v1	LOC_Os01g67650.1	0.484833	NaN	NaN	NaN
GmGRAS105	Glyma.17G160800.1.Wm82.a2.v1	LOC_Os07g39820.1	0.361337	2.07085	0.174487	Purifying selection
GmGRAS106	Glyma.17G162800.1.Wm82.a2.v1	LOC_Os07g40020.1	0.325729	3.11042	0.104722	Purifying selection
GmGRAS108	Glyma.18G081100.1.Wm82.a2.v1	LOC_Os07g39470.1	0.389461	NaN	NaN	NaN
GmGRAS109	Glyma.18G182500.4.Wm82.a2.v1	LOC_Os01g62460.1	0.471128	NaN	NaN	NaN
GmGRAS111	Glyma.18G220100.1.Wm82.a2.v1	LOC_Os12g02870.1	0.362804	NaN	NaN	NaN
NaN: No result.

## Sheet: G.max-S.bicolor
Table S7 One-to-one orthologous relationships between the GRAS gene members in Glycine max and Sorghum bicolor
GmGRAS Gene Name	GmGRAS Gene ID	SbGRAS Gene ID	Ka	Ks	Ka/Ks	Selection Pressure
GmGRAS1	Glyma.01G079500.1.Wm82.a2.v1	Sobic.006G172900.1.v3.2	0.620856	NaN	NaN	NaN
GmGRAS4	Glyma.01G194200.1.Wm82.a2.v1	Sobic.001G327900.1.v3.2	0.344083	1.41312	0.243492	Purifying selection
GmGRAS4	Glyma.01G194200.1.Wm82.a2.v1	Sobic.002G357800.1.v3.2	0.341415	1.98847	0.171697	Purifying selection
GmGRAS9	Glyma.02G297700.1.Wm82.a2.v1	Sobic.002G354900.1.v3.2	0.397516	NaN	NaN	NaN
GmGRAS10	Glyma.02G306200.1.Wm82.a2.v1	Sobic.002G354900.1.v3.2	0.325493	NaN	NaN	NaN
GmGRAS13	Glyma.03G065700.2.Wm82.a2.v1	Sobic.003G352600.1.v3.2	0.474063	NaN	NaN	NaN
GmGRAS17	Glyma.04G242100.2.Wm82.a2.v1	Sobic.003G377900.1.v3.2	0.37683	3.27289	0.115137	Purifying selection
GmGRAS19	Glyma.05G045300.1.Wm82.a2.v1	Sobic.003G392800.1.v3.2	0.482551	NaN	NaN	NaN
GmGRAS21	Glyma.05G103400.1.Wm82.a2.v1	Sobic.002G359800.1.v3.2	0.302313	1.78172	0.169675	Purifying selection
GmGRAS22	Glyma.05G105600.1.Wm82.a2.v1	Sobic.002G357800.1.v3.2	0.367071	1.7607	0.208481	Purifying selection
GmGRAS25	Glyma.06G121300.1.Wm82.a2.v1	Sobic.003G377900.1.v3.2	0.366317	2.38097	0.153852	Purifying selection
GmGRAS28	Glyma.07G039400.1.Wm82.a2.v1	Sobic.001G341400.1.v3.2	0.554264	NaN	NaN	NaN
GmGRAS28	Glyma.07G039400.1.Wm82.a2.v1	Sobic.002G372100.1.v3.2	0.608877	NaN	NaN	NaN
GmGRAS29	Glyma.07G133100.1.Wm82.a2.v1	Sobic.001G421900.1.v3.2	0.425001	NaN	NaN	NaN
GmGRAS29	Glyma.07G133100.1.Wm82.a2.v1	Sobic.003G352600.1.v3.2	0.468428	NaN	NaN	NaN
GmGRAS29	Glyma.07G133100.1.Wm82.a2.v1	Sobic.009G011000.2.v3.2	0.475248	3.47533	0.136749	Purifying selection
GmGRAS41	Glyma.09G270000.1.Wm82.a2.v1	Sobic.005G017500.2.v3.2	0.377207	NaN	NaN	NaN
GmGRAS41	Glyma.09G270000.1.Wm82.a2.v1	Sobic.008G023401.1.v3.2	0.248852	NaN	NaN	NaN
GmGRAS41	Glyma.09G270000.1.Wm82.a2.v1	Sobic.009G177100.1.v3.2	0.493254	NaN	NaN	NaN
GmGRAS48	Glyma.11G047700.1.Wm82.a2.v1	Sobic.001G327900.1.v3.2	0.344413	1.76281	0.195377	Purifying selection
GmGRAS53	Glyma.11G138000.1.Wm82.a2.v1	Sobic.001G033200.3.v3.2	0.471583	2.514	0.187583	Purifying selection
GmGRAS53	Glyma.11G138000.1.Wm82.a2.v1	Sobic.001G421900.1.v3.2	0.488366	NaN	NaN	NaN
GmGRAS53	Glyma.11G138000.1.Wm82.a2.v1	Sobic.003G352600.1.v3.2	0.524322	NaN	NaN	NaN
GmGRAS53	Glyma.11G138000.1.Wm82.a2.v1	Sobic.009G011100.2.v3.2	0.550604	3.09131	0.178114	Purifying selection
GmGRAS55	Glyma.11G138200.1.Wm82.a2.v1	Sobic.008G138600.1.v3.2	0.615836	NaN	NaN	NaN
GmGRAS60	Glyma.11G150200.1.Wm82.a2.v1	Sobic.003G423900.1.v3.2	0.534959	NaN	NaN	NaN
GmGRAS67	Glyma.12G061900.1.Wm82.a2.v1	Sobic.001G033200.3.v3.2	0.497604	2.54796	0.195295	Purifying selection
GmGRAS67	Glyma.12G061900.1.Wm82.a2.v1	Sobic.001G421900.1.v3.2	0.501599	NaN	NaN	NaN
GmGRAS67	Glyma.12G061900.1.Wm82.a2.v1	Sobic.003G352600.1.v3.2	0.524558	NaN	NaN	NaN
GmGRAS67	Glyma.12G061900.1.Wm82.a2.v1	Sobic.009G011100.2.v3.2	0.536076	NaN	NaN	NaN
GmGRAS68	Glyma.12G062000.1.Wm82.a2.v1	Sobic.008G138600.1.v3.2	0.530579	NaN	NaN	NaN
GmGRAS71	Glyma.12G137700.1.Wm82.a2.v1	Sobic.002G330300.1.v3.2	0.330064	NaN	NaN	NaN
GmGRAS74	Glyma.13G037100.1.Wm82.a2.v1	Sobic.003G377900.1.v3.2	0.372009	NaN	NaN	NaN
GmGRAS79	Glyma.13G337200.1.Wm82.a2.v1	Sobic.001G421900.1.v3.2	0.499681	NaN	NaN	NaN
GmGRAS79	Glyma.13G337200.1.Wm82.a2.v1	Sobic.001G033200.3.v3.2	0.607362	NaN	NaN	NaN
GmGRAS79	Glyma.13G337200.1.Wm82.a2.v1	Sobic.003G352600.1.v3.2	0.557589	NaN	NaN	NaN
GmGRAS81	Glyma.13G337400.1.Wm82.a2.v1	Sobic.009G011100.2.v3.2	0.468917	NaN	NaN	NaN
GmGRAS85	Glyma.14G006900.1.Wm82.a2.v1	Sobic.002G354900.1.v3.2	0.315492	NaN	NaN	NaN
GmGRAS86	Glyma.14G016000.1.Wm82.a2.v1	Sobic.002G354900.1.v3.2	0.401912	NaN	NaN	NaN
GmGRAS89	Glyma.15G036900.1.Wm82.a2.v1	Sobic.001G033200.3.v3.2	0.533382	2.95638	0.180417	Purifying selection
GmGRAS89	Glyma.15G036900.1.Wm82.a2.v1	Sobic.001G421900.1.v3.2	0.497064	NaN	NaN	NaN
GmGRAS89	Glyma.15G036900.1.Wm82.a2.v1	Sobic.003G352600.1.v3.2	0.510782	NaN	NaN	NaN
GmGRAS89	Glyma.15G036900.1.Wm82.a2.v1	Sobic.009G011100.2.v3.2	0.520188	2.90743	0.178917	Purifying selection
GmGRAS97	Glyma.16G008200.1.Wm82.a2.v1	Sobic.001G341400.1.v3.2	0.544803	NaN	NaN	NaN
GmGRAS97	Glyma.16G008200.1.Wm82.a2.v1	Sobic.002G372100.1.v3.2	0.573292	NaN	NaN	NaN
GmGRAS98	Glyma.16G053000.1.Wm82.a2.v1	Sobic.005G123000.1.v3.2	0.272299	1.35369	0.201153	Purifying selection
GmGRAS103	Glyma.17G127500.1.Wm82.a2.v1	Sobic.003G392800.1.v3.2	0.48497	NaN	NaN	NaN
GmGRAS105	Glyma.17G160800.1.Wm82.a2.v1	Sobic.001G327900.1.v3.2	0.42157	1.55987	0.27026	Purifying selection
GmGRAS105	Glyma.17G160800.1.Wm82.a2.v1	Sobic.002G357800.1.v3.2	0.374379	1.99064	0.18807	Purifying selection
GmGRAS106	Glyma.17G162800.1.Wm82.a2.v1	Sobic.002G359800.1.v3.2	0.30874	2.25544	0.136887	Purifying selection
GmGRAS109	Glyma.18G182500.4.Wm82.a2.v1	Sobic.001G421900.1.v3.2	0.432749	4.03561	0.107233	Purifying selection
GmGRAS109	Glyma.18G182500.4.Wm82.a2.v1	Sobic.003G352600.1.v3.2	0.491889	NaN	NaN	NaN
GmGRAS109	Glyma.18G182500.4.Wm82.a2.v1	Sobic.009G011000.2.v3.2	0.481421	NaN	NaN	NaN
GmGRAS111	Glyma.18G220100.1.Wm82.a2.v1	Sobic.005G017500.2.v3.2	0.417022	NaN	NaN	NaN
GmGRAS111	Glyma.18G220100.1.Wm82.a2.v1	Sobic.008G023401.1.v3.2	0.238921	NaN	NaN	NaN
GmGRAS111	Glyma.18G220100.1.Wm82.a2.v1	Sobic.009G177100.1.v3.2	0.507975	NaN	NaN	NaN
GmGRAS112	Glyma.19G096400.1.Wm82.a2.v1	Sobic.005G123000.1.v3.2	0.264617	1.37106	0.193002	Purifying selection
NaN: No result.
