# Supplementary material for: Genome-wide identification and characterization of GRAS genes in soybean (Glycine max)
Source: BMC Plant Biol. 2020 Sep 5;20:415. doi: 10.1186/s12870-020-02636-5 (PMC7487615; doi:10.1186/s12870-020-02636-5)
Supplement: Supplementary file 9 — Additional file 9: Table S8. Non-redundant GmGRAS gene IDs associated with the syntenic relationships between soybean and the other six species. [file 12870_2020_2636_MOESM9_ESM.xls]

## Sheet: Sheet1
Table S8 Non-redundant GmGRAS gene IDs associated with the syntenic relationships between soybean and the other six species
G.max-A.thaliana	G.max-G.soja	G.max-V.unguiculata	G.max-S.lycopersicum	G.max-O.sativa	G.max-S.bicolor
GmGRAS1	GmGRAS1	GmGRAS1	GmGRAS2	GmGRAS4	GmGRAS1
GmGRAS2	GmGRAS2	GmGRAS2	GmGRAS3	GmGRAS9	GmGRAS4
GmGRAS3	GmGRAS3	GmGRAS3	GmGRAS4	GmGRAS10	GmGRAS9
GmGRAS4	GmGRAS4	GmGRAS4	GmGRAS6	GmGRAS13	GmGRAS10
GmGRAS7	GmGRAS5	GmGRAS5	GmGRAS7	GmGRAS17	GmGRAS13
GmGRAS10	GmGRAS6	GmGRAS6	GmGRAS8	GmGRAS19	GmGRAS17
GmGRAS11	GmGRAS7	GmGRAS7	GmGRAS9	GmGRAS21	GmGRAS19
GmGRAS17	GmGRAS8	GmGRAS8	GmGRAS10	GmGRAS22	GmGRAS21
GmGRAS18	GmGRAS9	GmGRAS9	GmGRAS11	GmGRAS25	GmGRAS22
GmGRAS20	GmGRAS10	GmGRAS10	GmGRAS13	GmGRAS28	GmGRAS25
GmGRAS21	GmGRAS11	GmGRAS11	GmGRAS14	GmGRAS29	GmGRAS28
GmGRAS22	GmGRAS12	GmGRAS12	GmGRAS17	GmGRAS35	GmGRAS29
GmGRAS23	GmGRAS13	GmGRAS13	GmGRAS20	GmGRAS41	GmGRAS41
GmGRAS24	GmGRAS14	GmGRAS14	GmGRAS21	GmGRAS48	GmGRAS48
GmGRAS25	GmGRAS15	GmGRAS17	GmGRAS22	GmGRAS53	GmGRAS53
GmGRAS28	GmGRAS16	GmGRAS18	GmGRAS25	GmGRAS60	GmGRAS55
GmGRAS29	GmGRAS17	GmGRAS19	GmGRAS27	GmGRAS67	GmGRAS60
GmGRAS31	GmGRAS18	GmGRAS20	GmGRAS28	GmGRAS74	GmGRAS67
GmGRAS32	GmGRAS19	GmGRAS21	GmGRAS29	GmGRAS79	GmGRAS68
GmGRAS39	GmGRAS20	GmGRAS22	GmGRAS31	GmGRAS85	GmGRAS71
GmGRAS46	GmGRAS21	GmGRAS24	GmGRAS33	GmGRAS86	GmGRAS74
GmGRAS48	GmGRAS22	GmGRAS25	GmGRAS35	GmGRAS89	GmGRAS79
GmGRAS49	GmGRAS23	GmGRAS27	GmGRAS36	GmGRAS97	GmGRAS81
GmGRAS53	GmGRAS24	GmGRAS28	GmGRAS37	GmGRAS103	GmGRAS85
GmGRAS62	GmGRAS25	GmGRAS29	GmGRAS39	GmGRAS105	GmGRAS86
GmGRAS67	GmGRAS26	GmGRAS30	GmGRAS41	GmGRAS106	GmGRAS89
GmGRAS74	GmGRAS27	GmGRAS31	GmGRAS42	GmGRAS108	GmGRAS97
GmGRAS75	GmGRAS28	GmGRAS33	GmGRAS43	GmGRAS109	GmGRAS98
GmGRAS79	GmGRAS29	GmGRAS34	GmGRAS45	GmGRAS111	GmGRAS103
GmGRAS82	GmGRAS30	GmGRAS35	GmGRAS46		GmGRAS105
GmGRAS83	GmGRAS31	GmGRAS36	GmGRAS48		GmGRAS106
GmGRAS85	GmGRAS32	GmGRAS37	GmGRAS49		GmGRAS109
GmGRAS89	GmGRAS33	GmGRAS39	GmGRAS53		GmGRAS111
GmGRAS97	GmGRAS34	GmGRAS40	GmGRAS54		GmGRAS112
GmGRAS99	GmGRAS35	GmGRAS41	GmGRAS55
GmGRAS101	GmGRAS36	GmGRAS42	GmGRAS62
GmGRAS102	GmGRAS37	GmGRAS43	GmGRAS67
GmGRAS104	GmGRAS39	GmGRAS44	GmGRAS68
GmGRAS105	GmGRAS41	GmGRAS45	GmGRAS71
GmGRAS106	GmGRAS42	GmGRAS46	GmGRAS72
GmGRAS107	GmGRAS43	GmGRAS47	GmGRAS73
GmGRAS109	GmGRAS44	GmGRAS48	GmGRAS74
GmGRAS114	GmGRAS45	GmGRAS49	GmGRAS76
GmGRAS117	GmGRAS46	GmGRAS50	GmGRAS77
	GmGRAS47	GmGRAS51	GmGRAS78
	GmGRAS48	GmGRAS52	GmGRAS79
	GmGRAS49	GmGRAS53	GmGRAS85
	GmGRAS50	GmGRAS58	GmGRAS86
	GmGRAS51	GmGRAS60	GmGRAS87
	GmGRAS52	GmGRAS62	GmGRAS89
	GmGRAS53	GmGRAS63	GmGRAS91
	GmGRAS54	GmGRAS64	GmGRAS93
	GmGRAS55	GmGRAS65	GmGRAS94
	GmGRAS59	GmGRAS66	GmGRAS97
	GmGRAS60	GmGRAS67	GmGRAS98
	GmGRAS62	GmGRAS70	GmGRAS100
	GmGRAS64	GmGRAS71	GmGRAS101
	GmGRAS65	GmGRAS72	GmGRAS102
	GmGRAS66	GmGRAS73	GmGRAS104
	GmGRAS67	GmGRAS74	GmGRAS105
	GmGRAS68	GmGRAS75	GmGRAS106
	GmGRAS70	GmGRAS76	GmGRAS107
	GmGRAS71	GmGRAS77	GmGRAS108
	GmGRAS72	GmGRAS78	GmGRAS109
	GmGRAS73	GmGRAS79	GmGRAS111
	GmGRAS74	GmGRAS81	GmGRAS112
	GmGRAS75	GmGRAS84	GmGRAS113
	GmGRAS76	GmGRAS85	GmGRAS114
	GmGRAS77	GmGRAS86	GmGRAS115
	GmGRAS78	GmGRAS87	GmGRAS117
	GmGRAS79	GmGRAS88
	GmGRAS81	GmGRAS89
	GmGRAS82	GmGRAS92
	GmGRAS84	GmGRAS93
	GmGRAS85	GmGRAS94
	GmGRAS86	GmGRAS96
	GmGRAS87	GmGRAS97
	GmGRAS88	GmGRAS98
	GmGRAS89	GmGRAS99
	GmGRAS91	GmGRAS100
	GmGRAS92	GmGRAS101
	GmGRAS93	GmGRAS102
	GmGRAS94	GmGRAS103
	GmGRAS96	GmGRAS104
	GmGRAS97	GmGRAS105
	GmGRAS98	GmGRAS106
	GmGRAS99	GmGRAS107
	GmGRAS100	GmGRAS108
	GmGRAS101	GmGRAS109
	GmGRAS102	GmGRAS110
	GmGRAS103	GmGRAS111
	GmGRAS104	GmGRAS112
	GmGRAS105	GmGRAS113
	GmGRAS106	GmGRAS114
	GmGRAS107	GmGRAS115
	GmGRAS108	GmGRAS116
	GmGRAS109	GmGRAS117
	GmGRAS110
	GmGRAS111
	GmGRAS112
	GmGRAS113
	GmGRAS114
	GmGRAS115
	GmGRAS116
	GmGRAS117
Note: The bold GmGRAS genes indicated they had syntenic GRAS gene pairs in all the six species.
