# Supplementary material for: Genome-wide identification and characterization of GRAS genes in soybean (Glycine max)
Source: BMC Plant Biol. 2020 Sep 5;20:415. doi: 10.1186/s12870-020-02636-5 (PMC7487615; doi:10.1186/s12870-020-02636-5)
Supplement: Supplementary file 10 — Additional file 10: Table S9. Cis-element analyses of the GmGRAS gene promoter regions. [file 12870_2020_2636_MOESM10_ESM.xls]

## Sheet: Cis-elements
Table S9 Cis-element analyses of the GmGRAS gene promoter regions.
Gene name	Gene ID	Starting postion (bp)	Ending postion (bp)	Predicted Cis-element
GmGRAS1	Glyma.01G079500.1.Wm82.a2.v1	1904	1950	Light responsive
GmGRAS1	Glyma.01G079500.1.Wm82.a2.v1	1267	1318	Flavonoid biosynthetic genes regulation
GmGRAS1	Glyma.01G079500.1.Wm82.a2.v1	633	679	Light responsive
GmGRAS1	Glyma.01G079500.1.Wm82.a2.v1	1784	1836	Gibberellin responsive
GmGRAS1	Glyma.01G079500.1.Wm82.a2.v1	375	423	Light responsive
GmGRAS1	Glyma.01G079500.1.Wm82.a2.v1	449	495	Light responsive
GmGRAS1	Glyma.01G079500.1.Wm82.a2.v1	1556	1605	Defense and stress responsive
GmGRAS1	Glyma.01G079500.1.Wm82.a2.v1	318	364	Light responsive
GmGRAS1	Glyma.01G079500.1.Wm82.a2.v1	364	410	Light responsive
GmGRAS1	Glyma.01G079500.1.Wm82.a2.v1	1429	1475	Light responsive
GmGRAS1	Glyma.01G079500.1.Wm82.a2.v1	748	795	Gibberellin responsive
GmGRAS1	Glyma.01G079500.1.Wm82.a2.v1	1215	1262	Gibberellin responsive
GmGRAS1	Glyma.01G079500.1.Wm82.a2.v1	561	609	Light responsive
GmGRAS1	Glyma.01G079500.1.Wm82.a2.v1	1655	1703	Light responsive
GmGRAS1	Glyma.01G079500.1.Wm82.a2.v1	1908	1954	Low-temperature responsive
GmGRAS1	Glyma.01G079500.1.Wm82.a2.v1	1612	1661	Salicylic acid responsive
GmGRAS1	Glyma.01G079500.1.Wm82.a2.v1	1712	1761	Salicylic acid responsive
GmGRAS1	Glyma.01G079500.1.Wm82.a2.v1	807	855	Light responsive
GmGRAS1	Glyma.01G079500.1.Wm82.a2.v1	1315	1361	Anaerobic induction
GmGRAS1	Glyma.01G079500.1.Wm82.a2.v1	1924	1970	Anaerobic induction
GmGRAS1	Glyma.01G079500.1.Wm82.a2.v1	26	73	Light responsive
GmGRAS2	Glyma.01G136300.1.Wm82.a2.v1	453	501	Light responsive
GmGRAS2	Glyma.01G136300.1.Wm82.a2.v1	1063	1111	Light responsive
GmGRAS2	Glyma.01G136300.1.Wm82.a2.v1	1896	1943	Gibberellin responsive
GmGRAS2	Glyma.01G136300.1.Wm82.a2.v1	1549	1595	Drought inducibility
GmGRAS2	Glyma.01G136300.1.Wm82.a2.v1	919	965	Light responsive
GmGRAS2	Glyma.01G136300.1.Wm82.a2.v1	196	242	Light responsive
GmGRAS2	Glyma.01G136300.1.Wm82.a2.v1	198	244	Light responsive
GmGRAS2	Glyma.01G136300.1.Wm82.a2.v1	1578	1625	Light responsive
GmGRAS2	Glyma.01G136300.1.Wm82.a2.v1	1579	1625	Light responsive
GmGRAS2	Glyma.01G136300.1.Wm82.a2.v1	46	91	MeJA responsive
GmGRAS2	Glyma.01G136300.1.Wm82.a2.v1	1758	1804	Low-temperature responsive
GmGRAS2	Glyma.01G136300.1.Wm82.a2.v1	48	93	Abscisic acid responsive
GmGRAS2	Glyma.01G136300.1.Wm82.a2.v1	47	93	Light responsive
GmGRAS2	Glyma.01G136300.1.Wm82.a2.v1	1570	1620	Light responsive
GmGRAS2	Glyma.01G136300.1.Wm82.a2.v1	1798	1844	Anaerobic induction
GmGRAS2	Glyma.01G136300.1.Wm82.a2.v1	1927	1973	Anaerobic induction
GmGRAS2	Glyma.01G136300.1.Wm82.a2.v1	1785	1834.5	Light responsive
GmGRAS2	Glyma.01G136300.1.Wm82.a2.v1	68	114	Light responsive
GmGRAS2	Glyma.01G136300.1.Wm82.a2.v1	243	289	Light responsive
GmGRAS2	Glyma.01G136300.1.Wm82.a2.v1	276	322	Light responsive
GmGRAS2	Glyma.01G136300.1.Wm82.a2.v1	413	459	Light responsive
GmGRAS2	Glyma.01G136300.1.Wm82.a2.v1	431	477	Light responsive
GmGRAS2	Glyma.01G136300.1.Wm82.a2.v1	615	661	Light responsive
GmGRAS2	Glyma.01G136300.1.Wm82.a2.v1	757	803	Light responsive
GmGRAS2	Glyma.01G136300.1.Wm82.a2.v1	877	923	Light responsive
GmGRAS2	Glyma.01G136300.1.Wm82.a2.v1	1013	1059	Light responsive
GmGRAS2	Glyma.01G136300.1.Wm82.a2.v1	1058	1104	Light responsive
GmGRAS2	Glyma.01G136300.1.Wm82.a2.v1	1354	1407	Light responsive
GmGRAS2	Glyma.01G136300.1.Wm82.a2.v1	46	91	MeJA responsive
GmGRAS3	Glyma.01G177200.1.Wm82.a2.v1	1557	1606	Defense and stress responsive
GmGRAS3	Glyma.01G177200.1.Wm82.a2.v1	369	418	Light responsive
GmGRAS3	Glyma.01G177200.1.Wm82.a2.v1	616	664	Light responsive
GmGRAS3	Glyma.01G177200.1.Wm82.a2.v1	946	991	MeJA responsive
GmGRAS3	Glyma.01G177200.1.Wm82.a2.v1	644	690	Light responsive
GmGRAS3	Glyma.01G177200.1.Wm82.a2.v1	1621	1670	Light responsive
GmGRAS3	Glyma.01G177200.1.Wm82.a2.v1	1437	1483	Light responsive
GmGRAS3	Glyma.01G177200.1.Wm82.a2.v1	527	573	Light responsive
GmGRAS3	Glyma.01G177200.1.Wm82.a2.v1	3	49	Light responsive
GmGRAS3	Glyma.01G177200.1.Wm82.a2.v1	106	152	Light responsive
GmGRAS3	Glyma.01G177200.1.Wm82.a2.v1	1462	1508	Light responsive
GmGRAS3	Glyma.01G177200.1.Wm82.a2.v1	1829	1875	Light responsive
GmGRAS3	Glyma.01G177200.1.Wm82.a2.v1	55	101	Auxin responsive
GmGRAS3	Glyma.01G177200.1.Wm82.a2.v1	107	152	Abscisic acid responsive
GmGRAS3	Glyma.01G177200.1.Wm82.a2.v1	528	573	Abscisic acid responsive
GmGRAS3	Glyma.01G177200.1.Wm82.a2.v1	1830	1875	Abscisic acid responsive
GmGRAS3	Glyma.01G177200.1.Wm82.a2.v1	152	199	Light responsive
GmGRAS3	Glyma.01G177200.1.Wm82.a2.v1	433	480	Light responsive
GmGRAS3	Glyma.01G177200.1.Wm82.a2.v1	1883	1932	Light responsive
GmGRAS3	Glyma.01G177200.1.Wm82.a2.v1	428	477	Salicylic acid responsive
GmGRAS3	Glyma.01G177200.1.Wm82.a2.v1	946	991	MeJA responsive
GmGRAS3	Glyma.01G177200.1.Wm82.a2.v1	694	747	Light responsive
GmGRAS3	Glyma.01G177200.1.Wm82.a2.v1	871	917	Light responsive
GmGRAS3	Glyma.01G177200.1.Wm82.a2.v1	1163	1209	Light responsive
GmGRAS4	Glyma.01G194200.1.Wm82.a2.v1	264	310	Light responsive
GmGRAS4	Glyma.01G194200.1.Wm82.a2.v1	718	764	Light responsive
GmGRAS4	Glyma.01G194200.1.Wm82.a2.v1	1940	1986	Light responsive
GmGRAS4	Glyma.01G194200.1.Wm82.a2.v1	289	336	Light responsive
GmGRAS4	Glyma.01G194200.1.Wm82.a2.v1	722	768	Anaerobic induction
GmGRAS4	Glyma.01G194200.1.Wm82.a2.v1	1177	1226	Salicylic acid responsive
GmGRAS4	Glyma.01G194200.1.Wm82.a2.v1	362	410	Seed-specific regulation
GmGRAS4	Glyma.01G194200.1.Wm82.a2.v1	264	309	Abscisic acid responsive
GmGRAS4	Glyma.01G194200.1.Wm82.a2.v1	669	714	Abscisic acid responsive
GmGRAS4	Glyma.01G194200.1.Wm82.a2.v1	719	764	Abscisic acid responsive
GmGRAS4	Glyma.01G194200.1.Wm82.a2.v1	1900	1945	Abscisic acid responsive
GmGRAS4	Glyma.01G194200.1.Wm82.a2.v1	1941	1986	Abscisic acid responsive
GmGRAS4	Glyma.01G194200.1.Wm82.a2.v1	266	311	MeJA responsive
GmGRAS4	Glyma.01G194200.1.Wm82.a2.v1	747	792	MeJA responsive
GmGRAS4	Glyma.01G194200.1.Wm82.a2.v1	398	444	Light responsive
GmGRAS4	Glyma.01G194200.1.Wm82.a2.v1	736	782	Light responsive
GmGRAS4	Glyma.01G194200.1.Wm82.a2.v1	1116	1162	Light responsive
GmGRAS4	Glyma.01G194200.1.Wm82.a2.v1	1787	1833	Light responsive
GmGRAS4	Glyma.01G194200.1.Wm82.a2.v1	263	312	Zein metabolism regulation
GmGRAS4	Glyma.01G194200.1.Wm82.a2.v1	1055	1101	Light responsive
GmGRAS4	Glyma.01G194200.1.Wm82.a2.v1	925	971	Light responsive
GmGRAS4	Glyma.01G194200.1.Wm82.a2.v1	1714	1763	Light responsive
GmGRAS4	Glyma.01G194200.1.Wm82.a2.v1	1771	1817	Light responsive
GmGRAS4	Glyma.01G194200.1.Wm82.a2.v1	1966	2013	Light responsive
GmGRAS4	Glyma.01G194200.1.Wm82.a2.v1	266	311	MeJA responsive
GmGRAS4	Glyma.01G194200.1.Wm82.a2.v1	747	792	MeJA responsive
GmGRAS4	Glyma.01G194200.1.Wm82.a2.v1	1974	2021	Light responsive
GmGRAS4	Glyma.01G194200.1.Wm82.a2.v1	668	714	Light responsive
GmGRAS4	Glyma.01G194200.1.Wm82.a2.v1	1900	1946	Light responsive
GmGRAS4	Glyma.01G194200.1.Wm82.a2.v1	23	69	Drought inducibility
GmGRAS5	Glyma.01G226600.1.Wm82.a2.v1	219	264	MeJA responsive
GmGRAS5	Glyma.01G226600.1.Wm82.a2.v1	1302	1348	Light responsive
GmGRAS5	Glyma.01G226600.1.Wm82.a2.v1	1804	1850	Light responsive
GmGRAS5	Glyma.01G226600.1.Wm82.a2.v1	1913	1960	Gibberellin responsive
GmGRAS5	Glyma.01G226600.1.Wm82.a2.v1	1077	1125	Light responsive
GmGRAS5	Glyma.01G226600.1.Wm82.a2.v1	1385	1433	Light responsive
GmGRAS5	Glyma.01G226600.1.Wm82.a2.v1	219	264	MeJA responsive
GmGRAS5	Glyma.01G226600.1.Wm82.a2.v1	429	476	Endosperm expression
GmGRAS5	Glyma.01G226600.1.Wm82.a2.v1	556	602	Light responsive
GmGRAS5	Glyma.01G226600.1.Wm82.a2.v1	628	674	Light responsive
GmGRAS5	Glyma.01G226600.1.Wm82.a2.v1	1713	1759	Anaerobic induction
GmGRAS5	Glyma.01G226600.1.Wm82.a2.v1	1929	1975	Anaerobic induction
GmGRAS5	Glyma.01G226600.1.Wm82.a2.v1	220	266	Light responsive
GmGRAS5	Glyma.01G226600.1.Wm82.a2.v1	698	744	Light responsive
GmGRAS5	Glyma.01G226600.1.Wm82.a2.v1	221	266	Abscisic acid responsive
GmGRAS5	Glyma.01G226600.1.Wm82.a2.v1	698	743	Abscisic acid responsive
GmGRAS5	Glyma.01G226600.1.Wm82.a2.v1	134	183	Light responsive
GmGRAS5	Glyma.01G226600.1.Wm82.a2.v1	1251	1298	Light responsive
GmGRAS5	Glyma.01G226600.1.Wm82.a2.v1	1810	1859	Light responsive
GmGRAS5	Glyma.01G226600.1.Wm82.a2.v1	1831	1882	Light responsive
GmGRAS5	Glyma.01G226600.1.Wm82.a2.v1	1274	1323	Salicylic acid responsive
GmGRAS5	Glyma.01G226600.1.Wm82.a2.v1	1105	1151	Low-temperature responsive
GmGRAS6	Glyma.02G012000.1.Wm82.a2.v1	1420	1466	Light responsive
GmGRAS6	Glyma.02G012000.1.Wm82.a2.v1	643	688	MeJA responsive
GmGRAS6	Glyma.02G012000.1.Wm82.a2.v1	1392	1437	MeJA responsive
GmGRAS6	Glyma.02G012000.1.Wm82.a2.v1	1546	1591	MeJA responsive
GmGRAS6	Glyma.02G012000.1.Wm82.a2.v1	1369	1418	Salicylic acid responsive
GmGRAS6	Glyma.02G012000.1.Wm82.a2.v1	798	848	Light responsive
GmGRAS6	Glyma.02G012000.1.Wm82.a2.v1	1006	1051	Abscisic acid responsive
GmGRAS6	Glyma.02G012000.1.Wm82.a2.v1	1395	1440	Abscisic acid responsive
GmGRAS6	Glyma.02G012000.1.Wm82.a2.v1	521	567	Auxin responsive
GmGRAS6	Glyma.02G012000.1.Wm82.a2.v1	1908	1955	Light responsive
GmGRAS6	Glyma.02G012000.1.Wm82.a2.v1	1006	1052	Light responsive
GmGRAS6	Glyma.02G012000.1.Wm82.a2.v1	1771	1817	Light responsive
GmGRAS6	Glyma.02G012000.1.Wm82.a2.v1	1532	1578	Anaerobic induction
GmGRAS6	Glyma.02G012000.1.Wm82.a2.v1	1941	1987	Anaerobic induction
GmGRAS6	Glyma.02G012000.1.Wm82.a2.v1	1395	1441	Light responsive
GmGRAS6	Glyma.02G012000.1.Wm82.a2.v1	1109	1158	Wound responsive
GmGRAS6	Glyma.02G012000.1.Wm82.a2.v1	643	688	MeJA responsive
GmGRAS6	Glyma.02G012000.1.Wm82.a2.v1	1392	1437	MeJA responsive
GmGRAS6	Glyma.02G012000.1.Wm82.a2.v1	1546	1591	MeJA responsive
GmGRAS6	Glyma.02G012000.1.Wm82.a2.v1	1257	1303	Light responsive
GmGRAS6	Glyma.02G012000.1.Wm82.a2.v1	1658	1705	Gibberellin responsive
GmGRAS6	Glyma.02G012000.1.Wm82.a2.v1	1827	1873	Light responsive
GmGRAS7	Glyma.02G058700.1.Wm82.a2.v1	1408	1453	Abscisic acid responsive
GmGRAS7	Glyma.02G058700.1.Wm82.a2.v1	1737	1787	Light responsive
GmGRAS7	Glyma.02G058700.1.Wm82.a2.v1	1073	1122	Salicylic acid responsive
GmGRAS7	Glyma.02G058700.1.Wm82.a2.v1	1470	1518	Seed-specific regulation
GmGRAS7	Glyma.02G058700.1.Wm82.a2.v1	1490	1538	Seed-specific regulation
GmGRAS7	Glyma.02G058700.1.Wm82.a2.v1	1753	1799	Anaerobic induction
GmGRAS7	Glyma.02G058700.1.Wm82.a2.v1	1408	1454	Light responsive
GmGRAS7	Glyma.02G058700.1.Wm82.a2.v1	1464	1510	Light responsive
GmGRAS7	Glyma.02G058700.1.Wm82.a2.v1	1348	1395	Light responsive
GmGRAS7	Glyma.02G058700.1.Wm82.a2.v1	109	162	Light responsive
GmGRAS7	Glyma.02G058700.1.Wm82.a2.v1	1600	1653	Light responsive
GmGRAS7	Glyma.02G058700.1.Wm82.a2.v1	427	474	Endosperm expression
GmGRAS7	Glyma.02G058700.1.Wm82.a2.v1	856	902	Light responsive
GmGRAS7	Glyma.02G058700.1.Wm82.a2.v1	1340	1389	Zein metabolism regulation
GmGRAS7	Glyma.02G058700.1.Wm82.a2.v1	1107	1154	Auxin responsive
GmGRAS7	Glyma.02G058700.1.Wm82.a2.v1	1379	1426	Gibberellin responsive
GmGRAS7	Glyma.02G058700.1.Wm82.a2.v1	182	231	Defense and stress responsive
GmGRAS7	Glyma.02G058700.1.Wm82.a2.v1	1173	1219	Meristem expression
GmGRAS7	Glyma.02G058700.1.Wm82.a2.v1	1331	1378	Light responsive
GmGRAS7	Glyma.02G058700.1.Wm82.a2.v1	530	576	Light responsive
GmGRAS7	Glyma.02G058700.1.Wm82.a2.v1	1334	1380	Light responsive
GmGRAS7	Glyma.02G058700.1.Wm82.a2.v1	515	561	Light responsive
GmGRAS7	Glyma.02G058700.1.Wm82.a2.v1	1287	1333	Light responsive
GmGRAS8	Glyma.02G074800.1.Wm82.a2.v1	862	908	Anaerobic induction
GmGRAS8	Glyma.02G074800.1.Wm82.a2.v1	1175	1221	Anaerobic induction
GmGRAS8	Glyma.02G074800.1.Wm82.a2.v1	1344	1390	Anaerobic induction
GmGRAS8	Glyma.02G074800.1.Wm82.a2.v1	640	688	Light responsive
GmGRAS8	Glyma.02G074800.1.Wm82.a2.v1	640	685	Abscisic acid responsive
GmGRAS8	Glyma.02G074800.1.Wm82.a2.v1	530	577	Light responsive
GmGRAS8	Glyma.02G074800.1.Wm82.a2.v1	1092	1142	Light responsive
GmGRAS8	Glyma.02G074800.1.Wm82.a2.v1	646	693	Gibberellin responsive
GmGRAS8	Glyma.02G074800.1.Wm82.a2.v1	781	828	Gibberellin responsive
GmGRAS8	Glyma.02G074800.1.Wm82.a2.v1	931	979	Light responsive
GmGRAS8	Glyma.02G074800.1.Wm82.a2.v1	129	175	Light responsive
GmGRAS8	Glyma.02G074800.1.Wm82.a2.v1	357	403	Light responsive
GmGRAS8	Glyma.02G074800.1.Wm82.a2.v1	475	521	Light responsive
GmGRAS8	Glyma.02G074800.1.Wm82.a2.v1	855	901	Light responsive
GmGRAS8	Glyma.02G074800.1.Wm82.a2.v1	1469	1515	Light responsive
GmGRAS8	Glyma.02G074800.1.Wm82.a2.v1	1614	1660	Light responsive
GmGRAS8	Glyma.02G074800.1.Wm82.a2.v1	173	222	Defense and stress responsive
GmGRAS8	Glyma.02G074800.1.Wm82.a2.v1	86	137	Light responsive
GmGRAS8	Glyma.02G074800.1.Wm82.a2.v1	1807	1857	Light responsive
GmGRAS8	Glyma.02G074800.1.Wm82.a2.v1	651	698	Gibberellin responsive
GmGRAS8	Glyma.02G074800.1.Wm82.a2.v1	252	300	Light responsive
GmGRAS8	Glyma.02G074800.1.Wm82.a2.v1	983	1030	Light responsive
GmGRAS8	Glyma.02G074800.1.Wm82.a2.v1	984	1030	Light responsive
GmGRAS8	Glyma.02G074800.1.Wm82.a2.v1	306	352	Light responsive
GmGRAS8	Glyma.02G074800.1.Wm82.a2.v1	876	922	Light responsive
GmGRAS8	Glyma.02G074800.1.Wm82.a2.v1	640	686	Light responsive
GmGRAS9	Glyma.02G297700.1.Wm82.a2.v1	-2	44	Light responsive
GmGRAS9	Glyma.02G297700.1.Wm82.a2.v1	2	48	Light responsive
GmGRAS9	Glyma.02G297700.1.Wm82.a2.v1	21	67	Light responsive
GmGRAS9	Glyma.02G297700.1.Wm82.a2.v1	120	166	Light responsive
GmGRAS9	Glyma.02G297700.1.Wm82.a2.v1	183	229	Light responsive
GmGRAS9	Glyma.02G297700.1.Wm82.a2.v1	217	263	Light responsive
GmGRAS9	Glyma.02G297700.1.Wm82.a2.v1	1208	1254	Light responsive
GmGRAS9	Glyma.02G297700.1.Wm82.a2.v1	963	1010	Endosperm expression
GmGRAS9	Glyma.02G297700.1.Wm82.a2.v1	216	269	Light responsive
GmGRAS9	Glyma.02G297700.1.Wm82.a2.v1	103	152	Light responsive
GmGRAS9	Glyma.02G297700.1.Wm82.a2.v1	737	783	Anaerobic induction
GmGRAS9	Glyma.02G297700.1.Wm82.a2.v1	876	922	Anaerobic induction
GmGRAS9	Glyma.02G297700.1.Wm82.a2.v1	1551	1597	Anaerobic induction
GmGRAS9	Glyma.02G297700.1.Wm82.a2.v1	1614	1660	Anaerobic induction
GmGRAS9	Glyma.02G297700.1.Wm82.a2.v1	555	603	Seed-specific regulation
GmGRAS9	Glyma.02G297700.1.Wm82.a2.v1	1185	1236	Light responsive
GmGRAS9	Glyma.02G297700.1.Wm82.a2.v1	952	999	Light responsive
GmGRAS9	Glyma.02G297700.1.Wm82.a2.v1	1773	1821	Light responsive
GmGRAS10	Glyma.02G306200.1.Wm82.a2.v1	1503	1549	Drought inducibility
GmGRAS10	Glyma.02G306200.1.Wm82.a2.v1	1938	1984	Drought inducibility
GmGRAS10	Glyma.02G306200.1.Wm82.a2.v1	1957	2003	Drought inducibility
GmGRAS10	Glyma.02G306200.1.Wm82.a2.v1	249	295	Light responsive
GmGRAS10	Glyma.02G306200.1.Wm82.a2.v1	955	1002	Light responsive
GmGRAS10	Glyma.02G306200.1.Wm82.a2.v1	956	1002	Light responsive
GmGRAS10	Glyma.02G306200.1.Wm82.a2.v1	1247	1294	Light responsive
GmGRAS10	Glyma.02G306200.1.Wm82.a2.v1	1248	1294	Light responsive
GmGRAS10	Glyma.02G306200.1.Wm82.a2.v1	273	319	Light responsive
GmGRAS10	Glyma.02G306200.1.Wm82.a2.v1	571	617	Light responsive
GmGRAS10	Glyma.02G306200.1.Wm82.a2.v1	1167	1217.5	Flavonoid biosynthetic genes regulation
GmGRAS10	Glyma.02G306200.1.Wm82.a2.v1	772	819	Gibberellin responsive
GmGRAS10	Glyma.02G306200.1.Wm82.a2.v1	1923	1970	Gibberellin responsive
GmGRAS10	Glyma.02G306200.1.Wm82.a2.v1	176	224	Light responsive
GmGRAS10	Glyma.02G306200.1.Wm82.a2.v1	490	540	Light responsive
GmGRAS10	Glyma.02G306200.1.Wm82.a2.v1	1259	1308.5	Light responsive
GmGRAS10	Glyma.02G306200.1.Wm82.a2.v1	153	199	Light responsive
GmGRAS10	Glyma.02G306200.1.Wm82.a2.v1	447	493	Light responsive
GmGRAS10	Glyma.02G306200.1.Wm82.a2.v1	1751	1799.5	Zein metabolism regulation
GmGRAS10	Glyma.02G306200.1.Wm82.a2.v1	1470	1518	Light responsive
GmGRAS10	Glyma.02G306200.1.Wm82.a2.v1	247	296	Abscisic acid responsive
GmGRAS10	Glyma.02G306200.1.Wm82.a2.v1	249	295	Abscisic acid responsive
GmGRAS10	Glyma.02G306200.1.Wm82.a2.v1	250	295	Abscisic acid responsive
GmGRAS10	Glyma.02G306200.1.Wm82.a2.v1	523	572	Light responsive
GmGRAS10	Glyma.02G306200.1.Wm82.a2.v1	400	446	Anaerobic induction
GmGRAS10	Glyma.02G306200.1.Wm82.a2.v1	537	583	Anaerobic induction
GmGRAS10	Glyma.02G306200.1.Wm82.a2.v1	580	626	Anaerobic induction
GmGRAS10	Glyma.02G306200.1.Wm82.a2.v1	746	792	Anaerobic induction
GmGRAS10	Glyma.02G306200.1.Wm82.a2.v1	1065	1111	Anaerobic induction
GmGRAS10	Glyma.02G306200.1.Wm82.a2.v1	1809	1855	Anaerobic induction
GmGRAS10	Glyma.02G306200.1.Wm82.a2.v1	247	296	Light responsive
GmGRAS10	Glyma.02G306200.1.Wm82.a2.v1	249	295	Light responsive
GmGRAS11	Glyma.03G031800.1.Wm82.a2.v1	6	52	Anaerobic induction
GmGRAS11	Glyma.03G031800.1.Wm82.a2.v1	1828	1874	Anaerobic induction
GmGRAS11	Glyma.03G031800.1.Wm82.a2.v1	341	390	Light responsive
GmGRAS11	Glyma.03G031800.1.Wm82.a2.v1	553	599	Light responsive
GmGRAS11	Glyma.03G031800.1.Wm82.a2.v1	553	598	Abscisic acid responsive
GmGRAS11	Glyma.03G031800.1.Wm82.a2.v1	1788	1834	Low-temperature responsive
GmGRAS11	Glyma.03G031800.1.Wm82.a2.v1	1111	1160	Salicylic acid responsive
GmGRAS11	Glyma.03G031800.1.Wm82.a2.v1	325	371	Light responsive
GmGRAS11	Glyma.03G031800.1.Wm82.a2.v1	405	451	Light responsive
GmGRAS11	Glyma.03G031800.1.Wm82.a2.v1	878	924	Light responsive
GmGRAS11	Glyma.03G031800.1.Wm82.a2.v1	1815	1864.5	Light responsive
GmGRAS11	Glyma.03G031800.1.Wm82.a2.v1	495	541	Meristem expression
GmGRAS11	Glyma.03G031800.1.Wm82.a2.v1	1895	1942	Gibberellin responsive
GmGRAS11	Glyma.03G031800.1.Wm82.a2.v1	1592	1638	Drought inducibility
GmGRAS11	Glyma.03G031800.1.Wm82.a2.v1	181	228	Light responsive
GmGRAS11	Glyma.03G031800.1.Wm82.a2.v1	735	782	Light responsive
GmGRAS12	Glyma.03G050800.1.Wm82.a2.v1	573	619	Meristem expression
GmGRAS12	Glyma.03G050800.1.Wm82.a2.v1	550	599	Defense and stress responsive
GmGRAS12	Glyma.03G050800.1.Wm82.a2.v1	677	726	Defense and stress responsive
GmGRAS12	Glyma.03G050800.1.Wm82.a2.v1	677	723	Light responsive
GmGRAS12	Glyma.03G050800.1.Wm82.a2.v1	28	73	MeJA responsive
GmGRAS12	Glyma.03G050800.1.Wm82.a2.v1	1861	1906	MeJA responsive
GmGRAS12	Glyma.03G050800.1.Wm82.a2.v1	1184	1230	Light responsive
GmGRAS12	Glyma.03G050800.1.Wm82.a2.v1	1359	1405	Light responsive
GmGRAS12	Glyma.03G050800.1.Wm82.a2.v1	1792	1838	Light responsive
GmGRAS12	Glyma.03G050800.1.Wm82.a2.v1	1800	1847	Light responsive
GmGRAS12	Glyma.03G050800.1.Wm82.a2.v1	716	762	Drought inducibility
GmGRAS12	Glyma.03G050800.1.Wm82.a2.v1	391	437	Anaerobic induction
GmGRAS12	Glyma.03G050800.1.Wm82.a2.v1	1175	1221	Anaerobic induction
GmGRAS12	Glyma.03G050800.1.Wm82.a2.v1	1429	1475	Anaerobic induction
GmGRAS12	Glyma.03G050800.1.Wm82.a2.v1	728	778	Light responsive
GmGRAS12	Glyma.03G050800.1.Wm82.a2.v1	400	449	Light responsive
GmGRAS12	Glyma.03G050800.1.Wm82.a2.v1	885	934	Light responsive
GmGRAS12	Glyma.03G050800.1.Wm82.a2.v1	61	107	Low-temperature responsive
GmGRAS12	Glyma.03G050800.1.Wm82.a2.v1	1364	1410	Low-temperature responsive
GmGRAS12	Glyma.03G050800.1.Wm82.a2.v1	28	73	MeJA responsive
GmGRAS12	Glyma.03G050800.1.Wm82.a2.v1	1861	1906	MeJA responsive
GmGRAS12	Glyma.03G050800.1.Wm82.a2.v1	529	577	Light responsive
GmGRAS12	Glyma.03G050800.1.Wm82.a2.v1	40	86	Light responsive
GmGRAS12	Glyma.03G050800.1.Wm82.a2.v1	44	90	Light responsive
GmGRAS12	Glyma.03G050800.1.Wm82.a2.v1	186	232	Light responsive
GmGRAS12	Glyma.03G050800.1.Wm82.a2.v1	306	352	Light responsive
GmGRAS12	Glyma.03G050800.1.Wm82.a2.v1	558	604	Light responsive
GmGRAS12	Glyma.03G050800.1.Wm82.a2.v1	664	710	Light responsive
GmGRAS12	Glyma.03G050800.1.Wm82.a2.v1	1040	1086	Light responsive
GmGRAS12	Glyma.03G050800.1.Wm82.a2.v1	1700	1746	Light responsive
GmGRAS13	Glyma.03G065700.2.Wm82.a2.v1	1567	1614	Gibberellin responsive
GmGRAS13	Glyma.03G065700.2.Wm82.a2.v1	1923	1970	Gibberellin responsive
GmGRAS13	Glyma.03G065700.2.Wm82.a2.v1	81	127	Light responsive
GmGRAS13	Glyma.03G065700.2.Wm82.a2.v1	1138	1184	Light responsive
GmGRAS13	Glyma.03G065700.2.Wm82.a2.v1	571	619	Light responsive
GmGRAS13	Glyma.03G065700.2.Wm82.a2.v1	1928	1974	Anaerobic induction
GmGRAS13	Glyma.03G065700.2.Wm82.a2.v1	1557	1606	Light responsive
GmGRAS13	Glyma.03G065700.2.Wm82.a2.v1	26	73	Light responsive
GmGRAS13	Glyma.03G065700.2.Wm82.a2.v1	191	237	Light responsive
GmGRAS13	Glyma.03G065700.2.Wm82.a2.v1	1252	1301	Salicylic acid responsive
GmGRAS13	Glyma.03G065700.2.Wm82.a2.v1	521	571	Light responsive
GmGRAS13	Glyma.03G065700.2.Wm82.a2.v1	1711	1761	Light responsive
GmGRAS13	Glyma.03G065700.2.Wm82.a2.v1	1449	1498	Zein metabolism regulation
GmGRAS13	Glyma.03G065700.2.Wm82.a2.v1	765	811	Light responsive
GmGRAS13	Glyma.03G065700.2.Wm82.a2.v1	813	859	Light responsive
GmGRAS13	Glyma.03G065700.2.Wm82.a2.v1	817	863	Light responsive
GmGRAS13	Glyma.03G065700.2.Wm82.a2.v1	840	886	Light responsive
GmGRAS13	Glyma.03G065700.2.Wm82.a2.v1	1106	1152	Light responsive
GmGRAS13	Glyma.03G065700.2.Wm82.a2.v1	1416	1462	Light responsive
GmGRAS14	Glyma.03G219900.1.Wm82.a2.v1	1857	1904	Gibberellin responsive
GmGRAS14	Glyma.03G219900.1.Wm82.a2.v1	991	1040	Defense and stress responsive
GmGRAS14	Glyma.03G219900.1.Wm82.a2.v1	1679	1725	Light responsive
GmGRAS14	Glyma.03G219900.1.Wm82.a2.v1	1634	1679	MeJA responsive
GmGRAS14	Glyma.03G219900.1.Wm82.a2.v1	1679	1724	Abscisic acid responsive
GmGRAS14	Glyma.03G219900.1.Wm82.a2.v1	803	852	Salicylic acid responsive
GmGRAS14	Glyma.03G219900.1.Wm82.a2.v1	910	956	Anaerobic induction
GmGRAS14	Glyma.03G219900.1.Wm82.a2.v1	1502	1548	Anaerobic induction
GmGRAS14	Glyma.03G219900.1.Wm82.a2.v1	1531	1577	Light responsive
GmGRAS14	Glyma.03G219900.1.Wm82.a2.v1	1225	1274	Zein metabolism regulation
GmGRAS14	Glyma.03G219900.1.Wm82.a2.v1	724	770	Light responsive
GmGRAS14	Glyma.03G219900.1.Wm82.a2.v1	1634	1679	MeJA responsive
GmGRAS15	Glyma.04G138900.1.Wm82.a2.v1	1036	1082	Light responsive
GmGRAS15	Glyma.04G138900.1.Wm82.a2.v1	1415	1462	Light responsive
GmGRAS15	Glyma.04G138900.1.Wm82.a2.v1	1416	1462	Light responsive
GmGRAS15	Glyma.04G138900.1.Wm82.a2.v1	1736	1782	Light responsive
GmGRAS15	Glyma.04G138900.1.Wm82.a2.v1	1604	1650	Light responsive
GmGRAS15	Glyma.04G138900.1.Wm82.a2.v1	785	834	Light responsive
GmGRAS15	Glyma.04G138900.1.Wm82.a2.v1	1041	1091	Light responsive
GmGRAS15	Glyma.04G138900.1.Wm82.a2.v1	1272	1322	Light responsive
GmGRAS15	Glyma.04G138900.1.Wm82.a2.v1	935	982	Gibberellin responsive
GmGRAS15	Glyma.04G138900.1.Wm82.a2.v1	454	501	Gibberellin responsive
GmGRAS15	Glyma.04G138900.1.Wm82.a2.v1	1368	1415	Gibberellin responsive
GmGRAS15	Glyma.04G138900.1.Wm82.a2.v1	620	668	Light responsive
GmGRAS15	Glyma.04G138900.1.Wm82.a2.v1	1082	1130	Light responsive
GmGRAS15	Glyma.04G138900.1.Wm82.a2.v1	1503	1551	Light responsive
GmGRAS15	Glyma.04G138900.1.Wm82.a2.v1	1618	1667	Light responsive
GmGRAS15	Glyma.04G138900.1.Wm82.a2.v1	967	1013	Light responsive
GmGRAS15	Glyma.04G138900.1.Wm82.a2.v1	1481	1527	Light responsive
GmGRAS15	Glyma.04G138900.1.Wm82.a2.v1	917	963	Anaerobic induction
GmGRAS15	Glyma.04G138900.1.Wm82.a2.v1	1718	1764	Light responsive
GmGRAS16	Glyma.04G150500.1.Wm82.a2.v1	1951	1999	Zein metabolism regulation
GmGRAS16	Glyma.04G150500.1.Wm82.a2.v1	848	894	Light responsive
GmGRAS16	Glyma.04G150500.1.Wm82.a2.v1	1934	1980	Light responsive
GmGRAS16	Glyma.04G150500.1.Wm82.a2.v1	426	474	Light responsive
GmGRAS16	Glyma.04G150500.1.Wm82.a2.v1	1115	1163	Light responsive
GmGRAS16	Glyma.04G150500.1.Wm82.a2.v1	1527	1572	MeJA responsive
GmGRAS16	Glyma.04G150500.1.Wm82.a2.v1	1800	1847	Light responsive
GmGRAS16	Glyma.04G150500.1.Wm82.a2.v1	103	149	Anaerobic induction
GmGRAS16	Glyma.04G150500.1.Wm82.a2.v1	334	380	Anaerobic induction
GmGRAS16	Glyma.04G150500.1.Wm82.a2.v1	1022	1068	Anaerobic induction
GmGRAS16	Glyma.04G150500.1.Wm82.a2.v1	1813	1860	Light responsive
GmGRAS16	Glyma.04G150500.1.Wm82.a2.v1	886	935	Light responsive
GmGRAS16	Glyma.04G150500.1.Wm82.a2.v1	1527	1572	MeJA responsive
GmGRAS16	Glyma.04G150500.1.Wm82.a2.v1	404	450	Light responsive
GmGRAS16	Glyma.04G150500.1.Wm82.a2.v1	653	699	Light responsive
GmGRAS16	Glyma.04G150500.1.Wm82.a2.v1	1095	1141	Light responsive
GmGRAS16	Glyma.04G150500.1.Wm82.a2.v1	1821	1867	Light responsive
GmGRAS16	Glyma.04G150500.1.Wm82.a2.v1	499	547	Light responsive
GmGRAS16	Glyma.04G150500.1.Wm82.a2.v1	404	453	Defense and stress responsive
GmGRAS16	Glyma.04G150500.1.Wm82.a2.v1	1095	1144	Defense and stress responsive
GmGRAS16	Glyma.04G150500.1.Wm82.a2.v1	1515	1561	Meristem expression
GmGRAS16	Glyma.04G150500.1.Wm82.a2.v1	1815	1865	Light responsive
GmGRAS17	Glyma.04G242100.2.Wm82.a2.v1	1824	1871	Light responsive
GmGRAS17	Glyma.04G242100.2.Wm82.a2.v1	1067	1113	Light responsive
GmGRAS17	Glyma.04G242100.2.Wm82.a2.v1	1123	1169	Light responsive
GmGRAS17	Glyma.04G242100.2.Wm82.a2.v1	1683	1730	Gibberellin responsive
GmGRAS17	Glyma.04G242100.2.Wm82.a2.v1	117	165	Light responsive
GmGRAS17	Glyma.04G242100.2.Wm82.a2.v1	1476	1525	Defense and stress responsive
GmGRAS17	Glyma.04G242100.2.Wm82.a2.v1	1095	1143	Light responsive
GmGRAS17	Glyma.04G242100.2.Wm82.a2.v1	1746	1792	Light responsive
GmGRAS17	Glyma.04G242100.2.Wm82.a2.v1	1347	1396	Zein metabolism regulation
GmGRAS17	Glyma.04G242100.2.Wm82.a2.v1	558	606	Seed-specific regulation
GmGRAS17	Glyma.04G242100.2.Wm82.a2.v1	707	755	Light responsive
GmGRAS17	Glyma.04G242100.2.Wm82.a2.v1	1207	1256	Light responsive
GmGRAS17	Glyma.04G242100.2.Wm82.a2.v1	183	229	Anaerobic induction
GmGRAS17	Glyma.04G242100.2.Wm82.a2.v1	233	279	Anaerobic induction
GmGRAS17	Glyma.04G242100.2.Wm82.a2.v1	407	453	Anaerobic induction
GmGRAS17	Glyma.04G242100.2.Wm82.a2.v1	608	654	Anaerobic induction
GmGRAS17	Glyma.04G242100.2.Wm82.a2.v1	756	802	Anaerobic induction
GmGRAS17	Glyma.04G242100.2.Wm82.a2.v1	1053	1099	Anaerobic induction
GmGRAS17	Glyma.04G242100.2.Wm82.a2.v1	1658	1704	Anaerobic induction
GmGRAS17	Glyma.04G242100.2.Wm82.a2.v1	1872	1918	Anaerobic induction
GmGRAS17	Glyma.04G242100.2.Wm82.a2.v1	313	360	Light responsive
GmGRAS18	Glyma.04G251900.1.Wm82.a2.v1	1430	1476	Anaerobic induction
GmGRAS18	Glyma.04G251900.1.Wm82.a2.v1	806	852	Light responsive
GmGRAS18	Glyma.04G251900.1.Wm82.a2.v1	807	852	Abscisic acid responsive
GmGRAS18	Glyma.04G251900.1.Wm82.a2.v1	1640	1685	Abscisic acid responsive
GmGRAS18	Glyma.04G251900.1.Wm82.a2.v1	900	947	Gibberellin responsive
GmGRAS18	Glyma.04G251900.1.Wm82.a2.v1	6	53	Auxin responsive
GmGRAS18	Glyma.04G251900.1.Wm82.a2.v1	11	57	Light responsive
GmGRAS18	Glyma.04G251900.1.Wm82.a2.v1	566	612	Light responsive
GmGRAS18	Glyma.04G251900.1.Wm82.a2.v1	686	732	Light responsive
GmGRAS18	Glyma.04G251900.1.Wm82.a2.v1	1474	1520	Light responsive
GmGRAS18	Glyma.04G251900.1.Wm82.a2.v1	811	861	Zein metabolism regulation
GmGRAS18	Glyma.04G251900.1.Wm82.a2.v1	862	912	Zein metabolism regulation
GmGRAS18	Glyma.04G251900.1.Wm82.a2.v1	1517	1566	Defense and stress responsive
GmGRAS18	Glyma.04G251900.1.Wm82.a2.v1	891	937	Meristem expression
GmGRAS18	Glyma.04G251900.1.Wm82.a2.v1	1552	1600	Light responsive
GmGRAS18	Glyma.04G251900.1.Wm82.a2.v1	58	106	Light responsive
GmGRAS18	Glyma.04G251900.1.Wm82.a2.v1	98	144	Light responsive
GmGRAS18	Glyma.04G251900.1.Wm82.a2.v1	404	451	Light responsive
GmGRAS18	Glyma.04G251900.1.Wm82.a2.v1	578	624	Light responsive
GmGRAS18	Glyma.04G251900.1.Wm82.a2.v1	1010	1056	Light responsive
GmGRAS18	Glyma.04G251900.1.Wm82.a2.v1	1677	1724	Light responsive
GmGRAS18	Glyma.04G251900.1.Wm82.a2.v1	1174	1220	Light responsive
GmGRAS18	Glyma.04G251900.1.Wm82.a2.v1	1639	1685	Light responsive
GmGRAS19	Glyma.05G045300.1.Wm82.a2.v1	422	471	Defense and stress responsive
GmGRAS19	Glyma.05G045300.1.Wm82.a2.v1	41	89	Light responsive
GmGRAS19	Glyma.05G045300.1.Wm82.a2.v1	1848	1896	Light responsive
GmGRAS19	Glyma.05G045300.1.Wm82.a2.v1	921	967	Meristem expression
GmGRAS19	Glyma.05G045300.1.Wm82.a2.v1	138	186	Light responsive
GmGRAS19	Glyma.05G045300.1.Wm82.a2.v1	730	776	Light responsive
GmGRAS19	Glyma.05G045300.1.Wm82.a2.v1	886	931	MeJA responsive
GmGRAS19	Glyma.05G045300.1.Wm82.a2.v1	1046	1091	MeJA responsive
GmGRAS19	Glyma.05G045300.1.Wm82.a2.v1	33	79	Light responsive
GmGRAS19	Glyma.05G045300.1.Wm82.a2.v1	176	222	Drought inducibility
GmGRAS19	Glyma.05G045300.1.Wm82.a2.v1	852	899	Light responsive
GmGRAS19	Glyma.05G045300.1.Wm82.a2.v1	713	759	Anaerobic induction
GmGRAS19	Glyma.05G045300.1.Wm82.a2.v1	790	836	Anaerobic induction
GmGRAS19	Glyma.05G045300.1.Wm82.a2.v1	830	876	Anaerobic induction
GmGRAS19	Glyma.05G045300.1.Wm82.a2.v1	844	890	Anaerobic induction
GmGRAS19	Glyma.05G045300.1.Wm82.a2.v1	861	907	Anaerobic induction
GmGRAS19	Glyma.05G045300.1.Wm82.a2.v1	886	931	MeJA responsive
GmGRAS19	Glyma.05G045300.1.Wm82.a2.v1	1046	1091	MeJA responsive
GmGRAS19	Glyma.05G045300.1.Wm82.a2.v1	151	197	Light responsive
GmGRAS19	Glyma.05G045300.1.Wm82.a2.v1	737	783	Light responsive
GmGRAS19	Glyma.05G045300.1.Wm82.a2.v1	1224	1270	Light responsive
GmGRAS20	Glyma.05G049300.2.Wm82.a2.v1	-19	26	MeJA responsive
GmGRAS20	Glyma.05G049300.2.Wm82.a2.v1	400	445	MeJA responsive
GmGRAS20	Glyma.05G049300.2.Wm82.a2.v1	1289	1334	MeJA responsive
GmGRAS20	Glyma.05G049300.2.Wm82.a2.v1	604	656	Light responsive
GmGRAS20	Glyma.05G049300.2.Wm82.a2.v1	1798	1847	Light responsive
GmGRAS20	Glyma.05G049300.2.Wm82.a2.v1	33	79	Light responsive
GmGRAS20	Glyma.05G049300.2.Wm82.a2.v1	376	422	Light responsive
GmGRAS20	Glyma.05G049300.2.Wm82.a2.v1	764	810	Light responsive
GmGRAS20	Glyma.05G049300.2.Wm82.a2.v1	-19	26	MeJA responsive
GmGRAS20	Glyma.05G049300.2.Wm82.a2.v1	400	445	MeJA responsive
GmGRAS20	Glyma.05G049300.2.Wm82.a2.v1	1289	1334	MeJA responsive
GmGRAS20	Glyma.05G049300.2.Wm82.a2.v1	1835	1883	Light responsive
GmGRAS20	Glyma.05G049300.2.Wm82.a2.v1	1433	1482	Zein metabolism regulation
GmGRAS20	Glyma.05G049300.2.Wm82.a2.v1	374	423	Light responsive
GmGRAS20	Glyma.05G049300.2.Wm82.a2.v1	376	422	Light responsive
GmGRAS20	Glyma.05G049300.2.Wm82.a2.v1	755	804	Light responsive
GmGRAS20	Glyma.05G049300.2.Wm82.a2.v1	757	803	Light responsive
GmGRAS20	Glyma.05G049300.2.Wm82.a2.v1	764	810	Light responsive
GmGRAS20	Glyma.05G049300.2.Wm82.a2.v1	1115	1161	Light responsive
GmGRAS20	Glyma.05G049300.2.Wm82.a2.v1	1778	1827	Light responsive
GmGRAS20	Glyma.05G049300.2.Wm82.a2.v1	1430	1476	Anaerobic induction
GmGRAS20	Glyma.05G049300.2.Wm82.a2.v1	148	197	Light responsive
GmGRAS20	Glyma.05G049300.2.Wm82.a2.v1	489	535	Low-temperature responsive
GmGRAS20	Glyma.05G049300.2.Wm82.a2.v1	724	772	Light responsive
GmGRAS20	Glyma.05G049300.2.Wm82.a2.v1	33	78	Abscisic acid responsive
GmGRAS20	Glyma.05G049300.2.Wm82.a2.v1	374	423	Abscisic acid responsive
GmGRAS20	Glyma.05G049300.2.Wm82.a2.v1	376	422	Abscisic acid responsive
GmGRAS20	Glyma.05G049300.2.Wm82.a2.v1	377	422	Abscisic acid responsive
GmGRAS20	Glyma.05G049300.2.Wm82.a2.v1	758	803	Abscisic acid responsive
GmGRAS20	Glyma.05G049300.2.Wm82.a2.v1	764	810	Abscisic acid responsive
GmGRAS20	Glyma.05G049300.2.Wm82.a2.v1	765	810	Abscisic acid responsive
GmGRAS20	Glyma.05G049300.2.Wm82.a2.v1	1115	1160	Abscisic acid responsive
GmGRAS21	Glyma.05G103400.1.Wm82.a2.v1	355	400	Abscisic acid responsive
GmGRAS21	Glyma.05G103400.1.Wm82.a2.v1	1430	1475	Abscisic acid responsive
GmGRAS21	Glyma.05G103400.1.Wm82.a2.v1	552	598	Anaerobic induction
GmGRAS21	Glyma.05G103400.1.Wm82.a2.v1	328	377	Light responsive
GmGRAS21	Glyma.05G103400.1.Wm82.a2.v1	1395	1441	Auxin responsive
GmGRAS21	Glyma.05G103400.1.Wm82.a2.v1	354	400	Light responsive
GmGRAS21	Glyma.05G103400.1.Wm82.a2.v1	176	222	Light responsive
GmGRAS21	Glyma.05G103400.1.Wm82.a2.v1	335	381	Light responsive
GmGRAS21	Glyma.05G103400.1.Wm82.a2.v1	936	982	Light responsive
GmGRAS21	Glyma.05G103400.1.Wm82.a2.v1	1286	1332	Light responsive
GmGRAS21	Glyma.05G103400.1.Wm82.a2.v1	1405	1451	Light responsive
GmGRAS21	Glyma.05G103400.1.Wm82.a2.v1	1421	1467	Light responsive
GmGRAS21	Glyma.05G103400.1.Wm82.a2.v1	1590	1636	Light responsive
GmGRAS21	Glyma.05G103400.1.Wm82.a2.v1	1778	1824	Light responsive
GmGRAS21	Glyma.05G103400.1.Wm82.a2.v1	565	616	Auxin responsive
GmGRAS21	Glyma.05G103400.1.Wm82.a2.v1	93	141	Light responsive
GmGRAS21	Glyma.05G103400.1.Wm82.a2.v1	386	434	Light responsive
GmGRAS21	Glyma.05G103400.1.Wm82.a2.v1	622	670	Light responsive
GmGRAS21	Glyma.05G103400.1.Wm82.a2.v1	900	949	Defense and stress responsive
GmGRAS21	Glyma.05G103400.1.Wm82.a2.v1	1104	1153	Light responsive
GmGRAS21	Glyma.05G103400.1.Wm82.a2.v1	159	205	Meristem expression
GmGRAS21	Glyma.05G103400.1.Wm82.a2.v1	0	46	Drought inducibility
GmGRAS21	Glyma.05G103400.1.Wm82.a2.v1	556	602	Drought inducibility
GmGRAS21	Glyma.05G103400.1.Wm82.a2.v1	1430	1476	Light responsive
GmGRAS21	Glyma.05G103400.1.Wm82.a2.v1	1016	1063	Light responsive
GmGRAS21	Glyma.05G103400.1.Wm82.a2.v1	1014	1060	Light responsive
GmGRAS21	Glyma.05G103400.1.Wm82.a2.v1	406	452	Light responsive
GmGRAS21	Glyma.05G103400.1.Wm82.a2.v1	605	651	Light responsive
GmGRAS21	Glyma.05G103400.1.Wm82.a2.v1	969	1015	Light responsive
GmGRAS21	Glyma.05G103400.1.Wm82.a2.v1	1891	1937	Light responsive
GmGRAS22	Glyma.05G105600.1.Wm82.a2.v1	929	978	Defense and stress responsive
GmGRAS22	Glyma.05G105600.1.Wm82.a2.v1	381	428	Gibberellin responsive
GmGRAS22	Glyma.05G105600.1.Wm82.a2.v1	901	947	Light responsive
GmGRAS22	Glyma.05G105600.1.Wm82.a2.v1	929	975	Light responsive
GmGRAS22	Glyma.05G105600.1.Wm82.a2.v1	1544	1591	Light responsive
GmGRAS22	Glyma.05G105600.1.Wm82.a2.v1	1545	1591	Light responsive
GmGRAS22	Glyma.05G105600.1.Wm82.a2.v1	1686	1732	Light responsive
GmGRAS22	Glyma.05G105600.1.Wm82.a2.v1	1799	1846	Light responsive
GmGRAS22	Glyma.05G105600.1.Wm82.a2.v1	1800	1846	Light responsive
GmGRAS22	Glyma.05G105600.1.Wm82.a2.v1	1975	2021	Light responsive
GmGRAS22	Glyma.05G105600.1.Wm82.a2.v1	993	1039	Light responsive
GmGRAS22	Glyma.05G105600.1.Wm82.a2.v1	1897	1943	Light responsive
GmGRAS22	Glyma.05G105600.1.Wm82.a2.v1	1108	1154	Drought inducibility
GmGRAS22	Glyma.05G105600.1.Wm82.a2.v1	1073	1120	Light responsive
GmGRAS22	Glyma.05G105600.1.Wm82.a2.v1	1436	1482	Light responsive
GmGRAS22	Glyma.05G105600.1.Wm82.a2.v1	1905	1951	Light responsive
GmGRAS22	Glyma.05G105600.1.Wm82.a2.v1	1463	1509	Anaerobic induction
GmGRAS22	Glyma.05G105600.1.Wm82.a2.v1	940	989	Salicylic acid responsive
GmGRAS22	Glyma.05G105600.1.Wm82.a2.v1	994	1039	Abscisic acid responsive
GmGRAS22	Glyma.05G105600.1.Wm82.a2.v1	1436	1481	Abscisic acid responsive
GmGRAS22	Glyma.05G105600.1.Wm82.a2.v1	1897	1942	Abscisic acid responsive
GmGRAS22	Glyma.05G105600.1.Wm82.a2.v1	1341	1388	Auxin responsive
GmGRAS22	Glyma.05G105600.1.Wm82.a2.v1	46	92	Light responsive
GmGRAS22	Glyma.05G105600.1.Wm82.a2.v1	513	559	Light responsive
GmGRAS22	Glyma.05G105600.1.Wm82.a2.v1	723	769	Light responsive
GmGRAS22	Glyma.05G105600.1.Wm82.a2.v1	1589	1635	Light responsive
GmGRAS22	Glyma.05G105600.1.Wm82.a2.v1	1608	1654	Light responsive
GmGRAS22	Glyma.05G105600.1.Wm82.a2.v1	1045	1092	Endosperm expression
GmGRAS22	Glyma.05G105600.1.Wm82.a2.v1	84	137	Light responsive
GmGRAS23	Glyma.05G140400.1.Wm82.a2.v1	828	877	Light responsive
GmGRAS23	Glyma.05G140400.1.Wm82.a2.v1	779	825	Meristem expression
GmGRAS23	Glyma.05G140400.1.Wm82.a2.v1	1915	1962	Gibberellin responsive
GmGRAS23	Glyma.05G140400.1.Wm82.a2.v1	1922	1969	Gibberellin responsive
GmGRAS23	Glyma.05G140400.1.Wm82.a2.v1	1645	1693	Light responsive
GmGRAS23	Glyma.05G140400.1.Wm82.a2.v1	500	545	MeJA responsive
GmGRAS23	Glyma.05G140400.1.Wm82.a2.v1	1511	1556	MeJA responsive
GmGRAS23	Glyma.05G140400.1.Wm82.a2.v1	442	488	Light responsive
GmGRAS23	Glyma.05G140400.1.Wm82.a2.v1	58	106	Light responsive
GmGRAS23	Glyma.05G140400.1.Wm82.a2.v1	811	859	Light responsive
GmGRAS23	Glyma.05G140400.1.Wm82.a2.v1	753	799	Drought inducibility
GmGRAS23	Glyma.05G140400.1.Wm82.a2.v1	909	955	Drought inducibility
GmGRAS23	Glyma.05G140400.1.Wm82.a2.v1	849	895	Light responsive
GmGRAS23	Glyma.05G140400.1.Wm82.a2.v1	103	152	Light responsive
GmGRAS23	Glyma.05G140400.1.Wm82.a2.v1	595	641	Anaerobic induction
GmGRAS23	Glyma.05G140400.1.Wm82.a2.v1	875	922	Light responsive
GmGRAS23	Glyma.05G140400.1.Wm82.a2.v1	1883	1930	Light responsive
GmGRAS23	Glyma.05G140400.1.Wm82.a2.v1	503	549	Light responsive
GmGRAS23	Glyma.05G140400.1.Wm82.a2.v1	740	786	Light responsive
GmGRAS23	Glyma.05G140400.1.Wm82.a2.v1	849	895	Light responsive
GmGRAS23	Glyma.05G140400.1.Wm82.a2.v1	972	1018	Light responsive
GmGRAS23	Glyma.05G140400.1.Wm82.a2.v1	503	548	Abscisic acid responsive
GmGRAS23	Glyma.05G140400.1.Wm82.a2.v1	741	786	Abscisic acid responsive
GmGRAS23	Glyma.05G140400.1.Wm82.a2.v1	849	895	Abscisic acid responsive
GmGRAS23	Glyma.05G140400.1.Wm82.a2.v1	850	895	Abscisic acid responsive
GmGRAS23	Glyma.05G140400.1.Wm82.a2.v1	500	545	MeJA responsive
GmGRAS23	Glyma.05G140400.1.Wm82.a2.v1	1511	1556	MeJA responsive
GmGRAS23	Glyma.05G140400.1.Wm82.a2.v1	734	780	Light responsive
GmGRAS23	Glyma.05G140400.1.Wm82.a2.v1	940	986	Light responsive
GmGRAS23	Glyma.05G140400.1.Wm82.a2.v1	1212	1258	Light responsive
GmGRAS23	Glyma.05G140400.1.Wm82.a2.v1	158	205	Endosperm expression
GmGRAS24	Glyma.06G110800.1.Wm82.a2.v1	1163	1213	Light responsive
GmGRAS24	Glyma.06G110800.1.Wm82.a2.v1	83	132	Salicylic acid responsive
GmGRAS24	Glyma.06G110800.1.Wm82.a2.v1	95	144	Salicylic acid responsive
GmGRAS24	Glyma.06G110800.1.Wm82.a2.v1	804	850	Low-temperature responsive
GmGRAS24	Glyma.06G110800.1.Wm82.a2.v1	1526	1572	Anaerobic induction
GmGRAS24	Glyma.06G110800.1.Wm82.a2.v1	1887	1934	Light responsive
GmGRAS24	Glyma.06G110800.1.Wm82.a2.v1	198	244	Light responsive
GmGRAS24	Glyma.06G110800.1.Wm82.a2.v1	725	771	Light responsive
GmGRAS24	Glyma.06G110800.1.Wm82.a2.v1	785	831	Light responsive
GmGRAS24	Glyma.06G110800.1.Wm82.a2.v1	1171	1217	Light responsive
GmGRAS24	Glyma.06G110800.1.Wm82.a2.v1	1391	1439	Light responsive
GmGRAS24	Glyma.06G110800.1.Wm82.a2.v1	1443	1488	MeJA responsive
GmGRAS24	Glyma.06G110800.1.Wm82.a2.v1	872	922	Light responsive
GmGRAS24	Glyma.06G110800.1.Wm82.a2.v1	1599	1648	Light responsive
GmGRAS24	Glyma.06G110800.1.Wm82.a2.v1	1443	1488	MeJA responsive
GmGRAS24	Glyma.06G110800.1.Wm82.a2.v1	1675	1721	Light responsive
GmGRAS25	Glyma.06G121300.1.Wm82.a2.v1	195	243	Light responsive
GmGRAS25	Glyma.06G121300.1.Wm82.a2.v1	8	55	Gibberellin responsive
GmGRAS25	Glyma.06G121300.1.Wm82.a2.v1	597	644	Gibberellin responsive
GmGRAS25	Glyma.06G121300.1.Wm82.a2.v1	1264	1310	Meristem expression
GmGRAS25	Glyma.06G121300.1.Wm82.a2.v1	1955	2001	Light responsive
GmGRAS25	Glyma.06G121300.1.Wm82.a2.v1	1397	1445	Light responsive
GmGRAS25	Glyma.06G121300.1.Wm82.a2.v1	452	499	Light responsive
GmGRAS25	Glyma.06G121300.1.Wm82.a2.v1	702	751	Salicylic acid responsive
GmGRAS25	Glyma.06G121300.1.Wm82.a2.v1	1183	1229	Low-temperature responsive
GmGRAS25	Glyma.06G121300.1.Wm82.a2.v1	661	709	Seed-specific regulation
GmGRAS25	Glyma.06G121300.1.Wm82.a2.v1	1955	2001	Abscisic acid responsive
GmGRAS25	Glyma.06G121300.1.Wm82.a2.v1	1956	2001	Abscisic acid responsive
GmGRAS25	Glyma.06G121300.1.Wm82.a2.v1	1955	2001	Light responsive
GmGRAS25	Glyma.06G121300.1.Wm82.a2.v1	393	440	Light responsive
GmGRAS25	Glyma.06G121300.1.Wm82.a2.v1	-16	30	Auxin responsive
GmGRAS25	Glyma.06G121300.1.Wm82.a2.v1	312	358	Anaerobic induction
GmGRAS25	Glyma.06G121300.1.Wm82.a2.v1	340	386	Anaerobic induction
GmGRAS25	Glyma.06G121300.1.Wm82.a2.v1	470	516	Anaerobic induction
GmGRAS25	Glyma.06G121300.1.Wm82.a2.v1	711	757	Anaerobic induction
GmGRAS25	Glyma.06G121300.1.Wm82.a2.v1	1633	1679	Anaerobic induction
GmGRAS25	Glyma.06G121300.1.Wm82.a2.v1	1832	1878	Anaerobic induction
GmGRAS25	Glyma.06G121300.1.Wm82.a2.v1	1714	1760	Light responsive
GmGRAS25	Glyma.06G121300.1.Wm82.a2.v1	540	588	Zein metabolism regulation
GmGRAS26	Glyma.06G213100.1.Wm82.a2.v1	1427	1473	Meristem expression
GmGRAS26	Glyma.06G213100.1.Wm82.a2.v1	525	572	Light responsive
GmGRAS26	Glyma.06G213100.1.Wm82.a2.v1	1178	1225	Light responsive
GmGRAS26	Glyma.06G213100.1.Wm82.a2.v1	1896	1943	Light responsive
GmGRAS26	Glyma.06G213100.1.Wm82.a2.v1	137	183	Light responsive
GmGRAS26	Glyma.06G213100.1.Wm82.a2.v1	380	426	Light responsive
GmGRAS26	Glyma.06G213100.1.Wm82.a2.v1	1534	1580	Light responsive
GmGRAS26	Glyma.06G213100.1.Wm82.a2.v1	78	124	Drought inducibility
GmGRAS26	Glyma.06G213100.1.Wm82.a2.v1	211	257	Light responsive
GmGRAS26	Glyma.06G213100.1.Wm82.a2.v1	1439	1484	MeJA responsive
GmGRAS26	Glyma.06G213100.1.Wm82.a2.v1	388	435	Light responsive
GmGRAS26	Glyma.06G213100.1.Wm82.a2.v1	358	404	Low-temperature responsive
GmGRAS26	Glyma.06G213100.1.Wm82.a2.v1	138	183	Abscisic acid responsive
GmGRAS26	Glyma.06G213100.1.Wm82.a2.v1	381	426	Abscisic acid responsive
GmGRAS26	Glyma.06G213100.1.Wm82.a2.v1	1534	1579	Abscisic acid responsive
GmGRAS26	Glyma.06G213100.1.Wm82.a2.v1	1732	1779	Light responsive
GmGRAS26	Glyma.06G213100.1.Wm82.a2.v1	851	900	Light responsive
GmGRAS26	Glyma.06G213100.1.Wm82.a2.v1	419	465	Auxin responsive
GmGRAS26	Glyma.06G213100.1.Wm82.a2.v1	707	753	Anaerobic induction
GmGRAS26	Glyma.06G213100.1.Wm82.a2.v1	818	864	Anaerobic induction
GmGRAS26	Glyma.06G213100.1.Wm82.a2.v1	1039	1085	Anaerobic induction
GmGRAS26	Glyma.06G213100.1.Wm82.a2.v1	1951	1999	Zein metabolism regulation
GmGRAS26	Glyma.06G213100.1.Wm82.a2.v1	623	669	Light responsive
GmGRAS26	Glyma.06G213100.1.Wm82.a2.v1	896	942	Light responsive
GmGRAS26	Glyma.06G213100.1.Wm82.a2.v1	992	1038	Light responsive
GmGRAS26	Glyma.06G213100.1.Wm82.a2.v1	1931	1977	Light responsive
GmGRAS26	Glyma.06G213100.1.Wm82.a2.v1	1935	1981	Light responsive
GmGRAS26	Glyma.06G213100.1.Wm82.a2.v1	1939	1985	Light responsive
GmGRAS26	Glyma.06G213100.1.Wm82.a2.v1	1439	1484	MeJA responsive
GmGRAS26	Glyma.06G213100.1.Wm82.a2.v1	826	874	Light responsive
GmGRAS27	Glyma.06G265500.1.Wm82.a2.v1	670	716	Light responsive
GmGRAS27	Glyma.06G265500.1.Wm82.a2.v1	1654	1700	Light responsive
GmGRAS27	Glyma.06G265500.1.Wm82.a2.v1	1391	1439	Light responsive
GmGRAS27	Glyma.06G265500.1.Wm82.a2.v1	1915	1962	Gibberellin responsive
GmGRAS27	Glyma.06G265500.1.Wm82.a2.v1	338	383	MeJA responsive
GmGRAS27	Glyma.06G265500.1.Wm82.a2.v1	1108	1153	MeJA responsive
GmGRAS27	Glyma.06G265500.1.Wm82.a2.v1	212	257	Abscisic acid responsive
GmGRAS27	Glyma.06G265500.1.Wm82.a2.v1	494	540	Abscisic acid responsive
GmGRAS27	Glyma.06G265500.1.Wm82.a2.v1	495	540	Abscisic acid responsive
GmGRAS27	Glyma.06G265500.1.Wm82.a2.v1	141	187	Low-temperature responsive
GmGRAS27	Glyma.06G265500.1.Wm82.a2.v1	465	511	Low-temperature responsive
GmGRAS27	Glyma.06G265500.1.Wm82.a2.v1	449	495	Anaerobic induction
GmGRAS27	Glyma.06G265500.1.Wm82.a2.v1	472	518	Anaerobic induction
GmGRAS27	Glyma.06G265500.1.Wm82.a2.v1	848	894	Anaerobic induction
GmGRAS27	Glyma.06G265500.1.Wm82.a2.v1	1550	1596	Anaerobic induction
GmGRAS27	Glyma.06G265500.1.Wm82.a2.v1	298	344	Light responsive
GmGRAS27	Glyma.06G265500.1.Wm82.a2.v1	494	540	Light responsive
GmGRAS27	Glyma.06G265500.1.Wm82.a2.v1	1845	1891	Light responsive
GmGRAS27	Glyma.06G265500.1.Wm82.a2.v1	211	257	Light responsive
GmGRAS27	Glyma.06G265500.1.Wm82.a2.v1	494	540	Light responsive
GmGRAS27	Glyma.06G265500.1.Wm82.a2.v1	541	587	Light responsive
GmGRAS27	Glyma.06G265500.1.Wm82.a2.v1	543	589	Light responsive
GmGRAS27	Glyma.06G265500.1.Wm82.a2.v1	338	383	MeJA responsive
GmGRAS27	Glyma.06G265500.1.Wm82.a2.v1	1108	1153	MeJA responsive
GmGRAS27	Glyma.06G265500.1.Wm82.a2.v1	1938	1986	Light responsive
GmGRAS27	Glyma.06G265500.1.Wm82.a2.v1	1181	1227	Light responsive
GmGRAS27	Glyma.06G265500.1.Wm82.a2.v1	1452	1499	Gibberellin responsive
GmGRAS27	Glyma.06G265500.1.Wm82.a2.v1	1876	1926	Light responsive
GmGRAS28	Glyma.07G039400.1.Wm82.a2.v1	1409	1458	Defense and stress responsive
GmGRAS28	Glyma.07G039400.1.Wm82.a2.v1	1934	1981	Gibberellin responsive
GmGRAS28	Glyma.07G039400.1.Wm82.a2.v1	156	204	Light responsive
GmGRAS28	Glyma.07G039400.1.Wm82.a2.v1	1097	1144	Light responsive
GmGRAS28	Glyma.07G039400.1.Wm82.a2.v1	1211	1257	Light responsive
GmGRAS28	Glyma.07G039400.1.Wm82.a2.v1	1657	1703	Light responsive
GmGRAS28	Glyma.07G039400.1.Wm82.a2.v1	770	816	Drought inducibility
GmGRAS28	Glyma.07G039400.1.Wm82.a2.v1	1107	1153	Anaerobic induction
GmGRAS28	Glyma.07G039400.1.Wm82.a2.v1	1839	1885	Anaerobic induction
GmGRAS28	Glyma.07G039400.1.Wm82.a2.v1	919	968	Salicylic acid responsive
GmGRAS28	Glyma.07G039400.1.Wm82.a2.v1	1502	1550	Light responsive
GmGRAS28	Glyma.07G039400.1.Wm82.a2.v1	85	131	Light responsive
GmGRAS28	Glyma.07G039400.1.Wm82.a2.v1	243	289	Light responsive
GmGRAS28	Glyma.07G039400.1.Wm82.a2.v1	1014	1060	Light responsive
GmGRAS28	Glyma.07G039400.1.Wm82.a2.v1	1179	1225	Light responsive
GmGRAS29	Glyma.07G133100.1.Wm82.a2.v1	988	1033	Abscisic acid responsive
GmGRAS29	Glyma.07G133100.1.Wm82.a2.v1	1358	1407	Abscisic acid responsive
GmGRAS29	Glyma.07G133100.1.Wm82.a2.v1	1854	1900	Abscisic acid responsive
GmGRAS29	Glyma.07G133100.1.Wm82.a2.v1	1855	1900	Abscisic acid responsive
GmGRAS29	Glyma.07G133100.1.Wm82.a2.v1	1889	1935	Anaerobic induction
GmGRAS29	Glyma.07G133100.1.Wm82.a2.v1	1901	1947	Anaerobic induction
GmGRAS29	Glyma.07G133100.1.Wm82.a2.v1	986	1035	Light responsive
GmGRAS29	Glyma.07G133100.1.Wm82.a2.v1	987	1033	Light responsive
GmGRAS29	Glyma.07G133100.1.Wm82.a2.v1	1853	1901	Light responsive
GmGRAS29	Glyma.07G133100.1.Wm82.a2.v1	1854	1900	Light responsive
GmGRAS29	Glyma.07G133100.1.Wm82.a2.v1	796	844.5	Zein metabolism regulation
GmGRAS29	Glyma.07G133100.1.Wm82.a2.v1	222	268	Light responsive
GmGRAS29	Glyma.07G133100.1.Wm82.a2.v1	338	384	Light responsive
GmGRAS29	Glyma.07G133100.1.Wm82.a2.v1	384	430	Light responsive
GmGRAS29	Glyma.07G133100.1.Wm82.a2.v1	464	510	Light responsive
GmGRAS29	Glyma.07G133100.1.Wm82.a2.v1	593	639	Light responsive
GmGRAS29	Glyma.07G133100.1.Wm82.a2.v1	760	806	Light responsive
GmGRAS29	Glyma.07G133100.1.Wm82.a2.v1	843	889	Light responsive
GmGRAS29	Glyma.07G133100.1.Wm82.a2.v1	879	925	Light responsive
GmGRAS29	Glyma.07G133100.1.Wm82.a2.v1	1095	1141	Light responsive
GmGRAS29	Glyma.07G133100.1.Wm82.a2.v1	1160	1206	Light responsive
GmGRAS29	Glyma.07G133100.1.Wm82.a2.v1	245	293	Light responsive
GmGRAS29	Glyma.07G133100.1.Wm82.a2.v1	1408	1453	MeJA responsive
GmGRAS29	Glyma.07G133100.1.Wm82.a2.v1	1795	1842	Gibberellin responsive
GmGRAS29	Glyma.07G133100.1.Wm82.a2.v1	372	420	Light responsive
GmGRAS29	Glyma.07G133100.1.Wm82.a2.v1	457	503	Drought inducibility
GmGRAS29	Glyma.07G133100.1.Wm82.a2.v1	1854	1900	Light responsive
GmGRAS29	Glyma.07G133100.1.Wm82.a2.v1	1408	1453	MeJA responsive
GmGRAS30	Glyma.07G154300.1.Wm82.a2.v1	1004	1050	Abscisic acid responsive
GmGRAS30	Glyma.07G154300.1.Wm82.a2.v1	1005	1050	Abscisic acid responsive
GmGRAS30	Glyma.07G154300.1.Wm82.a2.v1	1029	1075	Abscisic acid responsive
GmGRAS30	Glyma.07G154300.1.Wm82.a2.v1	1030	1075	Abscisic acid responsive
GmGRAS30	Glyma.07G154300.1.Wm82.a2.v1	500	550	Light responsive
GmGRAS30	Glyma.07G154300.1.Wm82.a2.v1	1349	1396	Light responsive
GmGRAS30	Glyma.07G154300.1.Wm82.a2.v1	1448	1494	Anaerobic induction
GmGRAS30	Glyma.07G154300.1.Wm82.a2.v1	1727	1773	Anaerobic induction
GmGRAS30	Glyma.07G154300.1.Wm82.a2.v1	1740	1786	Anaerobic induction
GmGRAS30	Glyma.07G154300.1.Wm82.a2.v1	1003	1051	Light responsive
GmGRAS30	Glyma.07G154300.1.Wm82.a2.v1	1004	1050	Light responsive
GmGRAS30	Glyma.07G154300.1.Wm82.a2.v1	1027	1076	Light responsive
GmGRAS30	Glyma.07G154300.1.Wm82.a2.v1	1029	1075	Light responsive
GmGRAS30	Glyma.07G154300.1.Wm82.a2.v1	647	700	Light responsive
GmGRAS30	Glyma.07G154300.1.Wm82.a2.v1	654	708	Light responsive
GmGRAS30	Glyma.07G154300.1.Wm82.a2.v1	541	587	Light responsive
GmGRAS30	Glyma.07G154300.1.Wm82.a2.v1	1458	1504	Light responsive
GmGRAS30	Glyma.07G154300.1.Wm82.a2.v1	1601	1647	Light responsive
GmGRAS30	Glyma.07G154300.1.Wm82.a2.v1	744	792	Light responsive
GmGRAS30	Glyma.07G154300.1.Wm82.a2.v1	1904	1953	Light responsive
GmGRAS30	Glyma.07G154300.1.Wm82.a2.v1	331	377	Drought inducibility
GmGRAS30	Glyma.07G154300.1.Wm82.a2.v1	1004	1050	Light responsive
GmGRAS30	Glyma.07G154300.1.Wm82.a2.v1	1029	1075	Light responsive
GmGRAS30	Glyma.07G154300.1.Wm82.a2.v1	1512	1558	Light responsive
GmGRAS30	Glyma.07G154300.1.Wm82.a2.v1	1667	1713	Light responsive
GmGRAS30	Glyma.07G154300.1.Wm82.a2.v1	807	853	Light responsive
GmGRAS31	Glyma.07G266500.1.Wm82.a2.v1	1506	1555	Light responsive
GmGRAS31	Glyma.07G266500.1.Wm82.a2.v1	477	523	Meristem expression
GmGRAS31	Glyma.07G266500.1.Wm82.a2.v1	672	719	Gibberellin responsive
GmGRAS31	Glyma.07G266500.1.Wm82.a2.v1	946	991	MeJA responsive
GmGRAS31	Glyma.07G266500.1.Wm82.a2.v1	406	452	Light responsive
GmGRAS31	Glyma.07G266500.1.Wm82.a2.v1	803	849	Auxin responsive
GmGRAS31	Glyma.07G266500.1.Wm82.a2.v1	141	187	Light responsive
GmGRAS31	Glyma.07G266500.1.Wm82.a2.v1	1938	1987	Light responsive
GmGRAS31	Glyma.07G266500.1.Wm82.a2.v1	953	999	Low-temperature responsive
GmGRAS31	Glyma.07G266500.1.Wm82.a2.v1	1117	1163	Low-temperature responsive
GmGRAS31	Glyma.07G266500.1.Wm82.a2.v1	404	453	Light responsive
GmGRAS31	Glyma.07G266500.1.Wm82.a2.v1	946	991	MeJA responsive
GmGRAS31	Glyma.07G266500.1.Wm82.a2.v1	1081	1128	Endosperm expression
GmGRAS31	Glyma.07G266500.1.Wm82.a2.v1	160	206	Light responsive
GmGRAS31	Glyma.07G266500.1.Wm82.a2.v1	500	547	Light responsive
GmGRAS31	Glyma.07G266500.1.Wm82.a2.v1	1309	1355	Drought inducibility
GmGRAS31	Glyma.07G266500.1.Wm82.a2.v1	208	254	Anaerobic induction
GmGRAS31	Glyma.07G266500.1.Wm82.a2.v1	245	291	Anaerobic induction
GmGRAS31	Glyma.07G266500.1.Wm82.a2.v1	531	577	Anaerobic induction
GmGRAS31	Glyma.07G266500.1.Wm82.a2.v1	1244	1290	Anaerobic induction
GmGRAS31	Glyma.07G266500.1.Wm82.a2.v1	1888	1936	Light responsive
GmGRAS31	Glyma.07G266500.1.Wm82.a2.v1	379	426	Light responsive
GmGRAS31	Glyma.07G266500.1.Wm82.a2.v1	141	189	Abscisic acid responsive
GmGRAS31	Glyma.07G266500.1.Wm82.a2.v1	142	187	Abscisic acid responsive
GmGRAS31	Glyma.07G266500.1.Wm82.a2.v1	407	452	Abscisic acid responsive
GmGRAS31	Glyma.07G266500.1.Wm82.a2.v1	1840	1888	Light responsive
GmGRAS32	Glyma.08G095800.1.Wm82.a2.v1	474	522	Light responsive
GmGRAS32	Glyma.08G095800.1.Wm82.a2.v1	387	436	Light responsive
GmGRAS32	Glyma.08G095800.1.Wm82.a2.v1	753	803	Light responsive
GmGRAS32	Glyma.08G095800.1.Wm82.a2.v1	761	807	Light responsive
GmGRAS32	Glyma.08G095800.1.Wm82.a2.v1	106	152	Drought inducibility
GmGRAS32	Glyma.08G095800.1.Wm82.a2.v1	112	158	Drought inducibility
GmGRAS32	Glyma.08G095800.1.Wm82.a2.v1	878	924	Drought inducibility
GmGRAS32	Glyma.08G095800.1.Wm82.a2.v1	1284	1330	Light responsive
GmGRAS32	Glyma.08G095800.1.Wm82.a2.v1	266	312	Light responsive
GmGRAS32	Glyma.08G095800.1.Wm82.a2.v1	831	878	Light responsive
GmGRAS32	Glyma.08G095800.1.Wm82.a2.v1	1571	1616	MeJA responsive
GmGRAS32	Glyma.08G095800.1.Wm82.a2.v1	698	747	Light responsive
GmGRAS32	Glyma.08G095800.1.Wm82.a2.v1	761	806	Abscisic acid responsive
GmGRAS32	Glyma.08G095800.1.Wm82.a2.v1	1899	1946	Light responsive
GmGRAS32	Glyma.08G095800.1.Wm82.a2.v1	1167	1213	Anaerobic induction
GmGRAS32	Glyma.08G095800.1.Wm82.a2.v1	1953	1999	Anaerobic induction
GmGRAS32	Glyma.08G095800.1.Wm82.a2.v1	859	905	Light responsive
GmGRAS32	Glyma.08G095800.1.Wm82.a2.v1	985	1031	Light responsive
GmGRAS32	Glyma.08G095800.1.Wm82.a2.v1	1263	1309	Light responsive
GmGRAS32	Glyma.08G095800.1.Wm82.a2.v1	1586	1632	Light responsive
GmGRAS32	Glyma.08G095800.1.Wm82.a2.v1	1571	1616	MeJA responsive
GmGRAS33	Glyma.08G146900.1.Wm82.a2.v1	1159	1206	Gibberellin responsive
GmGRAS33	Glyma.08G146900.1.Wm82.a2.v1	797	846	Defense and stress responsive
GmGRAS33	Glyma.08G146900.1.Wm82.a2.v1	1946	1992	Meristem expression
GmGRAS33	Glyma.08G146900.1.Wm82.a2.v1	782	828	Drought inducibility
GmGRAS33	Glyma.08G146900.1.Wm82.a2.v1	393	439	Light responsive
GmGRAS33	Glyma.08G146900.1.Wm82.a2.v1	1885	1932	Light responsive
GmGRAS33	Glyma.08G146900.1.Wm82.a2.v1	1342	1387	MeJA responsive
GmGRAS33	Glyma.08G146900.1.Wm82.a2.v1	391	440	Abscisic acid responsive
GmGRAS33	Glyma.08G146900.1.Wm82.a2.v1	393	439	Abscisic acid responsive
GmGRAS33	Glyma.08G146900.1.Wm82.a2.v1	394	439	Abscisic acid responsive
GmGRAS33	Glyma.08G146900.1.Wm82.a2.v1	1340	1385	Abscisic acid responsive
GmGRAS33	Glyma.08G146900.1.Wm82.a2.v1	861	909	Seed-specific regulation
GmGRAS33	Glyma.08G146900.1.Wm82.a2.v1	241	290	Salicylic acid responsive
GmGRAS33	Glyma.08G146900.1.Wm82.a2.v1	273	322	Salicylic acid responsive
GmGRAS33	Glyma.08G146900.1.Wm82.a2.v1	185	231	Low-temperature responsive
GmGRAS33	Glyma.08G146900.1.Wm82.a2.v1	1819	1866	Light responsive
GmGRAS33	Glyma.08G146900.1.Wm82.a2.v1	442	491	Light responsive
GmGRAS33	Glyma.08G146900.1.Wm82.a2.v1	28	74	Anaerobic induction
GmGRAS33	Glyma.08G146900.1.Wm82.a2.v1	340	386	Anaerobic induction
GmGRAS33	Glyma.08G146900.1.Wm82.a2.v1	391	440	Light responsive
GmGRAS33	Glyma.08G146900.1.Wm82.a2.v1	393	439	Light responsive
GmGRAS33	Glyma.08G146900.1.Wm82.a2.v1	1340	1386	Light responsive
GmGRAS33	Glyma.08G146900.1.Wm82.a2.v1	1339	1388	Zein metabolism regulation
GmGRAS33	Glyma.08G146900.1.Wm82.a2.v1	147	196.5	Light responsive
GmGRAS33	Glyma.08G146900.1.Wm82.a2.v1	1917	1965	Light responsive
GmGRAS33	Glyma.08G146900.1.Wm82.a2.v1	1342	1387	MeJA responsive
GmGRAS34	Glyma.08G237300.1.Wm82.a2.v1	119	164	Abscisic acid responsive
GmGRAS34	Glyma.08G237300.1.Wm82.a2.v1	1092	1137	Abscisic acid responsive
GmGRAS34	Glyma.08G237300.1.Wm82.a2.v1	367	413	Low-temperature responsive
GmGRAS34	Glyma.08G237300.1.Wm82.a2.v1	118	167	Light responsive
GmGRAS34	Glyma.08G237300.1.Wm82.a2.v1	1929	1978	Light responsive
GmGRAS34	Glyma.08G237300.1.Wm82.a2.v1	1409	1455	Anaerobic induction
GmGRAS34	Glyma.08G237300.1.Wm82.a2.v1	1092	1138	Light responsive
GmGRAS34	Glyma.08G237300.1.Wm82.a2.v1	178	224	Light responsive
GmGRAS34	Glyma.08G237300.1.Wm82.a2.v1	216	262	Light responsive
GmGRAS34	Glyma.08G237300.1.Wm82.a2.v1	872	918	Light responsive
GmGRAS34	Glyma.08G237300.1.Wm82.a2.v1	1003	1049	Light responsive
GmGRAS34	Glyma.08G237300.1.Wm82.a2.v1	1238	1287	Light responsive
GmGRAS34	Glyma.08G237300.1.Wm82.a2.v1	753	803	Light responsive
GmGRAS34	Glyma.08G237300.1.Wm82.a2.v1	-13	33	Drought inducibility
GmGRAS34	Glyma.08G237300.1.Wm82.a2.v1	119	165	Light responsive
GmGRAS34	Glyma.08G237300.1.Wm82.a2.v1	1224	1270	Light responsive
GmGRAS35	Glyma.08G325900.1.Wm82.a2.v1	1804	1853	Defense and stress responsive
GmGRAS35	Glyma.08G325900.1.Wm82.a2.v1	378	424	Light responsive
GmGRAS35	Glyma.08G325900.1.Wm82.a2.v1	1810	1856	Light responsive
GmGRAS35	Glyma.08G325900.1.Wm82.a2.v1	1619	1665	Light responsive
GmGRAS35	Glyma.08G325900.1.Wm82.a2.v1	379	424	Abscisic acid responsive
GmGRAS35	Glyma.08G325900.1.Wm82.a2.v1	789	838	Salicylic acid responsive
GmGRAS35	Glyma.08G325900.1.Wm82.a2.v1	1016	1065	Light responsive
GmGRAS35	Glyma.08G325900.1.Wm82.a2.v1	720	766	Anaerobic induction
GmGRAS35	Glyma.08G325900.1.Wm82.a2.v1	928	974	Anaerobic induction
GmGRAS35	Glyma.08G325900.1.Wm82.a2.v1	1573	1619	Anaerobic induction
GmGRAS35	Glyma.08G325900.1.Wm82.a2.v1	567	613	Light responsive
GmGRAS35	Glyma.08G325900.1.Wm82.a2.v1	706	753	Light responsive
GmGRAS35	Glyma.08G325900.1.Wm82.a2.v1	135	182	Endosperm expression
GmGRAS35	Glyma.08G325900.1.Wm82.a2.v1	882	929	Endosperm expression
GmGRAS35	Glyma.08G325900.1.Wm82.a2.v1	14	60	Light responsive
GmGRAS36	Glyma.09G011800.1.Wm82.a2.v1	1302	1348	Drought inducibility
GmGRAS36	Glyma.09G011800.1.Wm82.a2.v1	312	359	Light responsive
GmGRAS36	Glyma.09G011800.1.Wm82.a2.v1	25	71	Light responsive
GmGRAS36	Glyma.09G011800.1.Wm82.a2.v1	418	464	Light responsive
GmGRAS36	Glyma.09G011800.1.Wm82.a2.v1	815	861	Light responsive
GmGRAS36	Glyma.09G011800.1.Wm82.a2.v1	1168	1213	MeJA responsive
GmGRAS36	Glyma.09G011800.1.Wm82.a2.v1	1796	1841	MeJA responsive
GmGRAS36	Glyma.09G011800.1.Wm82.a2.v1	342	389	Gibberellin responsive
GmGRAS36	Glyma.09G011800.1.Wm82.a2.v1	811	859	Light responsive
GmGRAS36	Glyma.09G011800.1.Wm82.a2.v1	1	47	Meristem expression
GmGRAS36	Glyma.09G011800.1.Wm82.a2.v1	1228	1276	Light responsive
GmGRAS36	Glyma.09G011800.1.Wm82.a2.v1	1265	1312	Endosperm expression
GmGRAS36	Glyma.09G011800.1.Wm82.a2.v1	1678	1727.5	Light responsive
GmGRAS36	Glyma.09G011800.1.Wm82.a2.v1	502	548	Light responsive
GmGRAS36	Glyma.09G011800.1.Wm82.a2.v1	374	422.5	Zein metabolism regulation
GmGRAS36	Glyma.09G011800.1.Wm82.a2.v1	384	433	Zein metabolism regulation
GmGRAS36	Glyma.09G011800.1.Wm82.a2.v1	166	214	Light responsive
GmGRAS36	Glyma.09G011800.1.Wm82.a2.v1	1466	1513	Gibberellin responsive
GmGRAS36	Glyma.09G011800.1.Wm82.a2.v1	1168	1213	MeJA responsive
GmGRAS36	Glyma.09G011800.1.Wm82.a2.v1	1796	1841	MeJA responsive
GmGRAS36	Glyma.09G011800.1.Wm82.a2.v1	25	70	Abscisic acid responsive
GmGRAS36	Glyma.09G011800.1.Wm82.a2.v1	43	88	Abscisic acid responsive
GmGRAS36	Glyma.09G011800.1.Wm82.a2.v1	418	463	Abscisic acid responsive
GmGRAS36	Glyma.09G011800.1.Wm82.a2.v1	977	1022	Abscisic acid responsive
GmGRAS36	Glyma.09G011800.1.Wm82.a2.v1	1228	1277	Light responsive
GmGRAS36	Glyma.09G011800.1.Wm82.a2.v1	195	244	Salicylic acid responsive
GmGRAS36	Glyma.09G011800.1.Wm82.a2.v1	564	610	Low-temperature responsive
GmGRAS36	Glyma.09G011800.1.Wm82.a2.v1	250	296	Anaerobic induction
GmGRAS36	Glyma.09G011800.1.Wm82.a2.v1	461	507	Anaerobic induction
GmGRAS36	Glyma.09G011800.1.Wm82.a2.v1	670	716	Anaerobic induction
GmGRAS36	Glyma.09G011800.1.Wm82.a2.v1	1377	1423	Anaerobic induction
GmGRAS36	Glyma.09G011800.1.Wm82.a2.v1	43	89	Light responsive
GmGRAS36	Glyma.09G011800.1.Wm82.a2.v1	976	1022	Light responsive
GmGRAS37	Glyma.09G036500.1.Wm82.a2.v1	-7	46	Light responsive
GmGRAS37	Glyma.09G036500.1.Wm82.a2.v1	1034	1087	Light responsive
GmGRAS37	Glyma.09G036500.1.Wm82.a2.v1	157	203	Light responsive
GmGRAS37	Glyma.09G036500.1.Wm82.a2.v1	811	857	Light responsive
GmGRAS37	Glyma.09G036500.1.Wm82.a2.v1	824	870	Light responsive
GmGRAS37	Glyma.09G036500.1.Wm82.a2.v1	832	878	Light responsive
GmGRAS37	Glyma.09G036500.1.Wm82.a2.v1	877	923	Light responsive
GmGRAS37	Glyma.09G036500.1.Wm82.a2.v1	881	927	Light responsive
GmGRAS37	Glyma.09G036500.1.Wm82.a2.v1	1252	1298	Light responsive
GmGRAS37	Glyma.09G036500.1.Wm82.a2.v1	1420	1466	Light responsive
GmGRAS37	Glyma.09G036500.1.Wm82.a2.v1	1424	1470	Light responsive
GmGRAS37	Glyma.09G036500.1.Wm82.a2.v1	1697	1743	Light responsive
GmGRAS37	Glyma.09G036500.1.Wm82.a2.v1	1842	1888	Light responsive
GmGRAS37	Glyma.09G036500.1.Wm82.a2.v1	1912	1958	Light responsive
GmGRAS37	Glyma.09G036500.1.Wm82.a2.v1	469	514	Abscisic acid responsive
GmGRAS37	Glyma.09G036500.1.Wm82.a2.v1	591	641	Light responsive
GmGRAS37	Glyma.09G036500.1.Wm82.a2.v1	653	703	Light responsive
GmGRAS37	Glyma.09G036500.1.Wm82.a2.v1	1831	1880	Light responsive
GmGRAS37	Glyma.09G036500.1.Wm82.a2.v1	1917	1965	Light responsive
GmGRAS37	Glyma.09G036500.1.Wm82.a2.v1	762	811	Salicylic acid responsive
GmGRAS37	Glyma.09G036500.1.Wm82.a2.v1	1558	1608	Salicylic acid responsive
GmGRAS37	Glyma.09G036500.1.Wm82.a2.v1	1488	1534	Low-temperature responsive
GmGRAS37	Glyma.09G036500.1.Wm82.a2.v1	1612	1658	Low-temperature responsive
GmGRAS37	Glyma.09G036500.1.Wm82.a2.v1	1828	1874	Anaerobic induction
GmGRAS37	Glyma.09G036500.1.Wm82.a2.v1	1931	1977	Anaerobic induction
GmGRAS37	Glyma.09G036500.1.Wm82.a2.v1	469	515	Light responsive
GmGRAS37	Glyma.09G036500.1.Wm82.a2.v1	151	197	Auxin responsive
GmGRAS37	Glyma.09G036500.1.Wm82.a2.v1	1390	1436	Auxin responsive
GmGRAS37	Glyma.09G036500.1.Wm82.a2.v1	1739	1785	Auxin responsive
GmGRAS37	Glyma.09G036500.1.Wm82.a2.v1	1768	1814	Light responsive
GmGRAS37	Glyma.09G036500.1.Wm82.a2.v1	1373	1419	Light responsive
GmGRAS37	Glyma.09G036500.1.Wm82.a2.v1	-16	33	Defense and stress responsive
GmGRAS37	Glyma.09G036500.1.Wm82.a2.v1	243	291	Light responsive
GmGRAS37	Glyma.09G036500.1.Wm82.a2.v1	561	609	Light responsive
GmGRAS38	Glyma.09G123300.1.Wm82.a2.v1	122	168	Light responsive
GmGRAS38	Glyma.09G123300.1.Wm82.a2.v1	141	187	Light responsive
GmGRAS38	Glyma.09G123300.1.Wm82.a2.v1	180	227	Endosperm expression
GmGRAS38	Glyma.09G123300.1.Wm82.a2.v1	1879	1925	Auxin responsive
GmGRAS38	Glyma.09G123300.1.Wm82.a2.v1	1083	1130	Light responsive
GmGRAS38	Glyma.09G123300.1.Wm82.a2.v1	1125	1172	Light responsive
GmGRAS38	Glyma.09G123300.1.Wm82.a2.v1	752	798	Anaerobic induction
GmGRAS38	Glyma.09G123300.1.Wm82.a2.v1	1230	1276	Anaerobic induction
GmGRAS38	Glyma.09G123300.1.Wm82.a2.v1	11	57	Low-temperature responsive
GmGRAS38	Glyma.09G123300.1.Wm82.a2.v1	962	1008	Low-temperature responsive
GmGRAS38	Glyma.09G123300.1.Wm82.a2.v1	1207	1253	Low-temperature responsive
GmGRAS38	Glyma.09G123300.1.Wm82.a2.v1	927	977	Light responsive
GmGRAS38	Glyma.09G123300.1.Wm82.a2.v1	836	884	Light responsive
GmGRAS38	Glyma.09G123300.1.Wm82.a2.v1	881	927	Light responsive
GmGRAS38	Glyma.09G123300.1.Wm82.a2.v1	242	288	Light responsive
GmGRAS38	Glyma.09G123300.1.Wm82.a2.v1	1767	1813	Light responsive
GmGRAS38	Glyma.09G123300.1.Wm82.a2.v1	1304	1354	Light responsive
GmGRAS38	Glyma.09G123300.1.Wm82.a2.v1	1815	1861	Drought inducibility
GmGRAS38	Glyma.09G123300.1.Wm82.a2.v1	730	779	Defense and stress responsive
GmGRAS38	Glyma.09G123300.1.Wm82.a2.v1	754	803	Defense and stress responsive
GmGRAS38	Glyma.09G123300.1.Wm82.a2.v1	1234	1281	Gibberellin responsive
GmGRAS39	Glyma.09G133600.1.Wm82.a2.v1	1208	1255	Gibberellin responsive
GmGRAS39	Glyma.09G133600.1.Wm82.a2.v1	1525	1574	Light responsive
GmGRAS39	Glyma.09G133600.1.Wm82.a2.v1	149	198	Defense and stress responsive
GmGRAS39	Glyma.09G133600.1.Wm82.a2.v1	1332	1378	Light responsive
GmGRAS39	Glyma.09G133600.1.Wm82.a2.v1	699	745	Light responsive
GmGRAS39	Glyma.09G133600.1.Wm82.a2.v1	1454	1502	Light responsive
GmGRAS39	Glyma.09G133600.1.Wm82.a2.v1	410	455	MeJA responsive
GmGRAS39	Glyma.09G133600.1.Wm82.a2.v1	1332	1378	Abscisic acid responsive
GmGRAS39	Glyma.09G133600.1.Wm82.a2.v1	1333	1378	Abscisic acid responsive
GmGRAS39	Glyma.09G133600.1.Wm82.a2.v1	1332	1378	Light responsive
GmGRAS39	Glyma.09G133600.1.Wm82.a2.v1	128	174	Light responsive
GmGRAS39	Glyma.09G133600.1.Wm82.a2.v1	269	315	Light responsive
GmGRAS39	Glyma.09G133600.1.Wm82.a2.v1	1043	1089	Light responsive
GmGRAS39	Glyma.09G133600.1.Wm82.a2.v1	1289	1335	Light responsive
GmGRAS39	Glyma.09G133600.1.Wm82.a2.v1	1362	1408	Light responsive
GmGRAS39	Glyma.09G133600.1.Wm82.a2.v1	295	348	Light responsive
GmGRAS39	Glyma.09G133600.1.Wm82.a2.v1	410	455	MeJA responsive
GmGRAS40	Glyma.09G224900.1.Wm82.a2.v1	1747	1796	Salicylic acid responsive
GmGRAS40	Glyma.09G224900.1.Wm82.a2.v1	306	353	Light responsive
GmGRAS40	Glyma.09G224900.1.Wm82.a2.v1	784	829	Abscisic acid responsive
GmGRAS40	Glyma.09G224900.1.Wm82.a2.v1	784	830	Light responsive
GmGRAS40	Glyma.09G224900.1.Wm82.a2.v1	1223	1269	Light responsive
GmGRAS40	Glyma.09G224900.1.Wm82.a2.v1	1929	1975	Light responsive
GmGRAS40	Glyma.09G224900.1.Wm82.a2.v1	1158	1206	Light responsive
GmGRAS40	Glyma.09G224900.1.Wm82.a2.v1	1897	1944	Gibberellin responsive
GmGRAS40	Glyma.09G224900.1.Wm82.a2.v1	1130	1178	Light responsive
GmGRAS40	Glyma.09G224900.1.Wm82.a2.v1	1765	1816	Light responsive
GmGRAS40	Glyma.09G224900.1.Wm82.a2.v1	1287	1334	Light responsive
GmGRAS40	Glyma.09G224900.1.Wm82.a2.v1	220	266	Light responsive
GmGRAS40	Glyma.09G224900.1.Wm82.a2.v1	1908	1954	Light responsive
GmGRAS41	Glyma.09G270000.1.Wm82.a2.v1	1115	1165	Light responsive
GmGRAS41	Glyma.09G270000.1.Wm82.a2.v1	1339	1385	Meristem expression
GmGRAS41	Glyma.09G270000.1.Wm82.a2.v1	1823	1872	Light responsive
GmGRAS41	Glyma.09G270000.1.Wm82.a2.v1	1825	1873	Light responsive
GmGRAS41	Glyma.09G270000.1.Wm82.a2.v1	1653	1700	Gibberellin responsive
GmGRAS41	Glyma.09G270000.1.Wm82.a2.v1	1660	1707	Gibberellin responsive
GmGRAS41	Glyma.09G270000.1.Wm82.a2.v1	1713	1759	Light responsive
GmGRAS41	Glyma.09G270000.1.Wm82.a2.v1	230	275	MeJA responsive
GmGRAS41	Glyma.09G270000.1.Wm82.a2.v1	1043	1088	MeJA responsive
GmGRAS41	Glyma.09G270000.1.Wm82.a2.v1	884	932	Light responsive
GmGRAS41	Glyma.09G270000.1.Wm82.a2.v1	321	367	Light responsive
GmGRAS41	Glyma.09G270000.1.Wm82.a2.v1	703	749	Drought inducibility
GmGRAS41	Glyma.09G270000.1.Wm82.a2.v1	1718	1764	Drought inducibility
GmGRAS41	Glyma.09G270000.1.Wm82.a2.v1	493	542	Light responsive
GmGRAS41	Glyma.09G270000.1.Wm82.a2.v1	99	145	Anaerobic induction
GmGRAS41	Glyma.09G270000.1.Wm82.a2.v1	617	663	Anaerobic induction
GmGRAS41	Glyma.09G270000.1.Wm82.a2.v1	1573	1619	Anaerobic induction
GmGRAS41	Glyma.09G270000.1.Wm82.a2.v1	1791	1837	Anaerobic induction
GmGRAS41	Glyma.09G270000.1.Wm82.a2.v1	595	644	Abscisic acid responsive
GmGRAS41	Glyma.09G270000.1.Wm82.a2.v1	647	696	Salicylic acid responsive
GmGRAS41	Glyma.09G270000.1.Wm82.a2.v1	681	730	Salicylic acid responsive
GmGRAS41	Glyma.09G270000.1.Wm82.a2.v1	230	275	MeJA responsive
GmGRAS41	Glyma.09G270000.1.Wm82.a2.v1	1043	1088	MeJA responsive
GmGRAS41	Glyma.09G270000.1.Wm82.a2.v1	170	223	Light responsive
GmGRAS41	Glyma.09G270000.1.Wm82.a2.v1	899	952	Light responsive
GmGRAS41	Glyma.09G270000.1.Wm82.a2.v1	197	243	Light responsive
GmGRAS41	Glyma.09G270000.1.Wm82.a2.v1	474	520	Light responsive
GmGRAS41	Glyma.09G270000.1.Wm82.a2.v1	1930	1976	Light responsive
GmGRAS42	Glyma.10G012500.1.Wm82.a2.v1	1447	1493	Light responsive
GmGRAS42	Glyma.10G012500.1.Wm82.a2.v1	1683	1732	Light responsive
GmGRAS42	Glyma.10G012500.1.Wm82.a2.v1	621	667	Light responsive
GmGRAS42	Glyma.10G012500.1.Wm82.a2.v1	606	655	Light responsive
GmGRAS42	Glyma.10G012500.1.Wm82.a2.v1	244	290	Anaerobic induction
GmGRAS42	Glyma.10G012500.1.Wm82.a2.v1	796	842	Anaerobic induction
GmGRAS42	Glyma.10G012500.1.Wm82.a2.v1	1562	1608	Anaerobic induction
GmGRAS42	Glyma.10G012500.1.Wm82.a2.v1	621	666	Abscisic acid responsive
GmGRAS42	Glyma.10G012500.1.Wm82.a2.v1	1288	1333	Abscisic acid responsive
GmGRAS42	Glyma.10G012500.1.Wm82.a2.v1	1685	1730	Abscisic acid responsive
GmGRAS42	Glyma.10G012500.1.Wm82.a2.v1	141	188	Light responsive
GmGRAS42	Glyma.10G012500.1.Wm82.a2.v1	386	432	Auxin responsive
GmGRAS42	Glyma.10G012500.1.Wm82.a2.v1	1752	1798	Auxin responsive
GmGRAS42	Glyma.10G012500.1.Wm82.a2.v1	1886	1933	Gibberellin responsive
GmGRAS42	Glyma.10G012500.1.Wm82.a2.v1	503	549	Drought inducibility
GmGRAS42	Glyma.10G012500.1.Wm82.a2.v1	79	126	Endosperm expression
GmGRAS42	Glyma.10G012500.1.Wm82.a2.v1	635	684	Salicylic acid responsive
GmGRAS42	Glyma.10G012500.1.Wm82.a2.v1	799	848	Salicylic acid responsive
GmGRAS42	Glyma.10G012500.1.Wm82.a2.v1	1594	1643	Salicylic acid responsive
GmGRAS42	Glyma.10G012500.1.Wm82.a2.v1	1357	1406	Wound responsive
GmGRAS42	Glyma.10G012500.1.Wm82.a2.v1	1588	1633	MeJA responsive
GmGRAS42	Glyma.10G012500.1.Wm82.a2.v1	1617	1662	MeJA responsive
GmGRAS42	Glyma.10G012500.1.Wm82.a2.v1	1775	1820	MeJA responsive
GmGRAS42	Glyma.10G012500.1.Wm82.a2.v1	1588	1633	MeJA responsive
GmGRAS42	Glyma.10G012500.1.Wm82.a2.v1	1617	1662	MeJA responsive
GmGRAS42	Glyma.10G012500.1.Wm82.a2.v1	1775	1820	MeJA responsive
GmGRAS42	Glyma.10G012500.1.Wm82.a2.v1	1288	1334	Light responsive
GmGRAS42	Glyma.10G012500.1.Wm82.a2.v1	1685	1731	Light responsive
GmGRAS42	Glyma.10G012500.1.Wm82.a2.v1	235	281	Light responsive
GmGRAS43	Glyma.10G038500.1.Wm82.a2.v1	101	152	Auxin responsive
GmGRAS43	Glyma.10G038500.1.Wm82.a2.v1	1858	1907	Wound responsive
GmGRAS43	Glyma.10G038500.1.Wm82.a2.v1	1701	1750	Salicylic acid responsive
GmGRAS43	Glyma.10G038500.1.Wm82.a2.v1	84	133	Light responsive
GmGRAS43	Glyma.10G038500.1.Wm82.a2.v1	1451	1497	Light responsive
GmGRAS43	Glyma.10G038500.1.Wm82.a2.v1	1591	1637	Light responsive
GmGRAS43	Glyma.10G038500.1.Wm82.a2.v1	1789	1839	Light responsive
GmGRAS43	Glyma.10G038500.1.Wm82.a2.v1	1109	1154	MeJA responsive
GmGRAS43	Glyma.10G038500.1.Wm82.a2.v1	1847	1894	Light responsive
GmGRAS43	Glyma.10G038500.1.Wm82.a2.v1	1109	1154	MeJA responsive
GmGRAS43	Glyma.10G038500.1.Wm82.a2.v1	1778	1824	Light responsive
GmGRAS43	Glyma.10G038500.1.Wm82.a2.v1	1829	1875	Light responsive
GmGRAS43	Glyma.10G038500.1.Wm82.a2.v1	996	1044	Light responsive
GmGRAS43	Glyma.10G038500.1.Wm82.a2.v1	156	202	Light responsive
GmGRAS43	Glyma.10G038500.1.Wm82.a2.v1	357	403	Light responsive
GmGRAS43	Glyma.10G038500.1.Wm82.a2.v1	658	704	Light responsive
GmGRAS43	Glyma.10G038500.1.Wm82.a2.v1	880	926	Light responsive
GmGRAS43	Glyma.10G038500.1.Wm82.a2.v1	1396	1442	Light responsive
GmGRAS43	Glyma.10G038500.1.Wm82.a2.v1	1556	1602	Light responsive
GmGRAS43	Glyma.10G038500.1.Wm82.a2.v1	725	772	Light responsive
GmGRAS43	Glyma.10G038500.1.Wm82.a2.v1	1592	1637	Abscisic acid responsive
GmGRAS43	Glyma.10G038500.1.Wm82.a2.v1	77	123	Light responsive
GmGRAS43	Glyma.10G038500.1.Wm82.a2.v1	79	125	Light responsive
GmGRAS43	Glyma.10G038500.1.Wm82.a2.v1	273	323	Light responsive
GmGRAS43	Glyma.10G038500.1.Wm82.a2.v1	1924	1972	Light responsive
GmGRAS43	Glyma.10G038500.1.Wm82.a2.v1	518	565	Endosperm expression
GmGRAS43	Glyma.10G038500.1.Wm82.a2.v1	1327	1374	Gibberellin responsive
GmGRAS44	Glyma.10G190200.1.Wm82.a2.v1	1861	1906	MeJA responsive
GmGRAS44	Glyma.10G190200.1.Wm82.a2.v1	1861	1906	MeJA responsive
GmGRAS44	Glyma.10G190200.1.Wm82.a2.v1	913	960	Light responsive
GmGRAS44	Glyma.10G190200.1.Wm82.a2.v1	1507	1558	Flavonoid biosynthetic genes regulation
GmGRAS44	Glyma.10G190200.1.Wm82.a2.v1	831	877	Light responsive
GmGRAS44	Glyma.10G190200.1.Wm82.a2.v1	1265	1311	Light responsive
GmGRAS44	Glyma.10G190200.1.Wm82.a2.v1	558	606	Light responsive
GmGRAS44	Glyma.10G190200.1.Wm82.a2.v1	504	551	Gibberellin responsive
GmGRAS44	Glyma.10G190200.1.Wm82.a2.v1	986	1035	Zein metabolism regulation
GmGRAS44	Glyma.10G190200.1.Wm82.a2.v1	1723	1769	Light responsive
GmGRAS44	Glyma.10G190200.1.Wm82.a2.v1	1505	1552	Light responsive
GmGRAS44	Glyma.10G190200.1.Wm82.a2.v1	1506	1552	Light responsive
GmGRAS44	Glyma.10G190200.1.Wm82.a2.v1	1723	1768	Abscisic acid responsive
GmGRAS44	Glyma.10G190200.1.Wm82.a2.v1	121	167	Anaerobic induction
GmGRAS44	Glyma.10G190200.1.Wm82.a2.v1	690	736	Anaerobic induction
GmGRAS44	Glyma.10G190200.1.Wm82.a2.v1	781	827	Anaerobic induction
GmGRAS44	Glyma.10G190200.1.Wm82.a2.v1	1158	1204	Anaerobic induction
GmGRAS44	Glyma.10G190200.1.Wm82.a2.v1	1564	1610	Anaerobic induction
GmGRAS44	Glyma.10G190200.1.Wm82.a2.v1	1958	2004	Anaerobic induction
GmGRAS44	Glyma.10G190200.1.Wm82.a2.v1	1568	1614	Drought inducibility
GmGRAS45	Glyma.10G215000.1.Wm82.a2.v1	1759	1807	Light responsive
GmGRAS45	Glyma.10G215000.1.Wm82.a2.v1	1810	1859	Salicylic acid responsive
GmGRAS45	Glyma.10G215000.1.Wm82.a2.v1	1867	1916	Salicylic acid responsive
GmGRAS45	Glyma.10G215000.1.Wm82.a2.v1	773	818	MeJA responsive
GmGRAS45	Glyma.10G215000.1.Wm82.a2.v1	773	818	MeJA responsive
GmGRAS45	Glyma.10G215000.1.Wm82.a2.v1	595	641	Anaerobic induction
GmGRAS45	Glyma.10G215000.1.Wm82.a2.v1	880	926	Anaerobic induction
GmGRAS45	Glyma.10G215000.1.Wm82.a2.v1	1900	1945	Abscisic acid responsive
GmGRAS45	Glyma.10G215000.1.Wm82.a2.v1	1027	1073	Low-temperature responsive
GmGRAS45	Glyma.10G215000.1.Wm82.a2.v1	641	688	Gibberellin responsive
GmGRAS45	Glyma.10G215000.1.Wm82.a2.v1	1844	1890	Drought inducibility
GmGRAS45	Glyma.10G215000.1.Wm82.a2.v1	50	96	Light responsive
GmGRAS45	Glyma.10G215000.1.Wm82.a2.v1	178	224	Light responsive
GmGRAS45	Glyma.10G215000.1.Wm82.a2.v1	266	312	Light responsive
GmGRAS45	Glyma.10G215000.1.Wm82.a2.v1	305	351	Light responsive
GmGRAS45	Glyma.10G215000.1.Wm82.a2.v1	341	387	Light responsive
GmGRAS45	Glyma.10G215000.1.Wm82.a2.v1	494	540	Light responsive
GmGRAS45	Glyma.10G215000.1.Wm82.a2.v1	949	995	Light responsive
GmGRAS45	Glyma.10G215000.1.Wm82.a2.v1	1114	1160	Light responsive
GmGRAS45	Glyma.10G215000.1.Wm82.a2.v1	997	1046	Light responsive
GmGRAS45	Glyma.10G215000.1.Wm82.a2.v1	575	625	Light responsive
GmGRAS45	Glyma.10G215000.1.Wm82.a2.v1	1900	1946	Light responsive
GmGRAS45	Glyma.10G215000.1.Wm82.a2.v1	1625	1674	Zein metabolism regulation
GmGRAS45	Glyma.10G215000.1.Wm82.a2.v1	1657	1704	Light responsive
GmGRAS45	Glyma.10G215000.1.Wm82.a2.v1	1706	1753	Light responsive
GmGRAS45	Glyma.10G215000.1.Wm82.a2.v1	1699	1747	Light responsive
GmGRAS46	Glyma.10G232000.1.Wm82.a2.v1	1503	1550	Endosperm expression
GmGRAS46	Glyma.10G232000.1.Wm82.a2.v1	1776	1822	Drought inducibility
GmGRAS46	Glyma.10G232000.1.Wm82.a2.v1	1178	1224	Low-temperature responsive
GmGRAS46	Glyma.10G232000.1.Wm82.a2.v1	1688	1734	Low-temperature responsive
GmGRAS46	Glyma.10G232000.1.Wm82.a2.v1	473	518	Abscisic acid responsive
GmGRAS46	Glyma.10G232000.1.Wm82.a2.v1	568	615	Light responsive
GmGRAS46	Glyma.10G232000.1.Wm82.a2.v1	563	609	Anaerobic induction
GmGRAS46	Glyma.10G232000.1.Wm82.a2.v1	1119	1165	Anaerobic induction
GmGRAS46	Glyma.10G232000.1.Wm82.a2.v1	1938	1984	Anaerobic induction
GmGRAS46	Glyma.10G232000.1.Wm82.a2.v1	178	227	Defense and stress responsive
GmGRAS46	Glyma.10G232000.1.Wm82.a2.v1	1542	1591	Zein metabolism regulation
GmGRAS46	Glyma.10G232000.1.Wm82.a2.v1	15	61	Light responsive
GmGRAS46	Glyma.10G232000.1.Wm82.a2.v1	298	344	Light responsive
GmGRAS46	Glyma.10G232000.1.Wm82.a2.v1	308	354	Light responsive
GmGRAS46	Glyma.10G232000.1.Wm82.a2.v1	796	842	Light responsive
GmGRAS46	Glyma.10G232000.1.Wm82.a2.v1	1323	1369	Light responsive
GmGRAS46	Glyma.10G232000.1.Wm82.a2.v1	1384	1430	Light responsive
GmGRAS46	Glyma.10G232000.1.Wm82.a2.v1	1498	1544	Light responsive
GmGRAS46	Glyma.10G232000.1.Wm82.a2.v1	1147	1193	Meristem expression
GmGRAS46	Glyma.10G232000.1.Wm82.a2.v1	178	224	Light responsive
GmGRAS46	Glyma.10G232000.1.Wm82.a2.v1	472	518	Light responsive
GmGRAS46	Glyma.10G232000.1.Wm82.a2.v1	625	670	MeJA responsive
GmGRAS46	Glyma.10G232000.1.Wm82.a2.v1	1538	1583	MeJA responsive
GmGRAS46	Glyma.10G232000.1.Wm82.a2.v1	625	670	MeJA responsive
GmGRAS46	Glyma.10G232000.1.Wm82.a2.v1	1538	1583	MeJA responsive
GmGRAS46	Glyma.10G232000.1.Wm82.a2.v1	386	435	Salicylic acid responsive
GmGRAS47	Glyma.11G016100.1.Wm82.a2.v1	414	460	Light responsive
GmGRAS47	Glyma.11G016100.1.Wm82.a2.v1	1872	1918	Light responsive
GmGRAS47	Glyma.11G016100.1.Wm82.a2.v1	1350	1398	Light responsive
GmGRAS47	Glyma.11G016100.1.Wm82.a2.v1	370	415	MeJA responsive
GmGRAS47	Glyma.11G016100.1.Wm82.a2.v1	205	252	Light responsive
GmGRAS47	Glyma.11G016100.1.Wm82.a2.v1	1213	1260	Light responsive
GmGRAS47	Glyma.11G016100.1.Wm82.a2.v1	370	415	MeJA responsive
GmGRAS47	Glyma.11G016100.1.Wm82.a2.v1	1079	1125	Low-temperature responsive
GmGRAS47	Glyma.11G016100.1.Wm82.a2.v1	158	205	Light responsive
GmGRAS47	Glyma.11G016100.1.Wm82.a2.v1	399	445	Auxin responsive
GmGRAS47	Glyma.11G016100.1.Wm82.a2.v1	156	202	Light responsive
GmGRAS47	Glyma.11G016100.1.Wm82.a2.v1	1831	1880	Light responsive
GmGRAS47	Glyma.11G016100.1.Wm82.a2.v1	597	643	Anaerobic induction
GmGRAS47	Glyma.11G016100.1.Wm82.a2.v1	1706	1752	Anaerobic induction
GmGRAS47	Glyma.11G016100.1.Wm82.a2.v1	499	546	Gibberellin responsive
GmGRAS47	Glyma.11G016100.1.Wm82.a2.v1	1932	1979	Gibberellin responsive
GmGRAS47	Glyma.11G016100.1.Wm82.a2.v1	1385	1432	Light responsive
GmGRAS47	Glyma.11G016100.1.Wm82.a2.v1	1836	1883	Gibberellin responsive
GmGRAS48	Glyma.11G047700.1.Wm82.a2.v1	45	93	Light responsive
GmGRAS48	Glyma.11G047700.1.Wm82.a2.v1	59	107	Light responsive
GmGRAS48	Glyma.11G047700.1.Wm82.a2.v1	1021	1067	Light responsive
GmGRAS48	Glyma.11G047700.1.Wm82.a2.v1	230	275	MeJA responsive
GmGRAS48	Glyma.11G047700.1.Wm82.a2.v1	459	504	MeJA responsive
GmGRAS48	Glyma.11G047700.1.Wm82.a2.v1	698	743	MeJA responsive
GmGRAS48	Glyma.11G047700.1.Wm82.a2.v1	230	275	MeJA responsive
GmGRAS48	Glyma.11G047700.1.Wm82.a2.v1	459	504	MeJA responsive
GmGRAS48	Glyma.11G047700.1.Wm82.a2.v1	698	743	MeJA responsive
GmGRAS48	Glyma.11G047700.1.Wm82.a2.v1	228	274	Light responsive
GmGRAS48	Glyma.11G047700.1.Wm82.a2.v1	617	665	Light responsive
GmGRAS48	Glyma.11G047700.1.Wm82.a2.v1	669	715	Light responsive
GmGRAS48	Glyma.11G047700.1.Wm82.a2.v1	1917	1963	Light responsive
GmGRAS48	Glyma.11G047700.1.Wm82.a2.v1	1143	1192	Salicylic acid responsive
GmGRAS48	Glyma.11G047700.1.Wm82.a2.v1	17	66	Wound responsive
GmGRAS48	Glyma.11G047700.1.Wm82.a2.v1	1387	1434	Gibberellin responsive
GmGRAS48	Glyma.11G047700.1.Wm82.a2.v1	171	217	Anaerobic induction
GmGRAS48	Glyma.11G047700.1.Wm82.a2.v1	673	719	Anaerobic induction
GmGRAS48	Glyma.11G047700.1.Wm82.a2.v1	1684	1730	Anaerobic induction
GmGRAS48	Glyma.11G047700.1.Wm82.a2.v1	1924	1974	Light responsive
GmGRAS48	Glyma.11G047700.1.Wm82.a2.v1	1752	1799	Light responsive
GmGRAS48	Glyma.11G047700.1.Wm82.a2.v1	1753	1799	Light responsive
GmGRAS48	Glyma.11G047700.1.Wm82.a2.v1	1966	2013	Light responsive
GmGRAS48	Glyma.11G047700.1.Wm82.a2.v1	228	273	Abscisic acid responsive
GmGRAS48	Glyma.11G047700.1.Wm82.a2.v1	620	665	Abscisic acid responsive
GmGRAS48	Glyma.11G047700.1.Wm82.a2.v1	670	715	Abscisic acid responsive
GmGRAS48	Glyma.11G047700.1.Wm82.a2.v1	1876	1921	Abscisic acid responsive
GmGRAS48	Glyma.11G047700.1.Wm82.a2.v1	1918	1963	Abscisic acid responsive
GmGRAS48	Glyma.11G047700.1.Wm82.a2.v1	1379	1426	Light responsive
GmGRAS48	Glyma.11G047700.1.Wm82.a2.v1	1927	1974	Gibberellin responsive
GmGRAS48	Glyma.11G047700.1.Wm82.a2.v1	351	397	Light responsive
GmGRAS48	Glyma.11G047700.1.Wm82.a2.v1	687	733	Light responsive
GmGRAS48	Glyma.11G047700.1.Wm82.a2.v1	1082	1128	Light responsive
GmGRAS48	Glyma.11G047700.1.Wm82.a2.v1	1678	1729	Light responsive
GmGRAS48	Glyma.11G047700.1.Wm82.a2.v1	619	665	Light responsive
GmGRAS48	Glyma.11G047700.1.Wm82.a2.v1	1876	1922	Light responsive
GmGRAS49	Glyma.11G065200.1.Wm82.a2.v1	1315	1361	Light responsive
GmGRAS49	Glyma.11G065200.1.Wm82.a2.v1	289	337	Light responsive
GmGRAS49	Glyma.11G065200.1.Wm82.a2.v1	442	489	Gibberellin responsive
GmGRAS49	Glyma.11G065200.1.Wm82.a2.v1	406	455	Light responsive
GmGRAS49	Glyma.11G065200.1.Wm82.a2.v1	342	388	Light responsive
GmGRAS49	Glyma.11G065200.1.Wm82.a2.v1	1076	1122	Light responsive
GmGRAS49	Glyma.11G065200.1.Wm82.a2.v1	1180	1226	Light responsive
GmGRAS49	Glyma.11G065200.1.Wm82.a2.v1	1862	1908	Light responsive
GmGRAS49	Glyma.11G065200.1.Wm82.a2.v1	955	1002	Auxin responsive
GmGRAS49	Glyma.11G065200.1.Wm82.a2.v1	1128	1174	Auxin responsive
GmGRAS49	Glyma.11G065200.1.Wm82.a2.v1	362	409	Light responsive
GmGRAS49	Glyma.11G065200.1.Wm82.a2.v1	363	409	Light responsive
GmGRAS49	Glyma.11G065200.1.Wm82.a2.v1	342	387	Abscisic acid responsive
GmGRAS49	Glyma.11G065200.1.Wm82.a2.v1	1181	1226	Abscisic acid responsive
GmGRAS49	Glyma.11G065200.1.Wm82.a2.v1	1388	1433	Abscisic acid responsive
GmGRAS49	Glyma.11G065200.1.Wm82.a2.v1	1863	1908	Abscisic acid responsive
GmGRAS49	Glyma.11G065200.1.Wm82.a2.v1	352	398	Drought inducibility
GmGRAS49	Glyma.11G065200.1.Wm82.a2.v1	1137	1183	Drought inducibility
GmGRAS49	Glyma.11G065200.1.Wm82.a2.v1	1262	1308	Light responsive
GmGRAS49	Glyma.11G065200.1.Wm82.a2.v1	1266	1312	Light responsive
GmGRAS49	Glyma.11G065200.1.Wm82.a2.v1	1556	1602	Light responsive
GmGRAS49	Glyma.11G065200.1.Wm82.a2.v1	1787	1835	Light responsive
GmGRAS49	Glyma.11G065200.1.Wm82.a2.v1	1387	1433	Light responsive
GmGRAS49	Glyma.11G065200.1.Wm82.a2.v1	837	884	Light responsive
GmGRAS49	Glyma.11G065200.1.Wm82.a2.v1	1311	1360	Defense and stress responsive
GmGRAS50	Glyma.11G092000.1.Wm82.a2.v1	834	880	Anaerobic induction
GmGRAS50	Glyma.11G092000.1.Wm82.a2.v1	1816	1862	Auxin responsive
GmGRAS50	Glyma.11G092000.1.Wm82.a2.v1	1312	1358	Abscisic acid responsive
GmGRAS50	Glyma.11G092000.1.Wm82.a2.v1	1313	1358	Abscisic acid responsive
GmGRAS50	Glyma.11G092000.1.Wm82.a2.v1	1479	1528	Abscisic acid responsive
GmGRAS50	Glyma.11G092000.1.Wm82.a2.v1	1482	1527	Abscisic acid responsive
GmGRAS50	Glyma.11G092000.1.Wm82.a2.v1	1223	1269	Low-temperature responsive
GmGRAS50	Glyma.11G092000.1.Wm82.a2.v1	467	514	Gibberellin responsive
GmGRAS50	Glyma.11G092000.1.Wm82.a2.v1	556	603	Gibberellin responsive
GmGRAS50	Glyma.11G092000.1.Wm82.a2.v1	1138	1184	Light responsive
GmGRAS50	Glyma.11G092000.1.Wm82.a2.v1	1142	1188	Light responsive
GmGRAS50	Glyma.11G092000.1.Wm82.a2.v1	1364	1410	Light responsive
GmGRAS50	Glyma.11G092000.1.Wm82.a2.v1	1312	1358	Light responsive
GmGRAS50	Glyma.11G092000.1.Wm82.a2.v1	751	797	Light responsive
GmGRAS50	Glyma.11G092000.1.Wm82.a2.v1	696	741	MeJA responsive
GmGRAS50	Glyma.11G092000.1.Wm82.a2.v1	696	741	MeJA responsive
GmGRAS50	Glyma.11G092000.1.Wm82.a2.v1	1312	1358	Light responsive
GmGRAS50	Glyma.11G092000.1.Wm82.a2.v1	1481	1527	Light responsive
GmGRAS51	Glyma.11G096000.1.Wm82.a2.v1	169	215	Anaerobic induction
GmGRAS51	Glyma.11G096000.1.Wm82.a2.v1	1000	1046	Anaerobic induction
GmGRAS51	Glyma.11G096000.1.Wm82.a2.v1	1288	1334	Anaerobic induction
GmGRAS51	Glyma.11G096000.1.Wm82.a2.v1	1362	1408	Anaerobic induction
GmGRAS51	Glyma.11G096000.1.Wm82.a2.v1	1510	1556	Anaerobic induction
GmGRAS51	Glyma.11G096000.1.Wm82.a2.v1	1610	1656	Anaerobic induction
GmGRAS51	Glyma.11G096000.1.Wm82.a2.v1	779	825	Light responsive
GmGRAS51	Glyma.11G096000.1.Wm82.a2.v1	726	772	Low-temperature responsive
GmGRAS51	Glyma.11G096000.1.Wm82.a2.v1	705	750	Abscisic acid responsive
GmGRAS51	Glyma.11G096000.1.Wm82.a2.v1	745	792	Gibberellin responsive
GmGRAS51	Glyma.11G096000.1.Wm82.a2.v1	1236	1283	Gibberellin responsive
GmGRAS51	Glyma.11G096000.1.Wm82.a2.v1	83	129	Light responsive
GmGRAS51	Glyma.11G096000.1.Wm82.a2.v1	227	273	Light responsive
GmGRAS51	Glyma.11G096000.1.Wm82.a2.v1	145	194	Zein metabolism regulation
GmGRAS51	Glyma.11G096000.1.Wm82.a2.v1	705	751	Light responsive
GmGRAS51	Glyma.11G096000.1.Wm82.a2.v1	963	1011	Light responsive
GmGRAS51	Glyma.11G096000.1.Wm82.a2.v1	1497	1544	Gibberellin responsive
GmGRAS51	Glyma.11G096000.1.Wm82.a2.v1	407	453	Meristem expression
GmGRAS51	Glyma.11G096000.1.Wm82.a2.v1	926	976	Light responsive
GmGRAS51	Glyma.11G096000.1.Wm82.a2.v1	294	344	Light responsive
GmGRAS52	Glyma.11G096500.1.Wm82.a2.v1	434	480	Light responsive
GmGRAS52	Glyma.11G096500.1.Wm82.a2.v1	1026	1072	Light responsive
GmGRAS52	Glyma.11G096500.1.Wm82.a2.v1	1600	1646	Light responsive
GmGRAS52	Glyma.11G096500.1.Wm82.a2.v1	1643	1689	Light responsive
GmGRAS52	Glyma.11G096500.1.Wm82.a2.v1	1682	1728	Auxin responsive
GmGRAS52	Glyma.11G096500.1.Wm82.a2.v1	1151	1198	Light responsive
GmGRAS52	Glyma.11G096500.1.Wm82.a2.v1	678	723	Abscisic acid responsive
GmGRAS52	Glyma.11G096500.1.Wm82.a2.v1	1496	1542	Low-temperature responsive
GmGRAS52	Glyma.11G096500.1.Wm82.a2.v1	885	931	Anaerobic induction
GmGRAS52	Glyma.11G096500.1.Wm82.a2.v1	1672	1718	Anaerobic induction
GmGRAS52	Glyma.11G096500.1.Wm82.a2.v1	1856	1905	Salicylic acid responsive
GmGRAS52	Glyma.11G096500.1.Wm82.a2.v1	1806	1856	Light responsive
GmGRAS52	Glyma.11G096500.1.Wm82.a2.v1	1113	1161	Auxin responsive
GmGRAS52	Glyma.11G096500.1.Wm82.a2.v1	677	723	Light responsive
GmGRAS52	Glyma.11G096500.1.Wm82.a2.v1	567	612	MeJA responsive
GmGRAS52	Glyma.11G096500.1.Wm82.a2.v1	1113	1158	MeJA responsive
GmGRAS52	Glyma.11G096500.1.Wm82.a2.v1	1421	1466	MeJA responsive
GmGRAS52	Glyma.11G096500.1.Wm82.a2.v1	1571	1616	MeJA responsive
GmGRAS52	Glyma.11G096500.1.Wm82.a2.v1	567	612	MeJA responsive
GmGRAS52	Glyma.11G096500.1.Wm82.a2.v1	1113	1158	MeJA responsive
GmGRAS52	Glyma.11G096500.1.Wm82.a2.v1	1421	1466	MeJA responsive
GmGRAS52	Glyma.11G096500.1.Wm82.a2.v1	1571	1616	MeJA responsive
GmGRAS52	Glyma.11G096500.1.Wm82.a2.v1	608	656	Light responsive
GmGRAS53	Glyma.11G138000.1.Wm82.a2.v1	1596	1645	Light responsive
GmGRAS53	Glyma.11G138000.1.Wm82.a2.v1	1381	1426	MeJA responsive
GmGRAS53	Glyma.11G138000.1.Wm82.a2.v1	1381	1426	MeJA responsive
GmGRAS53	Glyma.11G138000.1.Wm82.a2.v1	182	228	Light responsive
GmGRAS53	Glyma.11G138000.1.Wm82.a2.v1	1382	1428	Light responsive
GmGRAS53	Glyma.11G138000.1.Wm82.a2.v1	1427	1475	Light responsive
GmGRAS53	Glyma.11G138000.1.Wm82.a2.v1	610	656	Meristem expression
GmGRAS53	Glyma.11G138000.1.Wm82.a2.v1	1664	1713	Defense and stress responsive
GmGRAS53	Glyma.11G138000.1.Wm82.a2.v1	769	815	Light responsive
GmGRAS53	Glyma.11G138000.1.Wm82.a2.v1	879	925	Light responsive
GmGRAS53	Glyma.11G138000.1.Wm82.a2.v1	950	996	Light responsive
GmGRAS53	Glyma.11G138000.1.Wm82.a2.v1	986	1032	Light responsive
GmGRAS53	Glyma.11G138000.1.Wm82.a2.v1	834	880	Anaerobic induction
GmGRAS53	Glyma.11G138000.1.Wm82.a2.v1	822	871	Light responsive
GmGRAS53	Glyma.11G138000.1.Wm82.a2.v1	1060	1109	Light responsive
GmGRAS53	Glyma.11G138000.1.Wm82.a2.v1	971	1017	Auxin responsive
GmGRAS53	Glyma.11G138000.1.Wm82.a2.v1	183	228	Abscisic acid responsive
GmGRAS53	Glyma.11G138000.1.Wm82.a2.v1	1383	1428	Abscisic acid responsive
GmGRAS53	Glyma.11G138000.1.Wm82.a2.v1	373	419	Low-temperature responsive
GmGRAS54	Glyma.11G138100.1.Wm82.a2.v1	109	158	Defense and stress responsive
GmGRAS54	Glyma.11G138100.1.Wm82.a2.v1	636	682	Light responsive
GmGRAS54	Glyma.11G138100.1.Wm82.a2.v1	1041	1087	Light responsive
GmGRAS54	Glyma.11G138100.1.Wm82.a2.v1	531	578	Gibberellin responsive
GmGRAS54	Glyma.11G138100.1.Wm82.a2.v1	1935	1983	Light responsive
GmGRAS54	Glyma.11G138100.1.Wm82.a2.v1	1894	1940	Anaerobic induction
GmGRAS54	Glyma.11G138100.1.Wm82.a2.v1	1967	2013	Anaerobic induction
GmGRAS54	Glyma.11G138100.1.Wm82.a2.v1	958	1005	Light responsive
GmGRAS54	Glyma.11G138100.1.Wm82.a2.v1	959	1005	Light responsive
GmGRAS54	Glyma.11G138100.1.Wm82.a2.v1	1231	1277	Light responsive
GmGRAS54	Glyma.11G138100.1.Wm82.a2.v1	1281	1327	Light responsive
GmGRAS54	Glyma.11G138100.1.Wm82.a2.v1	1283	1329	Light responsive
GmGRAS55	Glyma.11G138200.1.Wm82.a2.v1	1691	1740	Salicylic acid responsive
GmGRAS55	Glyma.11G138200.1.Wm82.a2.v1	643	688	MeJA responsive
GmGRAS55	Glyma.11G138200.1.Wm82.a2.v1	1145	1195	Light responsive
GmGRAS55	Glyma.11G138200.1.Wm82.a2.v1	643	688	MeJA responsive
GmGRAS55	Glyma.11G138200.1.Wm82.a2.v1	1148	1194	Light responsive
GmGRAS55	Glyma.11G138200.1.Wm82.a2.v1	38	86	Light responsive
GmGRAS55	Glyma.11G138200.1.Wm82.a2.v1	323	371	Light responsive
GmGRAS55	Glyma.11G138200.1.Wm82.a2.v1	119	165	Light responsive
GmGRAS55	Glyma.11G138200.1.Wm82.a2.v1	1570	1616	Light responsive
GmGRAS55	Glyma.11G138200.1.Wm82.a2.v1	1404	1451	Light responsive
GmGRAS55	Glyma.11G138200.1.Wm82.a2.v1	574	620	Anaerobic induction
GmGRAS55	Glyma.11G138200.1.Wm82.a2.v1	783	829	Anaerobic induction
GmGRAS55	Glyma.11G138200.1.Wm82.a2.v1	1003	1049	Anaerobic induction
GmGRAS55	Glyma.11G138200.1.Wm82.a2.v1	1844	1890	Anaerobic induction
GmGRAS55	Glyma.11G138200.1.Wm82.a2.v1	1968	2014	Anaerobic induction
GmGRAS55	Glyma.11G138200.1.Wm82.a2.v1	184	230	Light responsive
GmGRAS55	Glyma.11G138200.1.Wm82.a2.v1	119	164	Abscisic acid responsive
GmGRAS55	Glyma.11G138200.1.Wm82.a2.v1	1570	1615	Abscisic acid responsive
GmGRAS55	Glyma.11G138200.1.Wm82.a2.v1	1627	1676	Abscisic acid responsive
GmGRAS55	Glyma.11G138200.1.Wm82.a2.v1	1579	1625	Drought inducibility
GmGRAS55	Glyma.11G138200.1.Wm82.a2.v1	680	727	Endosperm expression
GmGRAS56	Glyma.11G138300.1.Wm82.a2.v1	1573	1621	Light responsive
GmGRAS56	Glyma.11G138300.1.Wm82.a2.v1	1489	1535	Light responsive
GmGRAS56	Glyma.11G138300.1.Wm82.a2.v1	929	977	Seed-specific regulation
GmGRAS56	Glyma.11G138300.1.Wm82.a2.v1	1029	1078	Light responsive
GmGRAS56	Glyma.11G138300.1.Wm82.a2.v1	1599	1648	Light responsive
GmGRAS56	Glyma.11G138300.1.Wm82.a2.v1	1476	1527	Flavonoid biosynthetic genes regulation
GmGRAS56	Glyma.11G138300.1.Wm82.a2.v1	1588	1634	Light responsive
GmGRAS56	Glyma.11G138300.1.Wm82.a2.v1	671	720	Salicylic acid responsive
GmGRAS56	Glyma.11G138300.1.Wm82.a2.v1	1923	1969	Anaerobic induction
GmGRAS56	Glyma.11G138300.1.Wm82.a2.v1	1968	2014	Anaerobic induction
GmGRAS56	Glyma.11G138300.1.Wm82.a2.v1	1865	1915	Light responsive
GmGRAS56	Glyma.11G138300.1.Wm82.a2.v1	1103	1149	Light responsive
GmGRAS56	Glyma.11G138300.1.Wm82.a2.v1	1131	1177	Light responsive
GmGRAS56	Glyma.11G138300.1.Wm82.a2.v1	1601	1647	Light responsive
GmGRAS56	Glyma.11G138300.1.Wm82.a2.v1	1152	1198	Auxin responsive
GmGRAS56	Glyma.11G138300.1.Wm82.a2.v1	1313	1359	Auxin responsive
GmGRAS56	Glyma.11G138300.1.Wm82.a2.v1	1588	1633	Abscisic acid responsive
GmGRAS56	Glyma.11G138300.1.Wm82.a2.v1	1240	1293	Light responsive
GmGRAS56	Glyma.11G138300.1.Wm82.a2.v1	102	148	Light responsive
GmGRAS56	Glyma.11G138300.1.Wm82.a2.v1	437	483	Light responsive
GmGRAS56	Glyma.11G138300.1.Wm82.a2.v1	689	735	Light responsive
GmGRAS56	Glyma.11G138300.1.Wm82.a2.v1	805	851	Light responsive
GmGRAS56	Glyma.11G138300.1.Wm82.a2.v1	1055	1101	Light responsive
GmGRAS56	Glyma.11G138300.1.Wm82.a2.v1	1125	1171	Light responsive
GmGRAS56	Glyma.11G138300.1.Wm82.a2.v1	1231	1277	Light responsive
GmGRAS56	Glyma.11G138300.1.Wm82.a2.v1	1323	1369	Light responsive
GmGRAS56	Glyma.11G138300.1.Wm82.a2.v1	1338	1384	Light responsive
GmGRAS56	Glyma.11G138300.1.Wm82.a2.v1	1514	1560	Light responsive
GmGRAS56	Glyma.11G138300.1.Wm82.a2.v1	1750	1796	Light responsive
GmGRAS56	Glyma.11G138300.1.Wm82.a2.v1	1494	1543	Zein metabolism regulation
GmGRAS57	Glyma.11G138400.3.Wm82.a2.v1	1007	1053	Light responsive
GmGRAS57	Glyma.11G138400.3.Wm82.a2.v1	1002	1048	Light responsive
GmGRAS57	Glyma.11G138400.3.Wm82.a2.v1	1203	1249	Light responsive
GmGRAS57	Glyma.11G138400.3.Wm82.a2.v1	1711	1757	Light responsive
GmGRAS57	Glyma.11G138400.3.Wm82.a2.v1	53	99	Meristem expression
GmGRAS57	Glyma.11G138400.3.Wm82.a2.v1	1007	1053	Light responsive
GmGRAS57	Glyma.11G138400.3.Wm82.a2.v1	1733	1779	Light responsive
GmGRAS57	Glyma.11G138400.3.Wm82.a2.v1	217	263	Light responsive
GmGRAS57	Glyma.11G138400.3.Wm82.a2.v1	968	1014	Light responsive
GmGRAS57	Glyma.11G138400.3.Wm82.a2.v1	1082	1128	Light responsive
GmGRAS57	Glyma.11G138400.3.Wm82.a2.v1	-17	32	Defense and stress responsive
GmGRAS57	Glyma.11G138400.3.Wm82.a2.v1	1707	1756	Defense and stress responsive
GmGRAS57	Glyma.11G138400.3.Wm82.a2.v1	1007	1053	Abscisic acid responsive
GmGRAS57	Glyma.11G138400.3.Wm82.a2.v1	1008	1053	Abscisic acid responsive
GmGRAS57	Glyma.11G138400.3.Wm82.a2.v1	1734	1779	Abscisic acid responsive
GmGRAS57	Glyma.11G138400.3.Wm82.a2.v1	19	66	Auxin responsive
GmGRAS58	Glyma.11G138500.1.Wm82.a2.v1	1942	1993	Light responsive
GmGRAS58	Glyma.11G138500.1.Wm82.a2.v1	1372	1418	Light responsive
GmGRAS58	Glyma.11G138500.1.Wm82.a2.v1	1492	1538	Light responsive
GmGRAS58	Glyma.11G138500.1.Wm82.a2.v1	1531	1577	Light responsive
GmGRAS58	Glyma.11G138500.1.Wm82.a2.v1	1535	1581	Light responsive
GmGRAS58	Glyma.11G138500.1.Wm82.a2.v1	743	789	Light responsive
GmGRAS58	Glyma.11G138500.1.Wm82.a2.v1	522	568	Drought inducibility
GmGRAS58	Glyma.11G138500.1.Wm82.a2.v1	1843	1889	Drought inducibility
GmGRAS58	Glyma.11G138500.1.Wm82.a2.v1	273	320	Abscisic acid responsive
GmGRAS58	Glyma.11G138500.1.Wm82.a2.v1	163	209	Anaerobic induction
GmGRAS58	Glyma.11G138500.1.Wm82.a2.v1	325	371	Anaerobic induction
GmGRAS58	Glyma.11G138500.1.Wm82.a2.v1	1328	1374	Anaerobic induction
GmGRAS58	Glyma.11G138500.1.Wm82.a2.v1	1891	1937	Anaerobic induction
GmGRAS58	Glyma.11G138500.1.Wm82.a2.v1	1681	1726	MeJA responsive
GmGRAS58	Glyma.11G138500.1.Wm82.a2.v1	1808	1853	MeJA responsive
GmGRAS58	Glyma.11G138500.1.Wm82.a2.v1	1681	1726	MeJA responsive
GmGRAS58	Glyma.11G138500.1.Wm82.a2.v1	1808	1853	MeJA responsive
GmGRAS58	Glyma.11G138500.1.Wm82.a2.v1	582	631	Salicylic acid responsive
GmGRAS58	Glyma.11G138500.1.Wm82.a2.v1	240	286	Meristem expression
GmGRAS59	Glyma.11G138600.1.Wm82.a2.v1	1644	1690	Light responsive
GmGRAS59	Glyma.11G138600.1.Wm82.a2.v1	1369	1416	Gibberellin responsive
GmGRAS59	Glyma.11G138600.1.Wm82.a2.v1	1885	1937	Light responsive
GmGRAS59	Glyma.11G138600.1.Wm82.a2.v1	1617	1665	Light responsive
GmGRAS59	Glyma.11G138600.1.Wm82.a2.v1	1364	1412	Light responsive
GmGRAS59	Glyma.11G138600.1.Wm82.a2.v1	1629	1678	Salicylic acid responsive
GmGRAS59	Glyma.11G138600.1.Wm82.a2.v1	1393	1442	Light responsive
GmGRAS59	Glyma.11G138600.1.Wm82.a2.v1	846	891	MeJA responsive
GmGRAS59	Glyma.11G138600.1.Wm82.a2.v1	1347	1392	MeJA responsive
GmGRAS59	Glyma.11G138600.1.Wm82.a2.v1	846	891	MeJA responsive
GmGRAS59	Glyma.11G138600.1.Wm82.a2.v1	1347	1392	MeJA responsive
GmGRAS59	Glyma.11G138600.1.Wm82.a2.v1	681	727	Light responsive
GmGRAS59	Glyma.11G138600.1.Wm82.a2.v1	1345	1391	Light responsive
GmGRAS59	Glyma.11G138600.1.Wm82.a2.v1	1391	1440	Light responsive
GmGRAS59	Glyma.11G138600.1.Wm82.a2.v1	1626	1672	Anaerobic induction
GmGRAS59	Glyma.11G138600.1.Wm82.a2.v1	185	232	Abscisic acid responsive
GmGRAS59	Glyma.11G138600.1.Wm82.a2.v1	681	726	Abscisic acid responsive
GmGRAS59	Glyma.11G138600.1.Wm82.a2.v1	1345	1390	Abscisic acid responsive
GmGRAS59	Glyma.11G138600.1.Wm82.a2.v1	784	830	Auxin responsive
GmGRAS59	Glyma.11G138600.1.Wm82.a2.v1	913	959	Auxin responsive
GmGRAS59	Glyma.11G138600.1.Wm82.a2.v1	362	408	Light responsive
GmGRAS59	Glyma.11G138600.1.Wm82.a2.v1	923	969	Light responsive
GmGRAS59	Glyma.11G138600.1.Wm82.a2.v1	1245	1291	Light responsive
GmGRAS59	Glyma.11G138600.1.Wm82.a2.v1	1904	1950	Light responsive
GmGRAS59	Glyma.11G138600.1.Wm82.a2.v1	1910	1956	Light responsive
GmGRAS59	Glyma.11G138600.1.Wm82.a2.v1	1279	1328	Light responsive
GmGRAS59	Glyma.11G138600.1.Wm82.a2.v1	2	48	Light responsive
GmGRAS59	Glyma.11G138600.1.Wm82.a2.v1	555	601	Light responsive
GmGRAS59	Glyma.11G138600.1.Wm82.a2.v1	592	638	Light responsive
GmGRAS59	Glyma.11G138600.1.Wm82.a2.v1	1236	1282	Light responsive
GmGRAS59	Glyma.11G138600.1.Wm82.a2.v1	971	1020	Zein metabolism regulation
GmGRAS59	Glyma.11G138600.1.Wm82.a2.v1	1640	1689	Defense and stress responsive
GmGRAS60	Glyma.11G150200.1.Wm82.a2.v1	1251	1300	Salicylic acid responsive
GmGRAS60	Glyma.11G150200.1.Wm82.a2.v1	1202	1249	Light responsive
GmGRAS60	Glyma.11G150200.1.Wm82.a2.v1	280	327	Gibberellin responsive
GmGRAS60	Glyma.11G150200.1.Wm82.a2.v1	1564	1613	Zein metabolism regulation
GmGRAS60	Glyma.11G150200.1.Wm82.a2.v1	877	923	Light responsive
GmGRAS60	Glyma.11G150200.1.Wm82.a2.v1	1268	1314	Light responsive
GmGRAS60	Glyma.11G150200.1.Wm82.a2.v1	1931	1977	Light responsive
GmGRAS60	Glyma.11G150200.1.Wm82.a2.v1	1954	2000	Light responsive
GmGRAS60	Glyma.11G150200.1.Wm82.a2.v1	1170	1219	Light responsive
GmGRAS60	Glyma.11G150200.1.Wm82.a2.v1	54	100	Anaerobic induction
GmGRAS60	Glyma.11G150200.1.Wm82.a2.v1	506	552	Anaerobic induction
GmGRAS60	Glyma.11G150200.1.Wm82.a2.v1	1878	1924	Anaerobic induction
GmGRAS60	Glyma.11G150200.1.Wm82.a2.v1	6	56	Light responsive
GmGRAS60	Glyma.11G150200.1.Wm82.a2.v1	1750	1799	Light responsive
GmGRAS60	Glyma.11G150200.1.Wm82.a2.v1	823	870	Endosperm expression
GmGRAS60	Glyma.11G150200.1.Wm82.a2.v1	422	468	Drought inducibility
GmGRAS60	Glyma.11G150200.1.Wm82.a2.v1	584	631	Gibberellin responsive
GmGRAS61	Glyma.11G177100.1.Wm82.a2.v1	818	864	Light responsive
GmGRAS61	Glyma.11G177100.1.Wm82.a2.v1	1548	1594	Light responsive
GmGRAS61	Glyma.11G177100.1.Wm82.a2.v1	1242	1288	Light responsive
GmGRAS61	Glyma.11G177100.1.Wm82.a2.v1	604	653	Zein metabolism regulation
GmGRAS61	Glyma.11G177100.1.Wm82.a2.v1	494	540	Anaerobic induction
GmGRAS61	Glyma.11G177100.1.Wm82.a2.v1	712	758	Anaerobic induction
GmGRAS61	Glyma.11G177100.1.Wm82.a2.v1	1073	1119	Anaerobic induction
GmGRAS61	Glyma.11G177100.1.Wm82.a2.v1	1129	1175	Anaerobic induction
GmGRAS61	Glyma.11G177100.1.Wm82.a2.v1	1480	1526	Anaerobic induction
GmGRAS61	Glyma.11G177100.1.Wm82.a2.v1	928	973	Abscisic acid responsive
GmGRAS61	Glyma.11G177100.1.Wm82.a2.v1	1243	1288	Abscisic acid responsive
GmGRAS61	Glyma.11G177100.1.Wm82.a2.v1	1029	1075	Light responsive
GmGRAS61	Glyma.11G177100.1.Wm82.a2.v1	1966	2013	Light responsive
GmGRAS61	Glyma.11G177100.1.Wm82.a2.v1	316	367	Flavonoid biosynthetic genes regulation
GmGRAS61	Glyma.11G177100.1.Wm82.a2.v1	1956	2001	MeJA responsive
GmGRAS61	Glyma.11G177100.1.Wm82.a2.v1	1956	2001	MeJA responsive
GmGRAS61	Glyma.11G177100.1.Wm82.a2.v1	928	974	Light responsive
GmGRAS61	Glyma.11G177100.1.Wm82.a2.v1	1240	1288	Light responsive
GmGRAS61	Glyma.11G177100.1.Wm82.a2.v1	863	912	Salicylic acid responsive
GmGRAS61	Glyma.11G177100.1.Wm82.a2.v1	1521	1569	Light responsive
GmGRAS61	Glyma.11G177100.1.Wm82.a2.v1	1692	1740	Light responsive
GmGRAS61	Glyma.11G177100.1.Wm82.a2.v1	1278	1324	Meristem expression
GmGRAS62	Glyma.11G216500.1.Wm82.a2.v1	467	513	Light responsive
GmGRAS62	Glyma.11G216500.1.Wm82.a2.v1	829	875	Light responsive
GmGRAS62	Glyma.11G216500.1.Wm82.a2.v1	1283	1329	Light responsive
GmGRAS62	Glyma.11G216500.1.Wm82.a2.v1	1367	1414	Gibberellin responsive
GmGRAS62	Glyma.11G216500.1.Wm82.a2.v1	194	241	Endosperm expression
GmGRAS62	Glyma.11G216500.1.Wm82.a2.v1	1808	1856	Light responsive
GmGRAS62	Glyma.11G216500.1.Wm82.a2.v1	8	53	Abscisic acid responsive
GmGRAS62	Glyma.11G216500.1.Wm82.a2.v1	135	180	Abscisic acid responsive
GmGRAS62	Glyma.11G216500.1.Wm82.a2.v1	961	1006	Abscisic acid responsive
GmGRAS62	Glyma.11G216500.1.Wm82.a2.v1	1547	1596	Abscisic acid responsive
GmGRAS62	Glyma.11G216500.1.Wm82.a2.v1	1273	1320	Light responsive
GmGRAS62	Glyma.11G216500.1.Wm82.a2.v1	1274	1320	Light responsive
GmGRAS62	Glyma.11G216500.1.Wm82.a2.v1	1427	1474	Light responsive
GmGRAS62	Glyma.11G216500.1.Wm82.a2.v1	35	80	MeJA responsive
GmGRAS62	Glyma.11G216500.1.Wm82.a2.v1	1808	1857	Light responsive
GmGRAS62	Glyma.11G216500.1.Wm82.a2.v1	35	80	MeJA responsive
GmGRAS62	Glyma.11G216500.1.Wm82.a2.v1	8	54	Light responsive
GmGRAS62	Glyma.11G216500.1.Wm82.a2.v1	135	181	Light responsive
GmGRAS62	Glyma.11G216500.1.Wm82.a2.v1	961	1007	Light responsive
GmGRAS62	Glyma.11G216500.1.Wm82.a2.v1	1396	1445	Light responsive
GmGRAS62	Glyma.11G216500.1.Wm82.a2.v1	1879	1927	Light responsive
GmGRAS62	Glyma.11G216500.1.Wm82.a2.v1	1400	1446	Meristem expression
GmGRAS63	Glyma.12G012100.1.Wm82.a2.v1	895	941	Light responsive
GmGRAS63	Glyma.12G012100.1.Wm82.a2.v1	1542	1588	Light responsive
GmGRAS63	Glyma.12G012100.1.Wm82.a2.v1	1757	1808	Light responsive
GmGRAS63	Glyma.12G012100.1.Wm82.a2.v1	35	81	Anaerobic induction
GmGRAS63	Glyma.12G012100.1.Wm82.a2.v1	1598	1644	Anaerobic induction
GmGRAS63	Glyma.12G012100.1.Wm82.a2.v1	353	398	Abscisic acid responsive
GmGRAS63	Glyma.12G012100.1.Wm82.a2.v1	1542	1587	Abscisic acid responsive
GmGRAS63	Glyma.12G012100.1.Wm82.a2.v1	602	648	Low-temperature responsive
GmGRAS63	Glyma.12G012100.1.Wm82.a2.v1	563	609	Drought inducibility
GmGRAS63	Glyma.12G012100.1.Wm82.a2.v1	965	1012	Light responsive
GmGRAS63	Glyma.12G012100.1.Wm82.a2.v1	353	399	Light responsive
GmGRAS63	Glyma.12G012100.1.Wm82.a2.v1	131	181	Light responsive
GmGRAS63	Glyma.12G012100.1.Wm82.a2.v1	1297	1343	Light responsive
GmGRAS64	Glyma.12G018100.1.Wm82.a2.v1	1596	1641	MeJA responsive
GmGRAS64	Glyma.12G018100.1.Wm82.a2.v1	1596	1641	MeJA responsive
GmGRAS64	Glyma.12G018100.1.Wm82.a2.v1	1101	1147	Light responsive
GmGRAS64	Glyma.12G018100.1.Wm82.a2.v1	21	70	Salicylic acid responsive
GmGRAS64	Glyma.12G018100.1.Wm82.a2.v1	168	217	Salicylic acid responsive
GmGRAS64	Glyma.12G018100.1.Wm82.a2.v1	858	906	Light responsive
GmGRAS64	Glyma.12G018100.1.Wm82.a2.v1	825	871	Light responsive
GmGRAS64	Glyma.12G018100.1.Wm82.a2.v1	-8	38	Light responsive
GmGRAS64	Glyma.12G018100.1.Wm82.a2.v1	124	170	Light responsive
GmGRAS64	Glyma.12G018100.1.Wm82.a2.v1	1150	1196	Light responsive
GmGRAS64	Glyma.12G018100.1.Wm82.a2.v1	1696	1742	Light responsive
GmGRAS64	Glyma.12G018100.1.Wm82.a2.v1	1728	1774	Light responsive
GmGRAS64	Glyma.12G018100.1.Wm82.a2.v1	1747	1793	Light responsive
GmGRAS64	Glyma.12G018100.1.Wm82.a2.v1	1101	1147	Light responsive
GmGRAS64	Glyma.12G018100.1.Wm82.a2.v1	1656	1704	Light responsive
GmGRAS64	Glyma.12G018100.1.Wm82.a2.v1	1657	1706	Light responsive
GmGRAS64	Glyma.12G018100.1.Wm82.a2.v1	1101	1147	Abscisic acid responsive
GmGRAS64	Glyma.12G018100.1.Wm82.a2.v1	1102	1147	Abscisic acid responsive
GmGRAS64	Glyma.12G018100.1.Wm82.a2.v1	438	484	Auxin responsive
GmGRAS65	Glyma.12G022100.2.Wm82.a2.v1	484	530	Anaerobic induction
GmGRAS65	Glyma.12G022100.2.Wm82.a2.v1	1265	1311	Anaerobic induction
GmGRAS65	Glyma.12G022100.2.Wm82.a2.v1	1469	1515	Anaerobic induction
GmGRAS65	Glyma.12G022100.2.Wm82.a2.v1	1570	1616	Anaerobic induction
GmGRAS65	Glyma.12G022100.2.Wm82.a2.v1	132	182	Light responsive
GmGRAS65	Glyma.12G022100.2.Wm82.a2.v1	942	988	Light responsive
GmGRAS65	Glyma.12G022100.2.Wm82.a2.v1	880	925	Abscisic acid responsive
GmGRAS65	Glyma.12G022100.2.Wm82.a2.v1	53	100	Gibberellin responsive
GmGRAS65	Glyma.12G022100.2.Wm82.a2.v1	816	863	Gibberellin responsive
GmGRAS65	Glyma.12G022100.2.Wm82.a2.v1	1213	1260	Gibberellin responsive
GmGRAS65	Glyma.12G022100.2.Wm82.a2.v1	296	342	Light responsive
GmGRAS65	Glyma.12G022100.2.Wm82.a2.v1	468	517	Zein metabolism regulation
GmGRAS65	Glyma.12G022100.2.Wm82.a2.v1	559	608	Zein metabolism regulation
GmGRAS65	Glyma.12G022100.2.Wm82.a2.v1	1526	1573	Light responsive
GmGRAS65	Glyma.12G022100.2.Wm82.a2.v1	281	330	Defense and stress responsive
GmGRAS65	Glyma.12G022100.2.Wm82.a2.v1	285	331	Light responsive
GmGRAS65	Glyma.12G022100.2.Wm82.a2.v1	1456	1503	Gibberellin responsive
GmGRAS65	Glyma.12G022100.2.Wm82.a2.v1	182	230	Light responsive
GmGRAS65	Glyma.12G022100.2.Wm82.a2.v1	1358	1404	Meristem expression
GmGRAS65	Glyma.12G022100.2.Wm82.a2.v1	576	626	Light responsive
GmGRAS65	Glyma.12G022100.2.Wm82.a2.v1	505	555	Light responsive
GmGRAS65	Glyma.12G022100.2.Wm82.a2.v1	880	926	Light responsive
GmGRAS65	Glyma.12G022100.2.Wm82.a2.v1	1354	1403	Light responsive
GmGRAS66	Glyma.12G022600.1.Wm82.a2.v1	1370	1416	Anaerobic induction
GmGRAS66	Glyma.12G022600.1.Wm82.a2.v1	1330	1377	Light responsive
GmGRAS66	Glyma.12G022600.1.Wm82.a2.v1	1720	1767	Light responsive
GmGRAS66	Glyma.12G022600.1.Wm82.a2.v1	1255	1301	Auxin responsive
GmGRAS66	Glyma.12G022600.1.Wm82.a2.v1	783	829	Light responsive
GmGRAS66	Glyma.12G022600.1.Wm82.a2.v1	1725	1771	Light responsive
GmGRAS66	Glyma.12G022600.1.Wm82.a2.v1	635	683	Light responsive
GmGRAS66	Glyma.12G022600.1.Wm82.a2.v1	310	356	Light responsive
GmGRAS66	Glyma.12G022600.1.Wm82.a2.v1	419	465	Light responsive
GmGRAS66	Glyma.12G022600.1.Wm82.a2.v1	921	966	MeJA responsive
GmGRAS66	Glyma.12G022600.1.Wm82.a2.v1	1305	1350	MeJA responsive
GmGRAS66	Glyma.12G022600.1.Wm82.a2.v1	921	966	MeJA responsive
GmGRAS66	Glyma.12G022600.1.Wm82.a2.v1	1305	1350	MeJA responsive
GmGRAS66	Glyma.12G022600.1.Wm82.a2.v1	1305	1353	Auxin responsive
GmGRAS66	Glyma.12G022600.1.Wm82.a2.v1	1841	1894	Light responsive
GmGRAS67	Glyma.12G061900.1.Wm82.a2.v1	68	117	Salicylic acid responsive
GmGRAS67	Glyma.12G061900.1.Wm82.a2.v1	460	505	MeJA responsive
GmGRAS67	Glyma.12G061900.1.Wm82.a2.v1	1415	1460	MeJA responsive
GmGRAS67	Glyma.12G061900.1.Wm82.a2.v1	460	505	MeJA responsive
GmGRAS67	Glyma.12G061900.1.Wm82.a2.v1	1415	1460	MeJA responsive
GmGRAS67	Glyma.12G061900.1.Wm82.a2.v1	202	252	Light responsive
GmGRAS67	Glyma.12G061900.1.Wm82.a2.v1	461	507	Light responsive
GmGRAS67	Glyma.12G061900.1.Wm82.a2.v1	1416	1462	Light responsive
GmGRAS67	Glyma.12G061900.1.Wm82.a2.v1	913	963	Light responsive
GmGRAS67	Glyma.12G061900.1.Wm82.a2.v1	1460	1508	Light responsive
GmGRAS67	Glyma.12G061900.1.Wm82.a2.v1	1874	1922	Light responsive
GmGRAS67	Glyma.12G061900.1.Wm82.a2.v1	599	645	Light responsive
GmGRAS67	Glyma.12G061900.1.Wm82.a2.v1	819	865	Light responsive
GmGRAS67	Glyma.12G061900.1.Wm82.a2.v1	931	977	Light responsive
GmGRAS67	Glyma.12G061900.1.Wm82.a2.v1	964	1010	Light responsive
GmGRAS67	Glyma.12G061900.1.Wm82.a2.v1	976	1022	Light responsive
GmGRAS67	Glyma.12G061900.1.Wm82.a2.v1	1043	1089	Light responsive
GmGRAS67	Glyma.12G061900.1.Wm82.a2.v1	1118	1164	Light responsive
GmGRAS67	Glyma.12G061900.1.Wm82.a2.v1	1322	1368	Light responsive
GmGRAS67	Glyma.12G061900.1.Wm82.a2.v1	5	52	Gibberellin responsive
GmGRAS67	Glyma.12G061900.1.Wm82.a2.v1	1004	1053	Defense and stress responsive
GmGRAS67	Glyma.12G061900.1.Wm82.a2.v1	1915	1961	Anaerobic induction
GmGRAS67	Glyma.12G061900.1.Wm82.a2.v1	874	923	Light responsive
GmGRAS67	Glyma.12G061900.1.Wm82.a2.v1	1109	1158	Light responsive
GmGRAS67	Glyma.12G061900.1.Wm82.a2.v1	1003	1049	Light responsive
GmGRAS67	Glyma.12G061900.1.Wm82.a2.v1	462	507	Abscisic acid responsive
GmGRAS67	Glyma.12G061900.1.Wm82.a2.v1	1417	1462	Abscisic acid responsive
GmGRAS67	Glyma.12G061900.1.Wm82.a2.v1	1689	1735	Low-temperature responsive
GmGRAS68	Glyma.12G062000.1.Wm82.a2.v1	644	690	Abscisic acid responsive
GmGRAS68	Glyma.12G062000.1.Wm82.a2.v1	645	690	Abscisic acid responsive
GmGRAS68	Glyma.12G062000.1.Wm82.a2.v1	903	948	Abscisic acid responsive
GmGRAS68	Glyma.12G062000.1.Wm82.a2.v1	948	993	Abscisic acid responsive
GmGRAS68	Glyma.12G062000.1.Wm82.a2.v1	1533	1580	Light responsive
GmGRAS68	Glyma.12G062000.1.Wm82.a2.v1	927	973	Anaerobic induction
GmGRAS68	Glyma.12G062000.1.Wm82.a2.v1	1827	1873	Anaerobic induction
GmGRAS68	Glyma.12G062000.1.Wm82.a2.v1	1896	1942	Anaerobic induction
GmGRAS68	Glyma.12G062000.1.Wm82.a2.v1	41	90	Defense and stress responsive
GmGRAS68	Glyma.12G062000.1.Wm82.a2.v1	644	690	Light responsive
GmGRAS68	Glyma.12G062000.1.Wm82.a2.v1	902	948	Light responsive
GmGRAS68	Glyma.12G062000.1.Wm82.a2.v1	947	993	Light responsive
GmGRAS68	Glyma.12G062000.1.Wm82.a2.v1	436	482	Light responsive
GmGRAS68	Glyma.12G062000.1.Wm82.a2.v1	504	550	Light responsive
GmGRAS68	Glyma.12G062000.1.Wm82.a2.v1	733	779	Light responsive
GmGRAS68	Glyma.12G062000.1.Wm82.a2.v1	764	810	Light responsive
GmGRAS68	Glyma.12G062000.1.Wm82.a2.v1	1094	1140	Light responsive
GmGRAS68	Glyma.12G062000.1.Wm82.a2.v1	1365	1411	Light responsive
GmGRAS68	Glyma.12G062000.1.Wm82.a2.v1	391	439	Light responsive
GmGRAS68	Glyma.12G062000.1.Wm82.a2.v1	1269	1317	Light responsive
GmGRAS68	Glyma.12G062000.1.Wm82.a2.v1	395	441	Light responsive
GmGRAS68	Glyma.12G062000.1.Wm82.a2.v1	1657	1703	Light responsive
GmGRAS68	Glyma.12G062000.1.Wm82.a2.v1	1687	1733	Light responsive
GmGRAS68	Glyma.12G062000.1.Wm82.a2.v1	660	710	Light responsive
GmGRAS68	Glyma.12G062000.1.Wm82.a2.v1	644	690	Light responsive
GmGRAS68	Glyma.12G062000.1.Wm82.a2.v1	539	584	MeJA responsive
GmGRAS68	Glyma.12G062000.1.Wm82.a2.v1	1655	1705	Light responsive
GmGRAS68	Glyma.12G062000.1.Wm82.a2.v1	539	584	MeJA responsive
GmGRAS69	Glyma.12G062100.1.Wm82.a2.v1	1029	1074	MeJA responsive
GmGRAS69	Glyma.12G062100.1.Wm82.a2.v1	1321	1366	MeJA responsive
GmGRAS69	Glyma.12G062100.1.Wm82.a2.v1	1029	1074	MeJA responsive
GmGRAS69	Glyma.12G062100.1.Wm82.a2.v1	1321	1366	MeJA responsive
GmGRAS69	Glyma.12G062100.1.Wm82.a2.v1	1282	1331	Salicylic acid responsive
GmGRAS69	Glyma.12G062100.1.Wm82.a2.v1	307	355	Light responsive
GmGRAS69	Glyma.12G062100.1.Wm82.a2.v1	669	717	Light responsive
GmGRAS69	Glyma.12G062100.1.Wm82.a2.v1	1256	1304	Light responsive
GmGRAS69	Glyma.12G062100.1.Wm82.a2.v1	699	746	Gibberellin responsive
GmGRAS69	Glyma.12G062100.1.Wm82.a2.v1	1616	1665	Defense and stress responsive
GmGRAS69	Glyma.12G062100.1.Wm82.a2.v1	1845	1898	Light responsive
GmGRAS69	Glyma.12G062100.1.Wm82.a2.v1	1695	1744	Light responsive
GmGRAS69	Glyma.12G062100.1.Wm82.a2.v1	254	300	Light responsive
GmGRAS69	Glyma.12G062100.1.Wm82.a2.v1	1786	1832	Light responsive
GmGRAS69	Glyma.12G062100.1.Wm82.a2.v1	1293	1341	Light responsive
GmGRAS69	Glyma.12G062100.1.Wm82.a2.v1	1108	1154	Drought inducibility
GmGRAS69	Glyma.12G062100.1.Wm82.a2.v1	758	805	Light responsive
GmGRAS69	Glyma.12G062100.1.Wm82.a2.v1	72	118	Anaerobic induction
GmGRAS69	Glyma.12G062100.1.Wm82.a2.v1	77	123	Anaerobic induction
GmGRAS69	Glyma.12G062100.1.Wm82.a2.v1	582	628	Anaerobic induction
GmGRAS69	Glyma.12G062100.1.Wm82.a2.v1	609	655	Anaerobic induction
GmGRAS69	Glyma.12G062100.1.Wm82.a2.v1	711	757	Anaerobic induction
GmGRAS69	Glyma.12G062100.1.Wm82.a2.v1	1893	1939	Anaerobic induction
GmGRAS69	Glyma.12G062100.1.Wm82.a2.v1	656	705	Light responsive
GmGRAS69	Glyma.12G062100.1.Wm82.a2.v1	795	844	Light responsive
GmGRAS70	Glyma.12G062200.1.Wm82.a2.v1	1330	1377	Light responsive
GmGRAS70	Glyma.12G062200.1.Wm82.a2.v1	461	507	Light responsive
GmGRAS70	Glyma.12G062200.1.Wm82.a2.v1	465	511	Light responsive
GmGRAS70	Glyma.12G062200.1.Wm82.a2.v1	862	908	Light responsive
GmGRAS70	Glyma.12G062200.1.Wm82.a2.v1	1366	1412	Light responsive
GmGRAS70	Glyma.12G062200.1.Wm82.a2.v1	1370	1416	Light responsive
GmGRAS70	Glyma.12G062200.1.Wm82.a2.v1	1410	1456	Drought inducibility
GmGRAS70	Glyma.12G062200.1.Wm82.a2.v1	1021	1066	Abscisic acid responsive
GmGRAS70	Glyma.12G062200.1.Wm82.a2.v1	918	964	Low-temperature responsive
GmGRAS70	Glyma.12G062200.1.Wm82.a2.v1	1634	1680	Light responsive
GmGRAS70	Glyma.12G062200.1.Wm82.a2.v1	1935	1984	Light responsive
GmGRAS70	Glyma.12G062200.1.Wm82.a2.v1	1145	1191	Anaerobic induction
GmGRAS70	Glyma.12G062200.1.Wm82.a2.v1	1267	1313	Anaerobic induction
GmGRAS70	Glyma.12G062200.1.Wm82.a2.v1	1974	2020	Anaerobic induction
GmGRAS70	Glyma.12G062200.1.Wm82.a2.v1	1021	1067	Light responsive
GmGRAS70	Glyma.12G062200.1.Wm82.a2.v1	1023	1068	MeJA responsive
GmGRAS70	Glyma.12G062200.1.Wm82.a2.v1	1405	1450	MeJA responsive
GmGRAS70	Glyma.12G062200.1.Wm82.a2.v1	1436	1481	MeJA responsive
GmGRAS70	Glyma.12G062200.1.Wm82.a2.v1	1023	1068	MeJA responsive
GmGRAS70	Glyma.12G062200.1.Wm82.a2.v1	1405	1450	MeJA responsive
GmGRAS70	Glyma.12G062200.1.Wm82.a2.v1	1436	1481	MeJA responsive
GmGRAS70	Glyma.12G062200.1.Wm82.a2.v1	1954	2000	Meristem expression
GmGRAS70	Glyma.12G062200.1.Wm82.a2.v1	117	164	Gibberellin responsive
GmGRAS70	Glyma.12G062200.1.Wm82.a2.v1	1614	1666	Light responsive
GmGRAS70	Glyma.12G062200.1.Wm82.a2.v1	421	467	Light responsive
GmGRAS70	Glyma.12G062200.1.Wm82.a2.v1	1557	1603	Light responsive
GmGRAS71	Glyma.12G137700.1.Wm82.a2.v1	1915	1962	Gibberellin responsive
GmGRAS71	Glyma.12G137700.1.Wm82.a2.v1	631	677	Light responsive
GmGRAS71	Glyma.12G137700.1.Wm82.a2.v1	1830	1876	Light responsive
GmGRAS71	Glyma.12G137700.1.Wm82.a2.v1	122	168	Light responsive
GmGRAS71	Glyma.12G137700.1.Wm82.a2.v1	348	394	Light responsive
GmGRAS71	Glyma.12G137700.1.Wm82.a2.v1	458	504	Light responsive
GmGRAS71	Glyma.12G137700.1.Wm82.a2.v1	421	468	Gibberellin responsive
GmGRAS71	Glyma.12G137700.1.Wm82.a2.v1	371	417	Anaerobic induction
GmGRAS71	Glyma.12G137700.1.Wm82.a2.v1	1313	1359	Anaerobic induction
GmGRAS71	Glyma.12G137700.1.Wm82.a2.v1	835	884	Light responsive
GmGRAS71	Glyma.12G137700.1.Wm82.a2.v1	504	550	Light responsive
GmGRAS71	Glyma.12G137700.1.Wm82.a2.v1	506	552	Light responsive
GmGRAS71	Glyma.12G137700.1.Wm82.a2.v1	123	168	Abscisic acid responsive
GmGRAS71	Glyma.12G137700.1.Wm82.a2.v1	348	393	Abscisic acid responsive
GmGRAS71	Glyma.12G137700.1.Wm82.a2.v1	458	503	Abscisic acid responsive
GmGRAS71	Glyma.12G137700.1.Wm82.a2.v1	52	98	Low-temperature responsive
GmGRAS71	Glyma.12G137700.1.Wm82.a2.v1	241	286	MeJA responsive
GmGRAS71	Glyma.12G137700.1.Wm82.a2.v1	241	286	MeJA responsive
GmGRAS71	Glyma.12G137700.1.Wm82.a2.v1	199	245	Light responsive
GmGRAS71	Glyma.12G137700.1.Wm82.a2.v1	458	506	Light responsive
GmGRAS71	Glyma.12G137700.1.Wm82.a2.v1	808	856	Light responsive
GmGRAS71	Glyma.12G137700.1.Wm82.a2.v1	1847	1894	Gibberellin responsive
GmGRAS72	Glyma.12G197300.1.Wm82.a2.v1	809	855	Light responsive
GmGRAS72	Glyma.12G197300.1.Wm82.a2.v1	975	1020	MeJA responsive
GmGRAS72	Glyma.12G197300.1.Wm82.a2.v1	1508	1553	MeJA responsive
GmGRAS72	Glyma.12G197300.1.Wm82.a2.v1	975	1020	MeJA responsive
GmGRAS72	Glyma.12G197300.1.Wm82.a2.v1	1508	1553	MeJA responsive
GmGRAS72	Glyma.12G197300.1.Wm82.a2.v1	1253	1301	Light responsive
GmGRAS72	Glyma.12G197300.1.Wm82.a2.v1	1266	1312	Meristem expression
GmGRAS72	Glyma.12G197300.1.Wm82.a2.v1	1298	1344	Meristem expression
GmGRAS72	Glyma.12G197300.1.Wm82.a2.v1	389	437	Light responsive
GmGRAS72	Glyma.12G197300.1.Wm82.a2.v1	1947	1995	Light responsive
GmGRAS72	Glyma.12G197300.1.Wm82.a2.v1	747	793	Light responsive
GmGRAS72	Glyma.12G197300.1.Wm82.a2.v1	837	883	Light responsive
GmGRAS72	Glyma.12G197300.1.Wm82.a2.v1	1917	1963	Light responsive
GmGRAS72	Glyma.12G197300.1.Wm82.a2.v1	325	371	Light responsive
GmGRAS72	Glyma.12G197300.1.Wm82.a2.v1	38	84	Light responsive
GmGRAS72	Glyma.12G197300.1.Wm82.a2.v1	150	196	Light responsive
GmGRAS72	Glyma.12G197300.1.Wm82.a2.v1	273	319	Light responsive
GmGRAS72	Glyma.12G197300.1.Wm82.a2.v1	1336	1382	Drought inducibility
GmGRAS72	Glyma.12G197300.1.Wm82.a2.v1	858	905	Gibberellin responsive
GmGRAS72	Glyma.12G197300.1.Wm82.a2.v1	1678	1725	Gibberellin responsive
GmGRAS72	Glyma.12G197300.1.Wm82.a2.v1	965	1011	Light responsive
GmGRAS72	Glyma.12G197300.1.Wm82.a2.v1	1458	1504	Light responsive
GmGRAS72	Glyma.12G197300.1.Wm82.a2.v1	326	371	Abscisic acid responsive
GmGRAS72	Glyma.12G197300.1.Wm82.a2.v1	809	854	Abscisic acid responsive
GmGRAS72	Glyma.12G197300.1.Wm82.a2.v1	723	769	Low-temperature responsive
GmGRAS72	Glyma.12G197300.1.Wm82.a2.v1	757	803	Anaerobic induction
GmGRAS72	Glyma.12G197300.1.Wm82.a2.v1	1821	1867	Anaerobic induction
GmGRAS73	Glyma.12G216100.1.Wm82.a2.v1	1751	1797	Drought inducibility
GmGRAS73	Glyma.12G216100.1.Wm82.a2.v1	766	812	Anaerobic induction
GmGRAS73	Glyma.12G216100.1.Wm82.a2.v1	1049	1095	Anaerobic induction
GmGRAS73	Glyma.12G216100.1.Wm82.a2.v1	901	947	Low-temperature responsive
GmGRAS73	Glyma.12G216100.1.Wm82.a2.v1	408	453	Abscisic acid responsive
GmGRAS73	Glyma.12G216100.1.Wm82.a2.v1	1418	1467	Light responsive
GmGRAS73	Glyma.12G216100.1.Wm82.a2.v1	400	449	Defense and stress responsive
GmGRAS73	Glyma.12G216100.1.Wm82.a2.v1	85	131	Light responsive
GmGRAS73	Glyma.12G216100.1.Wm82.a2.v1	189	235	Light responsive
GmGRAS73	Glyma.12G216100.1.Wm82.a2.v1	209	255	Light responsive
GmGRAS73	Glyma.12G216100.1.Wm82.a2.v1	269	315	Light responsive
GmGRAS73	Glyma.12G216100.1.Wm82.a2.v1	633	679	Light responsive
GmGRAS73	Glyma.12G216100.1.Wm82.a2.v1	1521	1567	Light responsive
GmGRAS73	Glyma.12G216100.1.Wm82.a2.v1	407	453	Light responsive
GmGRAS73	Glyma.12G216100.1.Wm82.a2.v1	850	898	Light responsive
GmGRAS73	Glyma.12G216100.1.Wm82.a2.v1	477	522	MeJA responsive
GmGRAS73	Glyma.12G216100.1.Wm82.a2.v1	596	641	MeJA responsive
GmGRAS73	Glyma.12G216100.1.Wm82.a2.v1	477	522	MeJA responsive
GmGRAS73	Glyma.12G216100.1.Wm82.a2.v1	596	641	MeJA responsive
GmGRAS74	Glyma.13G037100.1.Wm82.a2.v1	1854	1901	Light responsive
GmGRAS74	Glyma.13G037100.1.Wm82.a2.v1	721	767	Light responsive
GmGRAS74	Glyma.13G037100.1.Wm82.a2.v1	992	1040	Light responsive
GmGRAS74	Glyma.13G037100.1.Wm82.a2.v1	40	89	Abscisic acid responsive
GmGRAS74	Glyma.13G037100.1.Wm82.a2.v1	963	1009	Low-temperature responsive
GmGRAS74	Glyma.13G037100.1.Wm82.a2.v1	537	587	Light responsive
GmGRAS74	Glyma.13G037100.1.Wm82.a2.v1	539	587	Light responsive
GmGRAS74	Glyma.13G037100.1.Wm82.a2.v1	578	626	Light responsive
GmGRAS74	Glyma.13G037100.1.Wm82.a2.v1	448	494	Anaerobic induction
GmGRAS74	Glyma.13G037100.1.Wm82.a2.v1	499	545	Anaerobic induction
GmGRAS74	Glyma.13G037100.1.Wm82.a2.v1	656	702	Anaerobic induction
GmGRAS74	Glyma.13G037100.1.Wm82.a2.v1	700	749	Salicylic acid responsive
GmGRAS74	Glyma.13G037100.1.Wm82.a2.v1	1385	1431	Meristem expression
GmGRAS74	Glyma.13G037100.1.Wm82.a2.v1	1587	1635	Light responsive
GmGRAS75	Glyma.13G081700.1.Wm82.a2.v1	1463	1509	Light responsive
GmGRAS75	Glyma.13G081700.1.Wm82.a2.v1	756	803	Gibberellin responsive
GmGRAS75	Glyma.13G081700.1.Wm82.a2.v1	937	986	Light responsive
GmGRAS75	Glyma.13G081700.1.Wm82.a2.v1	257	303	Anaerobic induction
GmGRAS75	Glyma.13G081700.1.Wm82.a2.v1	458	504	Anaerobic induction
GmGRAS75	Glyma.13G081700.1.Wm82.a2.v1	196	243	Light responsive
GmGRAS75	Glyma.13G081700.1.Wm82.a2.v1	197	243	Light responsive
GmGRAS75	Glyma.13G081700.1.Wm82.a2.v1	580	626	Light responsive
GmGRAS75	Glyma.13G081700.1.Wm82.a2.v1	1030	1076	Light responsive
GmGRAS75	Glyma.13G081700.1.Wm82.a2.v1	1375	1421	Light responsive
GmGRAS75	Glyma.13G081700.1.Wm82.a2.v1	998	1043	Abscisic acid responsive
GmGRAS75	Glyma.13G081700.1.Wm82.a2.v1	420	469	Light responsive
GmGRAS75	Glyma.13G081700.1.Wm82.a2.v1	820	866	Drought inducibility
GmGRAS75	Glyma.13G081700.1.Wm82.a2.v1	1814	1861	Gibberellin responsive
GmGRAS75	Glyma.13G081700.1.Wm82.a2.v1	944	992	Light responsive
GmGRAS75	Glyma.13G081700.1.Wm82.a2.v1	923	971	Light responsive
GmGRAS75	Glyma.13G081700.1.Wm82.a2.v1	1149	1195	Light responsive
GmGRAS75	Glyma.13G081700.1.Wm82.a2.v1	1408	1456.5	Zein metabolism regulation
GmGRAS75	Glyma.13G081700.1.Wm82.a2.v1	998	1044	Light responsive
GmGRAS75	Glyma.13G081700.1.Wm82.a2.v1	812	859	Gibberellin responsive
GmGRAS76	Glyma.13G124900.1.Wm82.a2.v1	679	726	Light responsive
GmGRAS76	Glyma.13G124900.1.Wm82.a2.v1	1032	1085	Light responsive
GmGRAS76	Glyma.13G124900.1.Wm82.a2.v1	27	73	Light responsive
GmGRAS76	Glyma.13G124900.1.Wm82.a2.v1	155	201	Light responsive
GmGRAS76	Glyma.13G124900.1.Wm82.a2.v1	629	675	Light responsive
GmGRAS76	Glyma.13G124900.1.Wm82.a2.v1	633	679	Light responsive
GmGRAS76	Glyma.13G124900.1.Wm82.a2.v1	691	737	Light responsive
GmGRAS76	Glyma.13G124900.1.Wm82.a2.v1	1169	1215	Light responsive
GmGRAS76	Glyma.13G124900.1.Wm82.a2.v1	1173	1219	Light responsive
GmGRAS76	Glyma.13G124900.1.Wm82.a2.v1	1415	1461	Light responsive
GmGRAS76	Glyma.13G124900.1.Wm82.a2.v1	1344	1391	Gibberellin responsive
GmGRAS76	Glyma.13G124900.1.Wm82.a2.v1	321	367	Drought inducibility
GmGRAS76	Glyma.13G124900.1.Wm82.a2.v1	105	152	Light responsive
GmGRAS76	Glyma.13G124900.1.Wm82.a2.v1	1605	1650	Abscisic acid responsive
GmGRAS76	Glyma.13G124900.1.Wm82.a2.v1	72	118	Light responsive
GmGRAS76	Glyma.13G124900.1.Wm82.a2.v1	74	120	Light responsive
GmGRAS76	Glyma.13G124900.1.Wm82.a2.v1	790	836	Light responsive
GmGRAS76	Glyma.13G124900.1.Wm82.a2.v1	261	311	Light responsive
GmGRAS76	Glyma.13G124900.1.Wm82.a2.v1	1928	1976	Light responsive
GmGRAS76	Glyma.13G124900.1.Wm82.a2.v1	11	57	Anaerobic induction
GmGRAS76	Glyma.13G124900.1.Wm82.a2.v1	79	128	Light responsive
GmGRAS76	Glyma.13G124900.1.Wm82.a2.v1	1471	1517	Light responsive
GmGRAS76	Glyma.13G124900.1.Wm82.a2.v1	1604	1650	Light responsive
GmGRAS76	Glyma.13G124900.1.Wm82.a2.v1	1807	1857	Light responsive
GmGRAS76	Glyma.13G124900.1.Wm82.a2.v1	845	895	Light responsive
GmGRAS76	Glyma.13G124900.1.Wm82.a2.v1	1857	1904	Light responsive
GmGRAS76	Glyma.13G124900.1.Wm82.a2.v1	1796	1842	Light responsive
GmGRAS76	Glyma.13G124900.1.Wm82.a2.v1	1842	1888	Light responsive
GmGRAS77	Glyma.13G285400.1.Wm82.a2.v1	1801	1850	Salicylic acid responsive
GmGRAS77	Glyma.13G285400.1.Wm82.a2.v1	803	849	Light responsive
GmGRAS77	Glyma.13G285400.1.Wm82.a2.v1	920	966	Light responsive
GmGRAS77	Glyma.13G285400.1.Wm82.a2.v1	1040	1085	MeJA responsive
GmGRAS77	Glyma.13G285400.1.Wm82.a2.v1	1040	1085	MeJA responsive
GmGRAS77	Glyma.13G285400.1.Wm82.a2.v1	560	606	Light responsive
GmGRAS77	Glyma.13G285400.1.Wm82.a2.v1	852	898	Light responsive
GmGRAS77	Glyma.13G285400.1.Wm82.a2.v1	978	1024	Light responsive
GmGRAS77	Glyma.13G285400.1.Wm82.a2.v1	1823	1869	Light responsive
GmGRAS77	Glyma.13G285400.1.Wm82.a2.v1	113	159	Light responsive
GmGRAS77	Glyma.13G285400.1.Wm82.a2.v1	1135	1181	Light responsive
GmGRAS77	Glyma.13G285400.1.Wm82.a2.v1	971	1020	Defense and stress responsive
GmGRAS77	Glyma.13G285400.1.Wm82.a2.v1	1854	1902	Light responsive
GmGRAS77	Glyma.13G285400.1.Wm82.a2.v1	410	456	Auxin responsive
GmGRAS77	Glyma.13G285400.1.Wm82.a2.v1	1898	1944	Auxin responsive
GmGRAS77	Glyma.13G285400.1.Wm82.a2.v1	340	386	Light responsive
GmGRAS77	Glyma.13G285400.1.Wm82.a2.v1	979	1024	Abscisic acid responsive
GmGRAS77	Glyma.13G285400.1.Wm82.a2.v1	209	255	Anaerobic induction
GmGRAS77	Glyma.13G285400.1.Wm82.a2.v1	1530	1576	Anaerobic induction
GmGRAS77	Glyma.13G285400.1.Wm82.a2.v1	282	331	Light responsive
GmGRAS77	Glyma.13G285400.1.Wm82.a2.v1	1553	1602	Light responsive
GmGRAS77	Glyma.13G285400.1.Wm82.a2.v1	455	503	Light responsive
GmGRAS77	Glyma.13G285400.1.Wm82.a2.v1	1661	1707	Drought inducibility
GmGRAS78	Glyma.13G304900.1.Wm82.a2.v1	1003	1049	Low-temperature responsive
GmGRAS78	Glyma.13G304900.1.Wm82.a2.v1	501	550	Defense and stress responsive
GmGRAS78	Glyma.13G304900.1.Wm82.a2.v1	1348	1395	Light responsive
GmGRAS78	Glyma.13G304900.1.Wm82.a2.v1	1245	1291	Light responsive
GmGRAS78	Glyma.13G304900.1.Wm82.a2.v1	80	126	Light responsive
GmGRAS78	Glyma.13G304900.1.Wm82.a2.v1	109	155	Light responsive
GmGRAS78	Glyma.13G304900.1.Wm82.a2.v1	1141	1188	Gibberellin responsive
GmGRAS78	Glyma.13G304900.1.Wm82.a2.v1	1419	1466	Gibberellin responsive
GmGRAS78	Glyma.13G304900.1.Wm82.a2.v1	320	366	Light responsive
GmGRAS78	Glyma.13G304900.1.Wm82.a2.v1	1092	1138	Light responsive
GmGRAS78	Glyma.13G304900.1.Wm82.a2.v1	1531	1579	Light responsive
GmGRAS78	Glyma.13G304900.1.Wm82.a2.v1	698	746	Light responsive
GmGRAS78	Glyma.13G304900.1.Wm82.a2.v1	1545	1591	Meristem expression
GmGRAS78	Glyma.13G304900.1.Wm82.a2.v1	1577	1623	Meristem expression
GmGRAS78	Glyma.13G304900.1.Wm82.a2.v1	364	411	Light responsive
GmGRAS78	Glyma.13G304900.1.Wm82.a2.v1	1935	1982	Light responsive
GmGRAS78	Glyma.13G304900.1.Wm82.a2.v1	689	735	Anaerobic induction
GmGRAS78	Glyma.13G304900.1.Wm82.a2.v1	751	797	Anaerobic induction
GmGRAS78	Glyma.13G304900.1.Wm82.a2.v1	254	304	Light responsive
GmGRAS78	Glyma.13G304900.1.Wm82.a2.v1	318	367	Abscisic acid responsive
GmGRAS78	Glyma.13G304900.1.Wm82.a2.v1	321	366	Abscisic acid responsive
GmGRAS78	Glyma.13G304900.1.Wm82.a2.v1	1092	1137	Abscisic acid responsive
GmGRAS78	Glyma.13G304900.1.Wm82.a2.v1	182	228	Drought inducibility
GmGRAS78	Glyma.13G304900.1.Wm82.a2.v1	515	561	Light responsive
GmGRAS78	Glyma.13G304900.1.Wm82.a2.v1	1030	1076	Light responsive
GmGRAS78	Glyma.13G304900.1.Wm82.a2.v1	1120	1166	Light responsive
GmGRAS78	Glyma.13G304900.1.Wm82.a2.v1	405	454	Zein metabolism regulation
GmGRAS78	Glyma.13G304900.1.Wm82.a2.v1	139	188	Light responsive
GmGRAS78	Glyma.13G304900.1.Wm82.a2.v1	1910	1957	Light responsive
GmGRAS79	Glyma.13G337200.1.Wm82.a2.v1	1032	1078	Light responsive
GmGRAS79	Glyma.13G337200.1.Wm82.a2.v1	344	391	Gibberellin responsive
GmGRAS79	Glyma.13G337200.1.Wm82.a2.v1	905	953	Light responsive
GmGRAS79	Glyma.13G337200.1.Wm82.a2.v1	34	80	Light responsive
GmGRAS79	Glyma.13G337200.1.Wm82.a2.v1	418	464	Light responsive
GmGRAS79	Glyma.13G337200.1.Wm82.a2.v1	635	681	Light responsive
GmGRAS79	Glyma.13G337200.1.Wm82.a2.v1	1498	1544	Light responsive
GmGRAS79	Glyma.13G337200.1.Wm82.a2.v1	575	620	MeJA responsive
GmGRAS79	Glyma.13G337200.1.Wm82.a2.v1	1671	1716	MeJA responsive
GmGRAS79	Glyma.13G337200.1.Wm82.a2.v1	388	437	Light responsive
GmGRAS79	Glyma.13G337200.1.Wm82.a2.v1	575	620	MeJA responsive
GmGRAS79	Glyma.13G337200.1.Wm82.a2.v1	1671	1716	MeJA responsive
GmGRAS79	Glyma.13G337200.1.Wm82.a2.v1	418	464	Abscisic acid responsive
GmGRAS79	Glyma.13G337200.1.Wm82.a2.v1	419	464	Abscisic acid responsive
GmGRAS79	Glyma.13G337200.1.Wm82.a2.v1	635	681	Abscisic acid responsive
GmGRAS79	Glyma.13G337200.1.Wm82.a2.v1	636	681	Abscisic acid responsive
GmGRAS79	Glyma.13G337200.1.Wm82.a2.v1	1498	1544	Abscisic acid responsive
GmGRAS79	Glyma.13G337200.1.Wm82.a2.v1	1499	1544	Abscisic acid responsive
GmGRAS79	Glyma.13G337200.1.Wm82.a2.v1	1690	1736	Low-temperature responsive
GmGRAS79	Glyma.13G337200.1.Wm82.a2.v1	20	67	Light responsive
GmGRAS79	Glyma.13G337200.1.Wm82.a2.v1	21	67	Light responsive
GmGRAS79	Glyma.13G337200.1.Wm82.a2.v1	877	923	Light responsive
GmGRAS79	Glyma.13G337200.1.Wm82.a2.v1	673	720	Auxin responsive
GmGRAS79	Glyma.13G337200.1.Wm82.a2.v1	1309	1355	Anaerobic induction
GmGRAS79	Glyma.13G337200.1.Wm82.a2.v1	831	877	Drought inducibility
GmGRAS79	Glyma.13G337200.1.Wm82.a2.v1	418	464	Light responsive
GmGRAS79	Glyma.13G337200.1.Wm82.a2.v1	635	681	Light responsive
GmGRAS79	Glyma.13G337200.1.Wm82.a2.v1	1498	1544	Light responsive
GmGRAS79	Glyma.13G337200.1.Wm82.a2.v1	526	574	Light responsive
GmGRAS79	Glyma.13G337200.1.Wm82.a2.v1	-16	30	Light responsive
GmGRAS79	Glyma.13G337200.1.Wm82.a2.v1	1121	1167	Light responsive
GmGRAS79	Glyma.13G337200.1.Wm82.a2.v1	1191	1237	Light responsive
GmGRAS79	Glyma.13G337200.1.Wm82.a2.v1	1792	1838	Light responsive
GmGRAS79	Glyma.13G337200.1.Wm82.a2.v1	1944	1990	Light responsive
GmGRAS79	Glyma.13G337200.1.Wm82.a2.v1	1017	1066	Defense and stress responsive
GmGRAS80	Glyma.13G337300.1.Wm82.a2.v1	471	517	Light responsive
GmGRAS80	Glyma.13G337300.1.Wm82.a2.v1	1338	1386	Light responsive
GmGRAS82	Glyma.13G337500.1.Wm82.a2.v1	1719	1765	Light responsive
GmGRAS82	Glyma.13G337500.1.Wm82.a2.v1	1613	1663	Light responsive
GmGRAS82	Glyma.13G337500.1.Wm82.a2.v1	73	118	MeJA responsive
GmGRAS82	Glyma.13G337500.1.Wm82.a2.v1	119	164	MeJA responsive
GmGRAS82	Glyma.13G337500.1.Wm82.a2.v1	1490	1536	Drought inducibility
GmGRAS82	Glyma.13G337500.1.Wm82.a2.v1	195	241	Light responsive
GmGRAS82	Glyma.13G337500.1.Wm82.a2.v1	223	269	Light responsive
GmGRAS82	Glyma.13G337500.1.Wm82.a2.v1	1732	1778	Light responsive
GmGRAS82	Glyma.13G337500.1.Wm82.a2.v1	667	716	Salicylic acid responsive
GmGRAS82	Glyma.13G337500.1.Wm82.a2.v1	209	258	Defense and stress responsive
GmGRAS82	Glyma.13G337500.1.Wm82.a2.v1	1715	1764	Defense and stress responsive
GmGRAS82	Glyma.13G337500.1.Wm82.a2.v1	1889	1935	Low-temperature responsive
GmGRAS82	Glyma.13G337500.1.Wm82.a2.v1	730	776	Abscisic acid responsive
GmGRAS82	Glyma.13G337500.1.Wm82.a2.v1	731	776	Abscisic acid responsive
GmGRAS82	Glyma.13G337500.1.Wm82.a2.v1	730	776	Light responsive
GmGRAS82	Glyma.13G337500.1.Wm82.a2.v1	163	209	Meristem expression
GmGRAS82	Glyma.13G337500.1.Wm82.a2.v1	1254	1300	Meristem expression
GmGRAS82	Glyma.13G337500.1.Wm82.a2.v1	-15	31	Anaerobic induction
GmGRAS82	Glyma.13G337500.1.Wm82.a2.v1	527	573	Anaerobic induction
GmGRAS82	Glyma.13G337500.1.Wm82.a2.v1	1543	1589	Anaerobic induction
GmGRAS82	Glyma.13G337500.1.Wm82.a2.v1	-19	27	Light responsive
GmGRAS82	Glyma.13G337500.1.Wm82.a2.v1	607	656	Light responsive
GmGRAS82	Glyma.13G337500.1.Wm82.a2.v1	725	775.5	Light responsive
GmGRAS82	Glyma.13G337500.1.Wm82.a2.v1	730	776	Light responsive
GmGRAS82	Glyma.13G337500.1.Wm82.a2.v1	73	118	MeJA responsive
GmGRAS82	Glyma.13G337500.1.Wm82.a2.v1	119	164	MeJA responsive
GmGRAS83	Glyma.13G337600.1.Wm82.a2.v1	1670	1716	Drought inducibility
GmGRAS83	Glyma.13G337600.1.Wm82.a2.v1	1896	1942	Auxin responsive
GmGRAS83	Glyma.13G337600.1.Wm82.a2.v1	1854	1900	Low-temperature responsive
GmGRAS83	Glyma.13G337600.1.Wm82.a2.v1	86	131	Abscisic acid responsive
GmGRAS83	Glyma.13G337600.1.Wm82.a2.v1	153	198	Abscisic acid responsive
GmGRAS83	Glyma.13G337600.1.Wm82.a2.v1	188	233	Abscisic acid responsive
GmGRAS83	Glyma.13G337600.1.Wm82.a2.v1	512	558	Abscisic acid responsive
GmGRAS83	Glyma.13G337600.1.Wm82.a2.v1	513	558	Abscisic acid responsive
GmGRAS83	Glyma.13G337600.1.Wm82.a2.v1	438	484	Anaerobic induction
GmGRAS83	Glyma.13G337600.1.Wm82.a2.v1	1705	1751	Anaerobic induction
GmGRAS83	Glyma.13G337600.1.Wm82.a2.v1	1245	1294	Light responsive
GmGRAS83	Glyma.13G337600.1.Wm82.a2.v1	85	131	Light responsive
GmGRAS83	Glyma.13G337600.1.Wm82.a2.v1	188	234	Light responsive
GmGRAS83	Glyma.13G337600.1.Wm82.a2.v1	512	558	Light responsive
GmGRAS83	Glyma.13G337600.1.Wm82.a2.v1	631	677	Light responsive
GmGRAS83	Glyma.13G337600.1.Wm82.a2.v1	765	811	Light responsive
GmGRAS83	Glyma.13G337600.1.Wm82.a2.v1	825	871	Light responsive
GmGRAS83	Glyma.13G337600.1.Wm82.a2.v1	1161	1207	Light responsive
GmGRAS83	Glyma.13G337600.1.Wm82.a2.v1	1252	1298	Light responsive
GmGRAS83	Glyma.13G337600.1.Wm82.a2.v1	1321	1367	Light responsive
GmGRAS83	Glyma.13G337600.1.Wm82.a2.v1	1833	1879	Light responsive
GmGRAS83	Glyma.13G337600.1.Wm82.a2.v1	1539	1585	Meristem expression
GmGRAS83	Glyma.13G337600.1.Wm82.a2.v1	487	535	Light responsive
GmGRAS83	Glyma.13G337600.1.Wm82.a2.v1	1954	2002	Light responsive
GmGRAS83	Glyma.13G337600.1.Wm82.a2.v1	232	279	Gibberellin responsive
GmGRAS83	Glyma.13G337600.1.Wm82.a2.v1	116	162	Light responsive
GmGRAS83	Glyma.13G337600.1.Wm82.a2.v1	153	199	Light responsive
GmGRAS83	Glyma.13G337600.1.Wm82.a2.v1	512	558	Light responsive
GmGRAS83	Glyma.13G337600.1.Wm82.a2.v1	474	519	MeJA responsive
GmGRAS83	Glyma.13G337600.1.Wm82.a2.v1	1244	1294	Light responsive
GmGRAS83	Glyma.13G337600.1.Wm82.a2.v1	474	519	MeJA responsive
GmGRAS83	Glyma.13G337600.1.Wm82.a2.v1	376	425	Wound responsive
GmGRAS84	Glyma.13G345700.1.Wm82.a2.v1	976	1023	Light responsive
GmGRAS84	Glyma.13G345700.1.Wm82.a2.v1	1247	1296	Light responsive
GmGRAS84	Glyma.13G345700.1.Wm82.a2.v1	497	547	Light responsive
GmGRAS84	Glyma.13G345700.1.Wm82.a2.v1	626	675	Salicylic acid responsive
GmGRAS84	Glyma.13G345700.1.Wm82.a2.v1	1599	1645	Light responsive
GmGRAS84	Glyma.13G345700.1.Wm82.a2.v1	1595	1644	Defense and stress responsive
GmGRAS84	Glyma.13G345700.1.Wm82.a2.v1	581	630	Zein metabolism regulation
GmGRAS84	Glyma.13G345700.1.Wm82.a2.v1	186	232	Light responsive
GmGRAS84	Glyma.13G345700.1.Wm82.a2.v1	317	363	Light responsive
GmGRAS84	Glyma.13G345700.1.Wm82.a2.v1	922	968	Light responsive
GmGRAS84	Glyma.13G345700.1.Wm82.a2.v1	388	436	Light responsive
GmGRAS84	Glyma.13G345700.1.Wm82.a2.v1	773	821	Light responsive
GmGRAS84	Glyma.13G345700.1.Wm82.a2.v1	399	447	Light responsive
GmGRAS84	Glyma.13G345700.1.Wm82.a2.v1	1746	1793	Gibberellin responsive
GmGRAS84	Glyma.13G345700.1.Wm82.a2.v1	1895	1942	Gibberellin responsive
GmGRAS84	Glyma.13G345700.1.Wm82.a2.v1	110	156	Auxin responsive
GmGRAS84	Glyma.13G345700.1.Wm82.a2.v1	272	319	Light responsive
GmGRAS84	Glyma.13G345700.1.Wm82.a2.v1	273	319	Light responsive
GmGRAS84	Glyma.13G345700.1.Wm82.a2.v1	1362	1408	Light responsive
GmGRAS84	Glyma.13G345700.1.Wm82.a2.v1	474	523	Light responsive
GmGRAS85	Glyma.14G006900.1.Wm82.a2.v1	1734	1782.5	Zein metabolism regulation
GmGRAS85	Glyma.14G006900.1.Wm82.a2.v1	1260	1309.5	Light responsive
GmGRAS85	Glyma.14G006900.1.Wm82.a2.v1	259	305	Light responsive
GmGRAS85	Glyma.14G006900.1.Wm82.a2.v1	539	585	Light responsive
GmGRAS85	Glyma.14G006900.1.Wm82.a2.v1	1672	1718	Drought inducibility
GmGRAS85	Glyma.14G006900.1.Wm82.a2.v1	1956	2002	Drought inducibility
GmGRAS85	Glyma.14G006900.1.Wm82.a2.v1	368	414	Anaerobic induction
GmGRAS85	Glyma.14G006900.1.Wm82.a2.v1	505	551	Anaerobic induction
GmGRAS85	Glyma.14G006900.1.Wm82.a2.v1	548	594	Anaerobic induction
GmGRAS85	Glyma.14G006900.1.Wm82.a2.v1	754	800	Anaerobic induction
GmGRAS85	Glyma.14G006900.1.Wm82.a2.v1	949	995	Anaerobic induction
GmGRAS85	Glyma.14G006900.1.Wm82.a2.v1	1064	1110	Anaerobic induction
GmGRAS85	Glyma.14G006900.1.Wm82.a2.v1	1164	1210	Anaerobic induction
GmGRAS85	Glyma.14G006900.1.Wm82.a2.v1	1563	1609	Anaerobic induction
GmGRAS85	Glyma.14G006900.1.Wm82.a2.v1	458	508	Light responsive
GmGRAS85	Glyma.14G006900.1.Wm82.a2.v1	1887	1933	Meristem expression
GmGRAS85	Glyma.14G006900.1.Wm82.a2.v1	1936	1984	Light responsive
GmGRAS85	Glyma.14G006900.1.Wm82.a2.v1	1446	1494	Light responsive
GmGRAS85	Glyma.14G006900.1.Wm82.a2.v1	797	845	Light responsive
GmGRAS85	Glyma.14G006900.1.Wm82.a2.v1	1473	1521	Light responsive
GmGRAS85	Glyma.14G006900.1.Wm82.a2.v1	1603	1651	Light responsive
GmGRAS85	Glyma.14G006900.1.Wm82.a2.v1	1463	1509	Auxin responsive
GmGRAS85	Glyma.14G006900.1.Wm82.a2.v1	132	181	Salicylic acid responsive
GmGRAS85	Glyma.14G006900.1.Wm82.a2.v1	491	540	Light responsive
GmGRAS85	Glyma.14G006900.1.Wm82.a2.v1	1682	1728	Low-temperature responsive
GmGRAS85	Glyma.14G006900.1.Wm82.a2.v1	804	850	Light responsive
GmGRAS85	Glyma.14G006900.1.Wm82.a2.v1	956	1003	Light responsive
GmGRAS85	Glyma.14G006900.1.Wm82.a2.v1	957	1003	Light responsive
GmGRAS85	Glyma.14G006900.1.Wm82.a2.v1	1248	1295	Light responsive
GmGRAS85	Glyma.14G006900.1.Wm82.a2.v1	1249	1295	Light responsive
GmGRAS86	Glyma.14G016000.1.Wm82.a2.v1	1747	1795	Light responsive
GmGRAS86	Glyma.14G016000.1.Wm82.a2.v1	1204	1251	Light responsive
GmGRAS86	Glyma.14G016000.1.Wm82.a2.v1	347	393	Anaerobic induction
GmGRAS86	Glyma.14G016000.1.Wm82.a2.v1	467	513	Anaerobic induction
GmGRAS86	Glyma.14G016000.1.Wm82.a2.v1	677	723	Anaerobic induction
GmGRAS86	Glyma.14G016000.1.Wm82.a2.v1	887	933	Anaerobic induction
GmGRAS86	Glyma.14G016000.1.Wm82.a2.v1	1577	1623	Anaerobic induction
GmGRAS86	Glyma.14G016000.1.Wm82.a2.v1	102	147	MeJA responsive
GmGRAS86	Glyma.14G016000.1.Wm82.a2.v1	156	201	MeJA responsive
GmGRAS86	Glyma.14G016000.1.Wm82.a2.v1	1767	1813	Light responsive
GmGRAS86	Glyma.14G016000.1.Wm82.a2.v1	489	537	Seed-specific regulation
GmGRAS86	Glyma.14G016000.1.Wm82.a2.v1	932	979	Light responsive
GmGRAS86	Glyma.14G016000.1.Wm82.a2.v1	-2	47	Defense and stress responsive
GmGRAS86	Glyma.14G016000.1.Wm82.a2.v1	88	134	Light responsive
GmGRAS86	Glyma.14G016000.1.Wm82.a2.v1	393	441	Light responsive
GmGRAS86	Glyma.14G016000.1.Wm82.a2.v1	659	708	Zein metabolism regulation
GmGRAS86	Glyma.14G016000.1.Wm82.a2.v1	1077	1123	Drought inducibility
GmGRAS86	Glyma.14G016000.1.Wm82.a2.v1	102	147	MeJA responsive
GmGRAS86	Glyma.14G016000.1.Wm82.a2.v1	156	201	MeJA responsive
GmGRAS87	Glyma.14G119100.1.Wm82.a2.v1	761	809	Light responsive
GmGRAS87	Glyma.14G119100.1.Wm82.a2.v1	1568	1616	Light responsive
GmGRAS87	Glyma.14G119100.1.Wm82.a2.v1	1137	1183	Meristem expression
GmGRAS87	Glyma.14G119100.1.Wm82.a2.v1	496	546	Light responsive
GmGRAS87	Glyma.14G119100.1.Wm82.a2.v1	539	587	Light responsive
GmGRAS87	Glyma.14G119100.1.Wm82.a2.v1	140	186	Anaerobic induction
GmGRAS87	Glyma.14G119100.1.Wm82.a2.v1	458	504	Anaerobic induction
GmGRAS87	Glyma.14G119100.1.Wm82.a2.v1	612	658	Anaerobic induction
GmGRAS87	Glyma.14G119100.1.Wm82.a2.v1	898	943	MeJA responsive
GmGRAS87	Glyma.14G119100.1.Wm82.a2.v1	950	998	Light responsive
GmGRAS87	Glyma.14G119100.1.Wm82.a2.v1	-6	43	Abscisic acid responsive
GmGRAS87	Glyma.14G119100.1.Wm82.a2.v1	921	967	Low-temperature responsive
GmGRAS87	Glyma.14G119100.1.Wm82.a2.v1	798	845	Gibberellin responsive
GmGRAS87	Glyma.14G119100.1.Wm82.a2.v1	1913	1959	Light responsive
GmGRAS87	Glyma.14G119100.1.Wm82.a2.v1	1209	1258.5	Light responsive
GmGRAS87	Glyma.14G119100.1.Wm82.a2.v1	898	943	MeJA responsive
GmGRAS88	Glyma.15G028600.1.Wm82.a2.v1	744	792	Light responsive
GmGRAS88	Glyma.15G028600.1.Wm82.a2.v1	23	72	Light responsive
GmGRAS88	Glyma.15G028600.1.Wm82.a2.v1	353	399	Anaerobic induction
GmGRAS88	Glyma.15G028600.1.Wm82.a2.v1	1710	1756	Light responsive
GmGRAS88	Glyma.15G028600.1.Wm82.a2.v1	1711	1756	Abscisic acid responsive
GmGRAS88	Glyma.15G028600.1.Wm82.a2.v1	1100	1149	Defense and stress responsive
GmGRAS88	Glyma.15G028600.1.Wm82.a2.v1	1680	1729	Defense and stress responsive
GmGRAS88	Glyma.15G028600.1.Wm82.a2.v1	1692	1738	Auxin responsive
GmGRAS88	Glyma.15G028600.1.Wm82.a2.v1	1893	1940	Gibberellin responsive
GmGRAS88	Glyma.15G028600.1.Wm82.a2.v1	281	327	Light responsive
GmGRAS88	Glyma.15G028600.1.Wm82.a2.v1	447	493	Light responsive
GmGRAS88	Glyma.15G028600.1.Wm82.a2.v1	501	548	Light responsive
GmGRAS88	Glyma.15G028600.1.Wm82.a2.v1	811	857	Drought inducibility
[truncated: 657 more rows]

## Sheet: Gene upstream 2000 bp sequence
Table S7 Cis-element analysis of GmGRAS gene promoters
Gene name	Gene ID	Upstream 2000 bp sequence
GmGRAS1	Glyma.01G079500.1.Wm82.a2.v1	TATTTTTTAAAATAGATAGTTTTAGTTCTTCTAATCATCCAAAGTTAAATAATAACTTTAATGACTGACGTGATGATTATAAAGAATATTAATATGATATTTATGTGACAAAAATTAAATAAAATAAAAAATAAAAAAATCTTAACAAATGTTGAACCCTTTACATTTTATTAAAAGATAAAGATAATAAGACTTCTAAAATACTTACTTTATCTGGTTAACCTCATAAACATAATTTTATATATATCATTAGTTAATAGTTATTAATGGTAAAAATTTATAAATTTAAAAAATAATTAATATATAGATATTTTTAATTTTGTTTTATATCATTTTATATATTTTATTTTGAATAGTTTACATATTTTTTTTATATTTTAAAATTTATAATTTTATTTT…
GmGRAS2	Glyma.01G136300.1.Wm82.a2.v1	AAGAAGAGGTGCTTACCACTTTGTGGCTAAGCCAAACAACATCAAAGGGAGAAGAAAAATGTCTCCTTTGATCACCGACACCAAACCTCAAGCTTGTAGGATTTGGGTCTCTCTAGGAGAAGAAGAAGAAATGAGAAAGAGAGTCCCTTGCAAATGCAAAATCTGAATTGTGAGGGTTAGGGAAGGGTTTATGACCTTTATAATTATCCTTTTCATATTCAGGCTTTCTCTTAGCACACCCACCCCCTTAGCACACATCAAAGCCCATTTGATCAAGCCTAAACTCATTAAAATTCACTAAACATGAAAACATAAGCACCACATCCCCACATAAATAATTAATTTACTTGAATCACTTAATTTAAATTTAATTATACTTGATAATTAATTAAAATTACT…
GmGRAS3	Glyma.01G177200.1.Wm82.a2.v1	GATGAATGTAACATGATTTAGTGATGATATTGTCGGACAAAATGGTGAAGTGGTGAAAAACATGTACTTTCTTGAAATTACAAAAATGGGTATTTACATGCAATTGATTAAGAGTATTTATCATGTGTTCATGAAGGTGTTGCCCCTTTGTTTAAGGATATGGATATCAAGGTATGAAATTTGTCATATTACTTGTAGGTATTATAGTTATACCTGTCATTTGATGTAATAGTGAATGTGACGTGACCTAATAATAATGTTGTTTGACAAAGTGGGAAAAAACATATAACTTTTTTAAAATTACAAAGAAGAATATTTGTCCAATGACCATGGAGATAAAAGTGTTATCCATATGTTAGGAATTATGAATCTTGAGATATGATGTTTGTCATGTCACTT…
GmGRAS4	Glyma.01G194200.1.Wm82.a2.v1	GGCCCAATTTAAAGAAAGAAAGCACGACTTAACTAGCTGCTTTAAGCCTTTAACGCCCACTATTTGACTCTTTTGTCGTTTTACAGTGAAAGATCCTTTGACATATTAAAGAGACCGTGTTTAGATACGTGAAAATAAATCGAGCGTAGTACACTGAATTACATTGGGTGTTCCTATCTATTTGATTTATTTTATTTGGATGGAATGTATTTTACTTTATTTATATTTTTATTCAACTTTTAAATAAAAAAGTTAAGTCAAATACATGATACATGACAAGAATAGGTAAAATATAAAAAAGGTAATTAAACTAGAGAAGAATTAAGTTATTTTTCATACACCATAATTATGAATTGCAAAATAAGAAAAATGTTTGGTGCACACCCAACATCTTATCCA…
GmGRAS5	Glyma.01G226600.1.Wm82.a2.v1	GAATTTGAGATTTATTGATAAAAAAATAATCATCAACAAAATCAGTTGATACTTCTTATTAAAAATATGTTGACAAAAATTCAACACTTCATTTAAAAAATTTGAGATATATATATCTCAAATTTATATATATATATATATATATATATATATATATATATATATATATATATATATATATATATATATTTCTGGTGATTGGTGCAAATTTGGAAGTTCTCACTCTCATGGTTGAGGATGAAAGCAAAAACTATATGGATCACTCTCCCACCAACCAGTCCACCACGTCAACTAGGGAAAAGAAGAAAAGGGAGAGGAAAAAAAAAGAAAAAGGAAAAGCTTGTTGAAACTCATTTTCCCATTTATATCTATGGATTTCAGCATGCATGACTAATAACT…
GmGRAS6	Glyma.02G012000.1.Wm82.a2.v1	AAAAAAATTGATCCATCAGTACAGATCCAAATCATATGAAAACTGAGCTATTAAAAATTAGTTTTCATATGATATGAAAATTTCGAATTGACCTAGTTTGTCTAGTTATATACATATTTATATAGCGAAATTATTTATTATTAAATTGGTAAAATTCCATTTGTTATTTATATAGCTGCATATTAAGCTTATTACTTCATATTAAGAAAACCCTCGTTTTATAAGTCGAACTGTAGTTTTTTTTTTTCGTGTACAAGTCAAATGTAATTTATGGGACACTGAGTTCTCTAATAATAAGATGAAATACTATTATAAAATTCCACGCAAAAGATGCAACTTATTAAGCTTTAGACGAAAAGGATCGTTGAATTAGAATGTCAAACAAGGCCATAAACAAGC…
GmGRAS7	Glyma.02G058700.1.Wm82.a2.v1	CAGACTTGTTATTATGCATTAATTAATATTTATCAATTTTATTAATGAATAATCTATAAAAAAATTAGTTAATCATTTATAGTAAAATATCTTTTTTTAATTACTATTTCTTGAAGAATTTGAATCTAATTCTATTCAAATTAATTACATGTAAATATGCAAAGGAGTTTTAAAAAGAATATAAAGTATAATATTTAATATTATTAATACTTTTTTTGTGATTTTAGTAAAGCAGAATTAATTTTTATTTTGTAACCAACGATTTTAAGATGCGTTAAAAATATTCTTTATCTTTTAAGAAATGAAGAAATAAAATTGAATGCTTAACTGCTTAGGAGGTGTTTAACAGAAAAAACACGAGTTTAATTAACTTTATAAGTTTATTGACAATGAGTAAAC…
GmGRAS8	Glyma.02G074800.1.Wm82.a2.v1	TGGGACCGAGATTCAACAAATTTAGTGATGGGTGTTTTTTTTCTAAAGATGGAAAAACAGATATTATATGTGCACTATGCTATTCCCACTCAATTCTTTTACTTTTTTCACCCATATATTTTTTTTATTTTTCTTTCCCAAAAAACTCCTAGCTGAACTGTGTTTGCATTGTACAATGTACTCAATAGAAATATATTTCCATTATGTATTATGTACAATGAAAAAATGTTTTTGTTATATCTAGAGGACGCAACTCCTAATATAATGAAAACATGTTTATGTTAAGTATTGAAATTCATTAAAATAAAAGTTTAAATACTTTTTTAGTCTTTGGAATATTTTTTTTTTGTTTTTCATCTCGTAAAATTACTTTTTTTTTTGTTTTTAATCTTTGTAAAT…
GmGRAS9	Glyma.02G297700.1.Wm82.a2.v1	TATAGTAGGTGGTGTGGTCACGAAATGAAGTACTGAAGTATGGCTTTTGTAGCAGTAGATAGTTAAATTTAGATGTATGATACTACTCAAGTGTACAAAAGAAAAAAGAAAAATTAAACATACAAGTATTTGTGTTTTTTTTTTTACATATTTTCTTTTGAAAAGGATAGGTATTAATGGTCCAAGAGAAAATGAATAGATAAGTAGATATATAGACTGGAAAGGAAATTGAAGTGAAGCTGCTCATGCTAACTCACTCAAAGCGGGCCACGTGTGATTGTGAGACACATTTGTAAGAGTAGCATTGATGGCTGTATTTGACCAAGCATACTACTAACAAGGGGTATTCTGTCATTTCAATAGAAAAATAAAAAAAAAATAGTTGTCACCGAGCATCGT…
GmGRAS10	Glyma.02G306200.1.Wm82.a2.v1	CCAATGTAAATAACTTCTTTCCCACTATTTCATGTTCACGGAGGAATAAACTCAGTCAGTGGTTATGGCTATTTGAGAAAGATAACTATATATTAAATAAATTTTTAAGAGAGGAAGTTAAAATATAATACTAGTAGTTCTTAGTAAAATTAATGTTTAACTTTTTTATTATTGTTGAATTGGAGCAACTTTTTAAGAAAACTAATGCACACGCGAATTACAGCTGATTGATTTGTGTTTAATTATTTAACTTTTTTAGTTATTTAATTTATTACTTAACAGAAAAATCTCTGTTTGAATTGGTACAAATTCACGAGGAAAAATTTCTTACTCTAATATATCTGTGCACTGCTTTAATTTTTAATAAAACAAGTTCATTAATTCTAATTATTTGTTAAA…
GmGRAS11	Glyma.03G031800.1.Wm82.a2.v1	TTTTTTTTTTGTAAAGATATAGTTTTGGTTTACTCTTGTATCTTTAGGGAGGGAAACTTTTGCGCTGACCTTATAACGAATTATGATACTGATTTTGGGCTTAGTTATTCTTGGTGGGATCATATCCCCATGTTTTATTAGGCGTGAATTTCTTCATAATAGGACAATTTTCCCAATTACATATTATGTTAGCTTCTTGATTAGGTTTTAGTGTGATATCTTGGTGGGTTTGTATGGATGTCAACTTAATTGCCATGCATACACATCCTTCATAAATCCTACACTAACTTTATATATATATATATATATAAGAACTTGAAGATTATATATCCATCCTTTCACTTATTAATATCAGGTGTTAAGCTAATCCCTCGTACAAATCCATATTGTACAATACTC…
GmGRAS12	Glyma.03G050800.1.Wm82.a2.v1	GAAGGTCTTCCATCTCTTGGGTGTTTGTTTGCTTCATGGCATTCATCTCCCTTTGCAGGGCGAGATCAGGGAATGATTGTCAAGCACTTGACACAAGATGTTAACCATGGTTGTTGGGCTCCCATTTTCAGAGGTTCCCATGGCAGGCATGCCAAACAAGTTGACCACTTGCCCTAGTGGTGCTACTCTTTGGTTCCTTATGGAGGAATTGTCGTGTTTGTTATAATTGATGATAATGATGCGGTCAAAGGAAAAGTTTTTCCTAGCCCCATGATGGGCACCAAATGTTCTTATCATATTTGGCAAGAGGTTGCTCACGGTGGTGCTCCTTTGTGAGCCTCTCCATGAACGGTGATGGGGATACCTGCAAAGACACTCCGATGCTCAAGTTAGAGGCAT…
GmGRAS13	Glyma.03G065700.2.Wm82.a2.v1	TGATATAATTATGGATAAGTCTGTTTCCTCGTTATGGTTCTAATCTGTGACGTTGCTGCATTAATTAATATTTTGTCTGTCCGAAAGGGATTTGCGATAGTACAAAAGAGAAGCTCCAAAGACAGAGATAACGGCACTTTAATTATATTGAAACGAAACTAATATAAAATCAAGAGTTTCTGTCGAAGAGTGTTCGGTCTTGCCTATTAATTGGAAATTGGAAAATGACAAAGATGTTATAAGATAATTCCAAATAACCATAAACCCAATACAATAAAATTAAAAATGCTTTTGTTCATTACTATCTTAATGGCATTGTTAAAAAATTAATAAATAAAATAAATACTTTTTCTTAAATGACAATAAAATTATGTAAATATTATTAAATTTCTTAAAGAT…
GmGRAS14	Glyma.03G219900.1.Wm82.a2.v1	ACTTGTTTAGCGATCTCCAACTATTGTTAGCAGTACATCACATCGTATAACAAAGTGATTATATTTTGACAATTCAAAATCTTAAATATTTAATCAATATTTTTTTTTTCTTTTTCTCTCTTTTTATCATATTATATCATCAATCATTTTTTTCTTTATTTTTCTTTTAATTTGTAGACAATTTAAAATTGTTCAAGAAACATTTTTCAATAAGATAAATGATTGTATCTTCATGTATAACTATATAAGAATCTGTCGGAATCATCTCATTCTAAATGATGAAATAATTTCCATTTTAACATACACTCTAATAGTATTAGTTAAAATTTATTTTAAATTATGAGTAAAATTTATTAAATAAAAAGCATAACCTATTTTTTTAATTTTTAAATAAACTTT…
GmGRAS15	Glyma.04G138900.1.Wm82.a2.v1	GTTAACACCATTCTTGGAAGATCTAGTTTATATTTATTCTCGTTGGTTATAAAAAAAATATTTCTTCTAGAAGCAGTGAAATTGTTTGAGTGATTATTCTTTCCTGTACATTGTGCATCGCTATTGGTCAATTATTTTAGACCACTCAGACCACATTCTTAGTTTATTTTTTGTTTTTATATGTTGTGGCAAAAACCTGTTGAATAATCGGCTAACAAAATCCTAATAATAACGAATTCATGAATCAATTTTTTATTTTGTTACAAATGTTATCCATATAGGACACCGATCCAAAATGTCCTAACCAATGACCTTTGATTATACGCCATGAATGAAGCTTATTCTAAGCCAACTTGATTATTATTATGTATATATAGGTCCGAAGTTTGTGCAGTGCTT…
GmGRAS16	Glyma.04G150500.1.Wm82.a2.v1	AAACGTATCCTTAAATAAATATGAAGTGTAATTTCCTTCCACTGATTTTTTGAGTTGCTGAATTCCTCTTAACTGGCTTCTATTTTTTGGTCCAATCATTGTGAGATTCAAAGGTGTTTTCTTCATTTCTATACAGTTACTTAACTGTGCATATAAGTTCCCAAAGTTCCCTCTTATTAACATCGGCTTTTGTCTTATTTGTTGGTTTTCTACCAACCCGAACTCCTAATCCAACAAACATTTTTTATTTAGAAACCAACCAAGCTGTGTTATTTCTATTTGGCCTGGCTATATCTCTATGGCACTAGTCGAAGACCTATGCTAACCTTTTTTCTCCCTCTAAATACAAATTTTGAGATTCATATTCATCAGTCTGTGTACAAAATGGCAGGGTAGGAA…
GmGRAS17	Glyma.04G242100.2.Wm82.a2.v1	TGCACCTCCACCAAAATATCATTTGCCTATTTCTTTTTTTTATACAATTATATTATATTACTATAACTATATATTTTAGAATATGATGTTCCTTGGTTCAAAATTATTTTACTGTATTCGATTGGTTTAACGAGTTGTCATATATTTTGAAAGAGGATCACATGCATATTAACTTATTATACCAGTGTAATAGGAGTGTTTTTTCTTCGAGAATAACGCATAGCAAGCTTTAAGTGAGATTTTTTCTAAACTCTCATTTGTTATTATATTTATTTTGTATTAAGTATTGCTATAAAAATTATTTGTGTATTGATTATATATATATGAAATAAGTCCACTGTTGTTTGTTATTTTGGTTTCTTAATTATTTATCTAATAGTTCCAAATCTACACGAAAAA…
GmGRAS18	Glyma.04G251900.1.Wm82.a2.v1	TGAGGAGAATTTATTTTAAAAGACTGGTCCATTAATAAATGAGTCTCATAACTTAAATATTACATTATTTTCTTATTTTACTTAATGTACGCAGATCTCCTTTCCATAGTCTAGCTCTTAACCAAAATACTAGTTTTTATGATTATGATTTTGTTCGGGATAATTTTTTTTTCATAAACTATATTATAAAAAAGGTGAATAAGAAAGCAAAATAAATTGAATTTATCGCGTGATATAAAGTAGCCTCGATTTATTTTCCAAAAGTTATATGAAAGAATTTTAAAAAGAATGCTTAAGTTTTTTTAGAAAAAAAAAACTTTAAGTTGATTTTAACTTATGAGAGAAATTTAATTAGTTTACATATTTTCTTTTTTATAAATACTGATGAATGAAGACATT…
GmGRAS19	Glyma.05G045300.1.Wm82.a2.v1	GTTGTAGTACTGTCCGTTGAATTTTCAATTTCTACCGTTACCATTGTCACTTTATGCTTAATTATCGAAATATGGATTGATAAAGAACAAATTCTAGTAATGTAACTATAACATTCACATGAGATACGTATGAGATGGAGACCCCCTCCTTGTATTATATATTATAATAGATATCATTGAGTCAAAACTTTCCAACCATCAATAATCTCAAATAAGATGTGTTAGTAATGTAACCATAACATCCACTCAAGGTGTATGAGAGACGGAGACCTTTGTCCCTCGTATTATTTATTATAACATATACCATTGTGGCAAAACTTTCCAACAATCAATAATCTCAAATAACATATGCTAGTGCGGTGTGCATTCCATGACCTGCTGCCATAGACATATGTGTAG…
GmGRAS20	Glyma.05G049300.2.Wm82.a2.v1	CGTCACTCTTCACCTATTGATTTATTTTACATTCATTTTGGTACATAAAATCCACGTTCATTCATTTTTTAGCATCTAACGTTGAATTATGCAAAGTAACTTTATTTTGTCGCTTAACTATACATTATCTCATTATTTAAATTATACTTTTGATAGATTTTTTATGAGGATTAAATTTTCGTATAATATAACATTGAATAACTAAGAACTATTAAATAAAAATAAAATGAATAATACAATAAAATTAAAATAATGATAACCTGATTACTATTTTTAGGATATAAGTAATTATTCTTCTACTTTTTAAACACCAAAATAACTAGAGCAGTCAAGTCGCCATAAGTGGTCAACAGGAGGTGGAGAATCCAATTCCAGGACCTTCTCGAATTGTGCGCCACG…
GmGRAS21	Glyma.05G103400.1.Wm82.a2.v1	CTTTAAAACATCAATGTGTCAGTATTAACATTGTCATGTCAGACAATTATCTTTGTAAAACGTTTATTAATTGAAATAAAAATGCTTATAAATAATAATTTAAAATATAAAATAATTACTATTTTTCATGTTACTATTTTATTCTATGAAAACAATTATTTCATTTTGGTGTACACATTTGTTATTTCTAATTTATCCTTTAACTACTTTTAAAATTCAAACACAATTACAATCACAAATAATTATTGTCTAATAATTTTTCAACGCGACAAGTCATTACAACTATATCTAACTTAAAGATAAATAGACAGTTAAGATACAAGGCACTTGTTTTTCAACTAGTTCTTTAAAAGGCATGTGTAATAGTATCATTTTGTGAACATTTTATGTTTTTTCTTG…
GmGRAS22	Glyma.05G105600.1.Wm82.a2.v1	TTTTGTTGCGGCTACATTGCAGTTGTGTAGCGAAAATTCATGTGATTTAAACCCACATCACAATTGCAGACTGATGCGATTGTGGGTAGCTCTACAACAACAATATTATGACAGAAACAAGTGTTGTAGTCCACAACTTAGAACCCTGGATCTCATATATAATACCTGATACCAATAGAGTGGCAACTCACCAGTATTAATAATGTAAACTCTCTTTTCATATATTATTACATTGTTGGTTCTTATATTGACTTAAAGCATTGGAATTCCTTTATAGATATCTTTCATCTTAATCATGTTTCACCTTTTAAAAAAAAAAATCCTCTTGTGGGCCTTTTAAGTACGAGGGCTTAGATTAATAATTTTAGCATCATACGTGAAAATTCTTTATTTACTTAT…
GmGRAS23	Glyma.05G140400.1.Wm82.a2.v1	TTCCTAAATTGCTATTATAGACATAACAATTCCATACTAATAATATGATACATCTTACTAATAGATAATTTCGTGGTGTAAAAACCTGATATCTTCGTTGAAATATCAATTGTTTGTAAAATACATCAAATTCATTATACTATATAACTTATTTAAATTAAGTAACAATAATTAATTTCATTAAGCCATAAATGACAACTGAGTTTAAAATATGAGTTTGGACGACCTAATTCAACTTCAAAAGTTAGTTCGATGGGTGAGTGTTGTCTCTCATTTATATACTATTATTTGATTTTATTTTTTAGTCGATGTGAGACTTGAATTTTTCACAATATCCATTGTTTCACTTTCTATGCGTCGCTCAAAATTGATTGCTAGTAAGTAGTAAGGATTTTAGTG…
GmGRAS24	Glyma.06G110800.1.Wm82.a2.v1	TTTTGTGTGTACAATGTGACAAAGAACTTGGATCCTTTCCGACAACAATCTTTTCCAATCTCTTTCGTCTTCTTTATAGCTCTCTAATTCTTCTTTGTCTCTCCATCATTTTGTCCATCTTCTTTCCAAATTGTTTTTTTTTTTGGAATAGTTAAACAAAATTCACTTATAGAGAATACAAGAGATTCTCTCATCTATATACAAATTCCTCAATTACATTAATAATATAAAAAAGATTTAAATATATTTTTAGTCCTTAAAAAAATATTTTTAGACCTTCAAATCTTTAAAAAGTTGTTTTTAATTCTTCTTTATTTACTATGTTCATATTTTCAGATTTGACACCAAAACTTATTTTTTTAATTTATTTTTAAAAACATAATTTCTGGAAATTTTAAA…
GmGRAS25	Glyma.06G121300.1.Wm82.a2.v1	ATTAGCTTTCATGCATCAAGCAAGTAGGGAAAGGACTTGTAGCAGAGAAAGAGGGACACTTCAAATAGAAACACAAATTTGGAAAAAGGCCATCCACCAGTTGTAGAAAGTTTGATCAATCAAAAACAACCTTATGTGAACAAGGGCATTGCACAAAACGTGCACATTATTAGCTTACACAGTCTAGAAAAGGACAAGCATACAAAGAGAGATTCACTCAAAACTTTCCAGTAAGAGCAATACACAAGTGACATTACATTGCAGCATATTTTAACTTCACAGCCTTAAATATAAATCTAATTAACTGGGACAGTAATAAGTACTAAGACAATGACAATTTAACGTTGAGTTCATTACACTAAAAATAAAGAAGGGTTTTTCGGCATTGATTAAATTTGT…
GmGRAS26	Glyma.06G213100.1.Wm82.a2.v1	TTCATGTGAAAATTTTAGTAAACTTTTGTCAAAATATTTATTTGAATTTATGTTTAGATAAAAATTTAAATTTTATAAAAATAAAAAATATATGAATTAAAACAATAAATATAATATATTTTTATATTTATGAGAAAAAAAATATTTTAGTCCATCTTGACCGAAACACATACGAGGAAAGAGACAGAACCAGCTGGCCATAGTGAGGAATGTTCGAAAGGCAAGTTGCCAACGTGTGCTTTGGTAGGCGTTTTCAACCGTTTTTCAGTCAATCACTTAACGTCCGTTACAAAACGGCGCCCACATTACCAGTCTACCACGACAAACCGAGTCTCCCCCGCCGTTACCGTTTCTCCCCGTCAAACTTCCAACACCTTTTTCTTCCCCTATAAATACCCA…
GmGRAS27	Glyma.06G265500.1.Wm82.a2.v1	AAAGTCGTTTTAATTGCTTTTATCTTTCAACAGAGAATATATATATTTTTAAATTAAAATAATTCGTAATATAATTTAAACGTATCCTTCAAGAAATATGGAGTGTAATTTCCTTCCACTGTTTTTTAAGTTGCAGAATTCCTCTTAACTGGCTTCCATTTTTTGGTCCAATCATTATGAAATTCAAAGGGTTGTTTTCTTCATTTCTATACAGTTACTTAACTGTGTATATAAGTTTCCAAAGCTCCCTCTTGTTAACATTGGCTTTTGTCTTATTTGTTGGGTTTCTATCAACCTGAACTCCTAATCCAACAAACTTTTTTTTATTTAGAAACCAACCAAGTTGTGTTATTTCTATTTGGTTTGGCTATATCTCTATGGCACTAGTCAAAGACCTAT…
GmGRAS28	Glyma.07G039400.1.Wm82.a2.v1	ATAATTAAATACAACATTTTATCCTCGACCAGCTTAAGTCATATGATTCGCCTTCCATGCCTAAATTAAATAGGTCAACCGAAGCTTCATCAAGCCATGATGGTTCTAATGGAAAACGCTTTGATTAAGGCATAAGAATGGAACTAATACCCAATATCGGGAATTCGGGATCATGACACAAACTCACCACTCCTTTTTATTTTTTAGGGAACTCACCACTCTTAATATTTCTTGATTGTAATATATATTTTTTTAATATTGACTAGTATTGAAAGATAAATTTCTCAAAAAATAATCAAAATTAAGATTGAGAAATTATTGGATTAAGAATACGTATTAGTTTAGTAGTACAACTGTACGATGAACTTAGTTGTTCACTCTATGTACTGTAATTCAGCT…
GmGRAS29	Glyma.07G133100.1.Wm82.a2.v1	ATGTTTCACTTTTCTCTATTTCCCTTTCATCACCATAATCAACGGCTACCATTGCTTCTGAACACTTTTTCTCTCCTATTTAATTCTTGTATAAACAGTAACACCAATGTCTCTGTCACAGCCAATCTCTATACACCACTTACTATATAGATTTTTTCAATTGGAAAAAGAAAAAATTCGAGGACAGTTCTAGAGAATCTAGACTTCTAGACTCTAAGTAGGATGGCTGGAGAAATAAGAAATTAATATGCTTCCTACTGCAATAAGTTTCTTCCCAAATTTCTTTTAGTATTTCTTTATTATAAAATAACTAGTAAATAAAAGAAAGAGTTATAGTAACTTTACAAAAAAATTGCTATTAATTTTTATAAATTACTTTTCTAGATTTTAATTATCTAT…
GmGRAS30	Glyma.07G154300.1.Wm82.a2.v1	TAAATTGAAATTCAAGATTTTTTTAAAATAATAGTAACCTTAAAATGTTTGAGTGCTCGTTTCCCTATTCCTTATATTTGTATTTTTTATTTTATATGTTTTTCTTTTCACTATATTTCTAACCAAACAATTAAAGAATTAGTGAGTAAAGAAAATGCTTTACGTGTCAAAGGCATATTGGTTAAGAGAACCCCTGAGGTGGCAATGAAGGAGTAAATAATAATTTCTGGTTTGTCAGAGGGCACATGGATGAGAGAGAGAGGTTGGTTTAAACTTTAACGGTGGAGAAGAAGATTCTATATGTTGAATTGTACCGTACATTGCACTACTCGGTATTCCCAGCAAAGCTGACTTTCCTAGTTCCTTCCTTAGCAGTGTTCAACTCAACCCGACCGAGTG…
GmGRAS31	Glyma.07G266500.1.Wm82.a2.v1	TCTATGTGCGTGAGAGGAAGGATAATTAACTTACTTTAAGAATAGTTCTAAAAAAAATTACTCATTATTGTTATCATTTATTTTCTTAAAATTTAATAATTAAGATTAATTATTTATTAAAATCATTAGATTTTAAAAAAATAGTGAAAATGAAAGTGACTCTTTTAAAATTACCTTAAGTAACTTGATCCCTCCTCTTTTTATATATATAAGACATTAAAAATTCTAGATACCTCCTAATTATAAAAAGGAAAATATTAACATTAATTAACTTTTTATGCAAGTATTATGTTTTTCCCTCGGTTACATTAGTGTAGAGGATTTGTCTTAGTTTCTGTCAAAAAAGAATTTGTCTTATTGTGATATTTTTTAATGGATACTTTATTTTAATTTAGAGTG…
GmGRAS32	Glyma.08G095800.1.Wm82.a2.v1	GCACATCAACTGCCTCTTTGCAAATTACCATTACCCTTTTCTTTCCCAATTAAGCTCGTGTGTGGGCATCAACTTTCTGCTTCCCCTGGACTCGAGCAATAACTCAAAGGAGTACTACTGGCATTGATGACACCGGAACACGTTGTTGAAAGATGGAGTCTTAAATGGAGTTGTGGAAACTGGGACCCAATTTCTTAATTAATTGTAGTATTACTATATGTAAATTCCTTCGTTAATTAATTAAACTGAGTATGTTTTTTTTTCTTAATGACATAAGAAAATAAAATTGATAATAACTAATCAATATTGTTTTTTATTAAAAAAAACTTTCTCCATTCCAATTATAACAAAAGAGGCTATAAATATTCCTTAAAAAGTTAAAATCACCGAAAAAATTGT…
GmGRAS33	Glyma.08G146900.1.Wm82.a2.v1	GAATATCAACACCAAGTTGCAGATGTTTTTACACAAGCACCCAGACCCAATTTTTGGTAACTTCATTGCCAAGTTGGGAACGATTAACATCTATTTGCCAACTTGAGGGAGGTATCACGATTAAGCAGTTGCAGTTGGTTACTAGAAGTTACTAGAAGTTATTTGAATAGTTATTTGGTTATGCCAGTTAGTTAGTTACTAGAAGTTATTTGAGTAAGTTAGTGTTAGTTTCTCAAATTGCTTTTCATCTATCTTTCATTTCTAACCCTAAGTGACATGTTATCTTTAACCTCTTAATTATTTGAATATATTATCACCTTTTATCTCTTGATAGGTGTTTAATTATCTACAAAGTCACACATGATCTATAAGGTATAATTATCTACTAGCAATTATCTC…
GmGRAS34	Glyma.08G237300.1.Wm82.a2.v1	TCAGTGGTTGTGGGTTTGTAATCATGGATTTGTAACTACGTACTTTTTGGTTTTGCGTAAGCTCAGTCAGAATCTAGTTTTGGACTCAGCAAACAAATTGGAGGAGACAACATCACACCAATAAACTAATCGTTAAAGTAATATGGTGCAAAGAATATACTGAAAATCTTCATTTGATATTTTGCAACTTTCCATTCAAAATTTCCGAAAACTCCAAAGAGTGAATTATTAAAAGCTTCGAAACCCTAATGATAAATTCATCATCTTTTTTTTTTTTTACTGAATAAATTCATCATCTTTTTTTATTTACTGAATAAATTCATCATCTTTTGTTGCCTTTCGATACGCCTAAAATTATTTGGTTTGTTTTGCGTTGTTTTGATTAGACTCACTCTGACC…
GmGRAS35	Glyma.08G325900.1.Wm82.a2.v1	ACACACCAAAAAAAATAGAAAATTACTCATTTTATTAATAAATAAATTTACACAAACTAGTTATATATTTAATAAGATGACTTTTAATTGCAGACTGTAATAGAGTTGATATAACTCTAATCATGTAGAAATATATTACAATTTTTTTTAAAAATGACTCATGTCTCTTGTCTTAAAAGATAGAACATGATAGCTTTCTTTAACTAAAAATGTCAATGTAACGATCACCATCTTCGTTACAAAACATTTGAAAACGTAGATCAGGTATTTTAATATATAAATAATTATAATATTACAAATCCAAAGATATTCCAGAATAATTGAAGTGAATAAAAACAGATTGTCAAATTCATAATAAAAAAGTTAACAAAGCTTAAATCATAAACAGGATTGTGATAA…
GmGRAS36	Glyma.09G011800.1.Wm82.a2.v1	GCACCCGGAGAACAAAGCAAGATGCAGTGACCGAAATATAATAAAAAATAACACAACATACTTGACTTGTAAGTCAAAATGAAGTAAAAAAATTTGTCTTCCCAAACTGTCCAAACGAACAATTCAAGTTTCAATACAACAATTAATCCAAACTATCCATATTAATCGTTGTATTGAAGCTCAAACGGGAAACTATGGCTGACTCAATGAGGTAGAATGTAATAATAAACAATAGTTACATCAGGGGCAAAAATATAATAGTTAACCACAACAGTTTAAGAATGACATACATACCTCCGAGGATGAGCAGTATGACACTATTTGTTGCAGTAACGTTGTAGATGAATAGATGACAGTAGTAACACTAAAGGAGCAAGTACTTTTTGCCAATCTGTAACA…
GmGRAS37	Glyma.09G036500.1.Wm82.a2.v1	TGTTGCTAACTCTGAAACCGAGTGGCACTGTGACATGCAGGTCCCACGTTGTTAAGGGTCATCACGTAATTATATTTCATTCATAAGGGCAATTCTTATTTAGCATGCATTTATTTATTTATTATAAATATATACTACTATGTCCTAAGCTATAATGATATGATGTAATGTAACATTAAAATCACAGAAACAACAACGCTCACTGATTACCAATCCATCGTTTTTGAACTCCACATAAGGCTAAACTAAACACCTCTCTCTGCAAAACAAAACCACTCTCTTCCTTCCAACGAATCTCTGCCACACAACAAATAACTCTGAACATATAATCAACCTAAGACCCGCCTCTGATTCTGAACAACAAAAGGTATGTTCTGTCCTTTCTCTAAGATTGATGAT…
GmGRAS38	Glyma.09G123300.1.Wm82.a2.v1	TGATTCTTTAAAAACAAAAGACAAAATAAACATTATGATAGCATTGATAAAAAACATTTTTGTAAATAACTGAATACGAATATATATTAAAATACTATTAAAGTAATAAAAATGAAAAGTCTATTTAGATTATAAAAGTATTTTTTTATTAATTTACATTTAATTCAAGTTTTATTACAAATTATTACTTTTATATTTGGGCAATAAAACCGTATTTTTAATGTAAGGATTTTTTATCAAGTGCTTGTACATGTTTTTTTTACAGGAACTTTGCACATGTTAAGTTTTATTAATAATATCAGTTAACTAATCAAAATAATAAATAATTTTATTATCTTTTTTCTTTGTCTATTTTCCTAGAATTTCTCTCATTATATATGTATTTTATTGAGAGATTAC…
GmGRAS39	Glyma.09G133600.1.Wm82.a2.v1	TAAACTCGATAAAGTAACATTTTAATAAATTAAAATAGTTTTAAATGTGAGACTCATCAAATTTTAAAATTACCTTGTATTTATACTTCAAAAGTAATTTCGTTTTATTGTCTGAACAAAACCAATTCTTGTAAATTTATTTTTAAACAAGAAGTAACTTTTAATTTTTTATAACATCAGTTTTTTCAAAATTATTTTTTATGATTACTTTTTAAAATTAATGCTATCAAAATCTTAATAAAGGAATATCGTCAATTGTCAAGGATCACATTGACCCTATTTTAAAAGATAAATGATGGAAATATTTTTTGAAAGATAAATAATTAAAATGAATTAAAAAGTAAGATAAAAGATAATTTAGCCTTTATATAGTTAAAACTATCAACATTACGTAATAAT…
GmGRAS40	Glyma.09G224900.1.Wm82.a2.v1	TTGTTTATTTAAGCAACATTATACGTAGAAAAATTACTTTTTCAATAAATAATTTCAATTGGATTCATTTAAGCAACTTATCATGTTGAAGAAAAAAATAGTAAAAATTCTCCAAGTGCAATGTGGTGGTGCATATGACCCACCAAAAATTCACTTAAGCAACTTAATAAACAACTCAACACTATAGAGGCTCTAAGAAATCATATACTAAAAGGACATGCAAAACTTTAACTCTAAATTTAACCAGACATAGTGATAGCCGAAGCTCGTAAGCAAAGTCACACTAGGACAATCGATTATGGATCCTAAGCTTCTTATTACATCGGATAGGAAAGTATATTTTTTTTCTTATTTTTTTTAACTAGCTAGTATATTCCTTCTTAAATATTAGGGTGCTAT…
GmGRAS41	Glyma.09G270000.1.Wm82.a2.v1	TCTGTTAGAAAATATAAAAAATAATTATCTTAAATAATTTTTCGTGTAAAATTGGGGACTTTTGATTTTAGTGCTGTAACTATTTTTGTTTTAATTTTAATTATTTAATTCTTTTTTTTAATCTCTATTATCAAGTAGTAATATCAAATATCAAATAATGATGTAAAAACAACGACATTAATAATTCATTGACTTGTTATGTCAATAAGAAATTTAAAAGAACAATCGTGTATATTTTTTTAAAAAATATATTTTTAAATGCTTATCTATTCAACATACCTTATTTCTAAAATTATTTTTGTAATCTTTTAGATTAGGCTTAATTATAAAATATGTCCTCTTATTTTTCCTGTTTTACTAAATCGATTTTTCTATTTTTTAATTTATTATCTGAGTCTT…
GmGRAS42	Glyma.10G012500.1.Wm82.a2.v1	AACTAACATAGGCATCACTTTCATCTAAAAGGTGATTTAATAACTGAATTATATATGTTATTTTCAGTTAATAATCAATGGATACCCGTACAAAGGGGTTAACCTACTTGTTAAAGATGATGTCTCAATAACCTAGCTAACTACTCGGATTTAAACTTTCTTATTACTCAAATCAATTAATTTATGCTACTAAATATGTTAAATCTACATGGGACTGGGAGAGATGTAACTTTTAAAGATTGAAAAGTGTTCGAGTAAAAAGACATTACTCACGGAAGAAAGTAAACTGGATAAGATAAGCCTAGTCATTATAGTATAAGAATGTTATTCATACAATAATTTATATAACGAATTATATCCAAGAGGAAAGTAACAAATTAATATTTACCAATGAAATAA…
GmGRAS43	Glyma.10G038500.1.Wm82.a2.v1	GTTTGATGTGACCTTTAAAGGATCCAGCACTGCTACCTATGACTATTTCAATCACCGATACCAACGCCGATTAATATAACTCATTCTCTTCCTTTGTACACGGGAAATCATCTTATATTTTTGTTTTGTTTGGAAAGTGACTGATAGGCACACAATTATATATTTCACAGATTCTTCATAGATAGAACTATATATAAATTAATTTAATCAAATAATATAATTGATTGTTACTAAATTATAACCATTATATTCTTGCTTAAACTCACTGATTATGTATACGTACTTATTAATTAGTTAATACAATATTTGACAAACAAATTACTAATTAATTATTATCCCTTACATTAAATATACATCTATATTAATTAGTCAACAGCATTTAATTGATTATGTATGTAT…
GmGRAS44	Glyma.10G190200.1.Wm82.a2.v1	AATATTTACATAATGTATATATATAACTTTTAAAATTAATCATAAGAATTAAAATTGAAATCCTTTTAAAAGTAAACTAAAAAATAGGGACATTGAAATCATAGATTCAATAAAATAGAAAGACAAAAATTACATTTTAGCTTTAAACTTTTAATCAAGTAAATTGAAAGTCCAATTATTTTTAAATAAATTTTAATGTAAGAAAAAATACACAGCTTAATGGAAAATATATTTCTTAAGATTCTCTCATTTAAAAATAAAAATTCAAACTTTATAAAAACAAATAAACAGAATCAATTATTGAGTTAAACAAATTTATTAATTATTATTAATTTTTTTCCTTAATTGTAGCCAGAATAAATGATTACTTATTTTGTTTTAAAAGGTATTTGAATACTG…
GmGRAS45	Glyma.10G215000.1.Wm82.a2.v1	TTCTAGTCTGAAAGGTTGCAGCAGTAAGGTTCTTGACAATAAAGAGTGACTTTACAAGAGGTGAAAAGTTTGCAAAAGATAACGGCCCACAAATTTCTAAGAAGTTTATATGCCCCATAGAATATATGCCCATATCCATCAAACCAGTAGCTAGCATATCAACCCCTTTTATAATCTCATTCTCACCTGTAAAAAGTAGCATAAAATCTGAGCTAGCTAGTAGCAGGAAGGAATCACAACTTTCCACAAAAATTGATAACAATCATCATCAGAAAAGACCCACTTCATGAGTGGTTCTTTTTGCATATCGCTTTCCGGAACCTCTAACTAAAGCTAATGACAGTTTGTTATGACCAATTTTCCTTTGCGTAGCAAGAAAGTAACTGATATTGTTTGTGA…
GmGRAS46	Glyma.10G232000.1.Wm82.a2.v1	TATTCTTGTCTTGCTCTAATATTGTGTTTGATTTAAAGGATGAAAATAGAGAATAGAAAGAATATTTTTTTCTTAATTAAAATAGTATAAAAGGTGTATGACTCAGATAAAATCTACACATTTTTTTCCTGTTTCTCTCTTCTCCCCCTTGACTAAACACAACCTAAATAAATAATTACTAAAGTCCATTAAGTTTTTTTTTGTTCTAGGTCAGAAATCACAAGTGTTTCTCAACCCACTAGATCATAGACTAATCTTACTCATGGTTTGTAGTTACTATTGGCTTAAGAGAATTTTACATACACTGGAAATCGAATACAAATTCTTCTATTAAATAAATCATTCTCACTCATGAGAATGTAACGAAATTTTACAGTCGTATGCCAATCTCTTGGGTTA…
GmGRAS47	Glyma.11G016100.1.Wm82.a2.v1	TAACTGGGAAAATAAGTGGATAGAGTTAAAGCCAATGACTGATTCTTGGAATCATACCTTTGGTCTAGTTTCTGTTATGGCCATGTTGTCCGGGTAAATTTCATATTTTTTCTATTTTTCCATTAATTTTTAATAACAAAATATTATTTTAATAATATCAAAATTTTTAATTTTTTAATAAAAAATATTATTTTAGTAATATTAAAAGTTTTAATATTTTTACTAAAGCAAATATTATTAAACAAAATTTAGATGTAAAAAAAATGTTCACCTACAAAATGTCTTATACAAATTAAATAATACAAGATAAGTAATTATATTTAATAATATTATTTTCTTATTAAAAAAATATTTTAATAAAAAAATATTTTTAAAATCAATTAAAAATATATTTATATA…
GmGRAS48	Glyma.11G047700.1.Wm82.a2.v1	CTTCTTGAAATTGTAAAGTGGAATATTTACATACACTTGATAGAGGGATATTTGTCTCGTATTCATGAATGTGTTGTTCCTTTGTTTATAATTATAATCATCAAGATACGATGTATGTCATGTCACTTATAGGTATTGTAGCTACACCTACATTTGATATTACACTGAATGTGACTTAACCTAATTATGATGTTATTCGACAAAGTGGTGAAAAACATGTATCTTCCTATCATTACAAAAAAGAGTATTTGTCTTATGTTCATGAAGGTGTTATCTCTTTGTTTAAGATTGTGAGTCTTTAAGATACGATATTTATCATATCACTTATAGGTATTGCATTTACACTATCATTTGAAATGACAATGAATATGATCTGATGACACCAATTGTGACGAGACT…
GmGRAS49	Glyma.11G065200.1.Wm82.a2.v1	ATTCATATTCCTTCCAAAAATGATAAAATAATTTATTTAAGTTAATTATACATATAACTGTATATATATAGCAAGATATACATACTACTGTAAGCATTTATCAGTAACTAAGCTATATGGCACAAATGAAACACCCAACCAAATTAGATAAGACGACAGTATAACAGCAGCAGCACAACTAGCTCTTAATGCAGGTTCAAATCTCCTTATTGATGTAGGCTATTTGTAAGTATTTTTAAAATTTTAAGGTATATATATTTTGATCTTGATAAGTCTTAGATGTAACACACCCAAACTTTATTAACTAAAGAAACAAGAAATGCTGAAGTTCCATGTAAAACTACAATCGGCTAAGAAGGCCCACGTAGATGCAACTGATCGATTAACCTTAGAACTGAA…
GmGRAS50	Glyma.11G092000.1.Wm82.a2.v1	ATTAAGCATTTGTCCTCCTTCTACATAAATTTGTAGAATGTTTTTGCAGGATACTTGTCTCTAGAGCCAAATTAGCTACTGAACTGACAAGATGTGATTTATGTGAAACAGATGACTTAGTTCAGTTTGTTTTTTTACAGTGATATCCTTGCTTGCAATTTTGTTTTGTTGCAGGACTTCTGTGAAACTCATGATTTCCACTCATAGCATCTCTAAAATTGTCCGTTAATAATTATCATCTTTTGCTGCTACAGAAGTAGGATAAAATAGAATAGTAGTCAGATACTAATGCTGGCAAATGTCAGCTTCTCCTAGCCTTCTTTCCCTGTGTTAACTGCACCAACAAAAACTAAAGTTTGGGCTTCTTTTTCATAAAGTTTGGACTTCGAACATTGCTTA…
GmGRAS51	Glyma.11G096000.1.Wm82.a2.v1	ATTTTCTCTAACCAACATGTATTAGGCATTTTGTTAGGATGGACCCAAAGAGGTCCAAAAGAAGGATGTTTAAGTGGCTCAAAGATTATAAAAGATAATGTTTTTTATTTATAAATTATAGTTTTTTATTTAATTTATATTAAAATAACATGATGTTGAGACTTGGATAATTATTATCCATTGATTAAATGTCCCTTAGATTATATATGTATATTCATCTTTACCTATTATCATTTATTAATGAAATATCAAGTTTATCTTATTCTCTTTATAGCTTTATGGTGGCTTTTAGGATATTTTCAGTAGGAGTAAAAATAGCTTTGTAACACATTTCACATCCTTCTATATAATTTTGTAAGTTGTTTTTGCAAGATAAGTTGTCTCTTGAGCCAAATTAGT…
GmGRAS52	Glyma.11G096500.1.Wm82.a2.v1	TTGTTTTTGTTTTTGGACAGTGGGTCCCACGTCGGATGGTCCTAAAATCGATGTTGACGTCTGAATCCCCGTCCTCGTTGATTTCTCTCAGCACAGACCCCCTATTTCAGTGGGCCCGCGTTGCAACTCATCACATCTCTCATTCACCCCCGCTCACGTAACGCGTGGCATTCACGCGCCATTGGAACACGCCACCTGGCAAATTGCTAACTTTGAGTCACTGTTTGGCGTGAAAGTGTGGCGCGTGGAGACCAAAGTTGACCCGTCCCCTTGATCTCTCCTTCATGTGCGTCGCGGGAAGTTATTCCCCACTCAACCTACGGAAGCCGACCACACATACTTGCCATAGGCCACCCCTCATACGAATACCACCCTCATTTCAGTTTTATATATATATAT…
GmGRAS53	Glyma.11G138000.1.Wm82.a2.v1	AATAAACAAGATATGAATTGTAGGATAACAAATTAAATATAATTTAGTCCGTATAAATAGTATAATGCTTGCTTTTAGTTTCTAAAAACAATGTCTTTTTTATTTCTTATTTAAGAAAATATATCATAGGATAGTATCTTTTATAAATAAAAGACCAAAGCAAGACAATTTTTTGGTAAAGATATCAGCCAGCGATCACATCATTTAGCACATTTTGATAAATGAGGAATAATTTTTTTTTTTTTAGAGATTAAAGTCAAACATTGGGTTATTTAAATATATATATATATATATATATATATATATATATATATATATATATATATATATATCGTACTTAAATAATATATGTACTGATAATATAATTTTTTTAATAATGTTATCCAATTTAAATTATCA…
GmGRAS54	Glyma.11G138100.1.Wm82.a2.v1	GGGGATGGGACTCAGAGGCTGGCCCAATGCTTTGCAAGTGCCCTTGAAGCACGCTTGGTTGGCACCGGAACTCAGATTTATACTGCTTTATCTCACAAAAGAACCTCTGCTGCAGACATGGTGAAAGCTTACCAAATGTATATTTCAGCCTGTCCATTCAAGAAGCTTTCAATGATTTTTGCAAACCATACAATTTTGCATTTAGCCAAGGAAGTTGAAACTCTTCATATTATAGATTTTGGCATCCGTTATGGCTTCCAGTGGCCAGCTCTTATTTATCGTCTATCAAAACAACCCGGTGGGCCTCCCAAGCTGCGCATTACAGGGATAGAGCTCCCACAACCTGGTTTCAGGCCAGCAGAGAGAGTCCAGGAGACGGGGCTTCGACTTACAAGGTAT…
GmGRAS55	Glyma.11G138200.1.Wm82.a2.v1	TTACAGTTTTTTTATGCAAAGACAAATTGCATATGGTCCCAGTTATTGAGACTGCAGTAGAAGACGATAATCCAAACCAACTCACCATTTTCAAAGTGGATGCTGTTTTGCTCTTTCACTTGTAGTCACACTACAATGGAAATGGTGCCGGAGCGTGGTGTTGTTAAATAGTTAAGCGAACGTATCAATAAGATAAATTAAAAAGAGTATTATAGTAAGTTTGATGTTAATAGATTTGTGTTGTACATTATTTCATCAAACGATGTACAAGAAGAAAATTTATCCTATACCTAAGTTATTCTGTTGTGTTCTTCTTGTTGTGTACCAATCGTGCTAAATATGCCACATTACTAAATTATAGGATCGAAACTGGCACCTACATGTCTTCCTATGATGTTA…
GmGRAS56	Glyma.11G138300.1.Wm82.a2.v1	ATCGATAATTTGGGTTTACACCCTTTTAAAAAATGGATTTAAAATGAATAATATAATTTATAATATAAGGTTTATGCTTTCTTATTGATATTTTTTTTAAAAAAAAAAATCTATTAAAATTTGATTGAGAAATAGTGACAAATGATCATATAGAAAGAGATAAACAGTTAAAACTTCAAAGTGTAAAATATACAAATATAAATAAAAAATGAGATTATTTTAATATATTTAAAAGATAAATTATTTTGCTATATGAAATATGTGCCCAAAAAAGAAATTTTTTGGATCAAAAGTAAAAAGAATCAAAATTTCAGCAAGATTTTCAACTTTTTTTTAATGATTTATATATTTGGTCACCTTAATTAAAACAGGTTTGTGAAACTGTTCTATTACATGAGA…
GmGRAS57	Glyma.11G138400.3.Wm82.a2.v1	AGATTGTTAACACATCATTAGAGGATTCCTCAAATCTACTGTTTCGTCCTTTGTCCCTTGTTTCTTAGGAAGACTCTTCCCTCCACTTGCCTCTACAGCTTTCATTGTTTCACTCTGCAAACTACAGTGTTCATTACACACGTTTTCCACACTTAGCATAACCATACGATCAAAAGCATCAGACAAGTCACTCTCATCAACAAGGTTAAGTGCTGATTGCTTGTTACTTCTCCTTTCTTCTTCTTCTTCTTCTTTTCTGGTGTCTATATCTTCACGCTCATGATTCTTCCTACCCTTCAACCCATTGGAATGCAGACCAGTTACAACTTAAGCCCCGGTGGAAGAAACTTGGTAGCTTCCTCCAAGCCTCTCCTAAACTGGGAAACAGAATAAGCATCA…
GmGRAS58	Glyma.11G138500.1.Wm82.a2.v1	ACTTGTGGACATATTTCATTTATTAATAATATAAATTATTATTATTATTGTGAATGAGTAACTATGTATGTATAAGAGAAAAATATGATTATTACATCAAACAATGGTAGGCTAGGCTGTATGAATTGTGATTTGAAGTGAATTTTATTTGTTATGTCAAAGATTAGAATTTTCAAATTATTAAGAATGATTTTACTTGATCACCCGGGTTCGAGGGCTATATAGTCACACAATTAAAATGACACATTTTTAAAAAAGTAAAATGTAGTATTTAAAAAAATATGATAATTTAAAAGAACAATAGTGACTCTCATATTTTAAAATATCAGCTATACCCATGTGACTTTTAAATTTACATTTTAAATGAATAGTACTGTATCGGGTTAAATTACCACTTTG…
GmGRAS59	Glyma.11G138600.1.Wm82.a2.v1	ATACAAATTCAAGAATATTCTTAAATCCTAAATTTTTACACGCAATATATATCTTTTTTATATGTAATTGTTAGTCTTTAAATTTATAATATTCTTAAAAAAATTAATCCTTATCATATACTAAAAATAGATTTTTAGAAAAATATTAAAGTAATATGAATTGTGATGACATGATGATAAAAAATTAGAAACCAAATTGATAATTCTACCAACAAGTTGTTGATATGAATGATAAAAAATTTAAATATTAATTATCAATAAAGTAAATAATATTTTATATGAATAATATGATGATAAAAAATTGATAATTTTTTAAAAGAGGAAACGCGGCATGCAGTGTATTGTATATCATACTAATTTGTCAGTGTAAGCCAATAAAAAAATTGATCACATAGCATT…
GmGRAS60	Glyma.11G150200.1.Wm82.a2.v1	TCAAACTGAACAATCCATTTTGATTGATTTTGAATTTTTTTCTTCTTCTCTAAAACTGAACTAAATGATCGATAACACTCTTTATTCGAATTTTGTTTATTTCTTTCATGATAAACTAAAACAAGAGCAAAAAAAAGCATAGAATTTAAAGATTATTATTATTATTATTATTATTTGATAGAGATTACGGAAAAAGAGATTTACGTGCATGCTTGAATTAAAGATTTAAAGTTCGGAGAGTTTGAAAATACTTTTATTTTTAGAAGCAATAAAACATTTATTTTCAATTTATGCGCTGAAACATATGTAATTTTGTATTGGAAATTACAGAAATATTTCTATAACTTTAAACGAAAGATTGGCAACATGATACTCATGAGATGACTGAAATGTTTCGGG…
GmGRAS61	Glyma.11G177100.1.Wm82.a2.v1	GAAAATGTAATTAAAAAGAAAGACACATGATCAACTAAATTTCCTGAAAAAAAAAATCTCAACTAAGTTTCTTGATTAAGAAACTTGTTGATACTTCATGTCAATAATATGTTGACAAAAATAAAATTCATTTACTATATTTGATATATAGTTCTGATGGTGGGTACAAATTGGGAAGTTCTCATTCTCATGGTTTTGAGGATGAAAGCAAAAACTATATGAATCACTCCCCCACCAACCATTCCACCACGTCAATTAGGGGAAAGAAGAAAAGGGAAAAAAATAAAAGTTCTTGATTGAACCTCCCTTTCCCATTTATATTTATGGATTTCAGTATGCATGACTAATAACCCGTCTCATCTTGTCGGGGATTAATGACTTAGAAGAAGAAATAAATAG…
GmGRAS62	Glyma.11G216500.1.Wm82.a2.v1	TTACAATGTGCAGGGTGAAATTCTGGTGATGTTGTAACCTCTGCAATAATAATATCTAGGGGTCAAGGCTCAACCAATACTTTTAAAATGGAACTGAGCAGCCAAAAAAACAGAAAGCAAATTATTATATGTTAAAAGATACTTTATACCAGTTTCATTAAAATAATACAACCCCCCACCTCACCCCCACCCCGCAATAGGTATCAATAAAAACAGATCCACAAAACAAGAAATTTGGCAGAATGATAGAGAAAAAAAATTGTGGTTCTATATTAAACCTTTTTTTGCTTAAAAATAGTTAACAATCACAAGCTCAGATAATCAATGGGTGACAGTAACTGTAAAAAAGTAAGGCCATCATACTCAGTCTTTTACCAATTACTCATCAAACAAATGAAA…
GmGRAS63	Glyma.12G012100.1.Wm82.a2.v1	AACAAAACAATACAAGCAATATAATGTTTATCATTCAAGTAAGGGTGTTTGTGTATTAGTTTTGAGCCAAAATGCAAAAGAGCTTTTAATATGGTTTGGTTTGTATGATTTTCTAAAAAAATTCAATTCAATCCAATAAAAGTGTAATTTGGATTTGGATTGTTCAATTTCACCAACATATCCTTAGGGTATGTTTGGATACCTATTTGGATATCTCAAACATACTTTTAAAGTCTCAAACTTAGTTTAACATTATGTTTGGATTCTTCAAAAATTAATTCTATAATTTACTTTTGAAGTAAATTTAGATTTACCTAAGAATATATTTGTTTCTTTTAAAGTAAAAGTATTTTTGATTGGTATTATCTAAACAAAATTCATTGTATGAACATACTTTTG…
GmGRAS64	Glyma.12G018100.1.Wm82.a2.v1	TAAGTTTTTTAATTAATCATCTTATAAAAATACTCTTGCTTCATCTTTTTTGGGCTTCCACGATGACCCTGGTGTGTCCCTTTTTGTTTTTTAATTATTTTTATTTGATTTAATTAAAATAATAGAAAGCAATGTGACAAAACATTAATGGTTGTCTGTCAAACAAATATTTTACACTAATGGTGCACAATCTTTTTTTCCTCTATATATGATTTACTAATCAGTTTTAGTTATTATTAGTGCATTGAATGAGTGATTCCTACTGTGTGAAATATAAATAAATTTTTTTTTGTTGAATGGGGAAATATAAATAATTGAAGACGGGAAAGAGTGGTTCATAATGGTCTCTTTTTAATTTTGAACCGTTAAATATTTTTTTACATAATTTTATTATATGTA…
GmGRAS65	Glyma.12G022100.2.Wm82.a2.v1	ATTGCGGATTTCAAACCTCTCTTTTGTCCCTTTATATAATTTCACAAAGAAATGCAATAGATTGACTATTCTCCTTTTGCTTTTTGCTACATAGCTAGACGATTCTTATAGATTGATGTTATGATGTATGACATCTCTGAAGAATTGCATTATGATAAGTTCATCAATTTGAGAATTAGTGTAATTTGAGCAGACGATTCTTTAAGTAAATTAGTAAGTGATTGGTGTCACAATTTTTTAAGGAAACCGTTATTGTTAGTATTTGTTTTCTAAATTTTCTCTAAATGGTATAAGTTTTTTTTTTTCTTACAAATAATTAATTCAAGAATAATCTTAAATCCTAAAATTTATTTTTACATGCAATATATTTCTTTTTTTTATATATGTCCAAGTTAGTTT…
GmGRAS66	Glyma.12G022600.1.Wm82.a2.v1	TCATACCTGCCTTTGCTGGCATATTGGGATATCATGTGAGATCCTTGTGAAGCACCTCCTTCAATTTTTCACTCCGAATTCACCTTGGAAAAGATGGAAAATTTTACATTGAAACATACTAACTAAACATAAAGTAAATATGTATTTACATCAGACATATGAAAAGTTTTTTTATTTTTATTTTCAAAAGTTAAGGTACATTATTATATAAAAACTGATTGAATTTTATCTTCTTAATTTTTTTTTCTTGTAAGTGTATATAGAAAAATATATTCAAATAAGCCAACGAAATTCATTACTTTAGTTTAAAATGTTGATTTAAATTAAATAATTTAATGTACTTTTAATTTTTTTAAAAAATTATAATAACTCACACATCCATAATAATCAAACATAAGC…
GmGRAS67	Glyma.12G061900.1.Wm82.a2.v1	GTTAAGTTAATTTATTGAATCATAATAATGCATTTGGTAAAATAATATGTTAAAATAATTAATAAAATTGAAATTAAATGAAAGAAATGAATATGTTTTCATGATATTTTATAAATTTAAATTTATTTTATAAAAAAATATTTCTAGTATTTATAATTTCATTTTTTGAATTAATATTAAGCTCATGTATTGTATTTAAAGATAACTTGTTTTGATTATATTTTTTAGTTAAATATATATATATATATATATATATATATATATATATATATATATATATATATATATATATATTAATTGGCTTAAAAGTTTTTTTTCTTTTATCTCACATGGGATTAGTTCAAAACGTGAAAAGGAGTAATAGTAAAGTGTGTTGTAACTTATTTTTTAAAAGTTAAT…
GmGRAS68	Glyma.12G062000.1.Wm82.a2.v1	CACATAAAAACAGCAAAACCTTACACTAAACATGGATCTAGAGGAGACGAACTCGCTTAAAACTTTTCAGGTATATAAATATATATTAAGTTAATTAGTATAAAATTAATTTTGTATATTATTATTATAATAATGATCAATGTTAATAAGTATAAATTGTATAAAATTAGTTATATATTTTTATTTTATTATAATAATTAAAGTGACAATTAATATAAACTGTGTAAAATTAATTATATATTTTTTGTTTTTATGATAAAAAATAAGGTTATAACATTTAATATAAAAATTAATTTTAATTTTATGTGTAAAATATTTTTTTAAAAAAATTGTTATTTCAGGCTTGAGCAAAGAGAGTGGAAGCACGCGCGACCCGCGTAGGAGGTGAGAGTAGAAAAA…
GmGRAS69	Glyma.12G062100.1.Wm82.a2.v1	TTTATGGAAAAATTTCGAGTAATGCTTAAAGTTTTAAAAATATTGAGTAATGCTTACAAATATTCTCACAAAAAAAATTAGTTATCAACAAAATTGATAAATATTTTACACTAATGTCATGGTAAAAAAAAAACTTTAAAAATATTTACAAGAATATTAAAAGTTAATCAAACACATTTTTTTGTGTGCAAGAGGATAATATTCCTGGAGATGTAATTACCAAGAATGCAAGATGAATTTGTGAAATAAACGTCTCATAAGTATTGAATGTGTTTTATGCTTTTAAAATATTTAATATATTTATGATTTTATTTAATAATTTTTTACTAGTAAGAATATTTGTAAGCATTACTCAATATTATTTATAGTTTAGATTTACACTTTAAAAATAATAATTTG…
GmGRAS70	Glyma.12G062200.1.Wm82.a2.v1	ATATATAAAAATTATTATAAATTTTTTAATACTGTCTTTTAACTTTTACGGATAAAAAAATTAAAATTTCACCGAAACACTTTCGAGGAAAGCGACAGAACCAGCTAACCATAGCCAGGAATGTTCGAAAGCCAAGTTCCCAACGTGTGCTATGGTCGGCGTTTTCAACCGTTTCAGTCAACCAGTTAACGTCCGTTACATAACGGCGCCAACATCACCACGACCAACCGAATCTCCCCGCGCCGTTACCGTTTCTCCTCCGTCAAACTTCCAACGCCTTTTCCCCCCTCCTTTTTCTTCCCCTATATAAACCCCATTTTGAACGCTCCCCGTTCTCAATTTGCGGTTTTTCAAACAACCCCTTCTTCACGTTACCTACGTTTTCATTCAAAACCACAG…
GmGRAS71	Glyma.12G137700.1.Wm82.a2.v1	ACATCTTTATCTAAATAATCATTGCTTTATTTTTGGAATATTACACATTCACATGTGGTTGTTAGAGATTGTATGGTCTATGATGCTAGTATATTGTTTGGAAATGGCTAAATTATGATTAAAAAAATTTAAATTATTGATATATTAAAATACATTCATAATAGATATATTGAAGAGCAATTATATGTGATTTGGAATATTAGCTTGACTACATCATTACAATTTGAGTTTAAAAGACAAAATCTTGCATTAGATAATATTTTCTTAAATTTATTTTAGAAACTATTTACAATTAAAGTATAATTTTTTTAATTATTAACTATTGGTATACATGATAGATATATAGCTGATTATATATTTGAAAGACTATATTTTTAAAATTAAATGAAAGACATAAAA…
GmGRAS72	Glyma.12G197300.1.Wm82.a2.v1	TTACCAAGCTTTCCAGTTTCCGTAGAATTACGGTAATTTTTTCTTTCAACATAAAAACCATTAAAAAGAAATCAAATTTAATCATATTCATCTTTCCGCCAGTGGAGTATAAAGAGAGTCATTTTTTTTTTATGAGCATAGAGAGCCGAATAAGAGAGCAAAAATATAGTAATTTCTATTGATGTCCAACACTTTTTCTCCCCTTCTATTTCCTATAGAATTACTTGATTTCCTAGGTTTGTCCAAAGATAAATCTATACAGTCTCTATTCAAATGCTCATCTTATTTGCTATTGCTTTGTTGCTTCTCTTGTGCAAATTCTTCATGCTTTCGTTTTCTGTATAATAAATTTACGTTTTTGAGAAAAGTTTTCACGTCTAAACAGAAAAGCAACAATCT…
GmGRAS73	Glyma.12G216100.1.Wm82.a2.v1	ATTTGATGTAATAAAGTGCTCGCTAACACAATTCTTTTGCTTGTAAATAATTGAAATTGTTCTGTATAAAATTGTTATGTTTTTATTGCTTGATAGTTGAAATCCACATTTACAATTCACCTATTAAGTTGGAAAGCAACAGAAGTTTATCTGCAAATTCCATTATGATTCATGAATTGTGTTTTATCCTGAGCCGTTATGGTATTCTTGGGGTATTGATTAAAGAAATAAAAAGATTATTGAAAATATAATTGTAATTAAATGAAAGATATTTTACGAATGATATCATCACATAAGAGTAAAATTAGTCAAATTTGGTTATATTTGAATTTAAGCTAAAAAATAATTTTTTTGGCTTATGTGTCAATCAAGTCAGGTCTCATATTTTAATAAGGATTA…
GmGRAS74	Glyma.13G037100.1.Wm82.a2.v1	AGTTTAAAAAAACTATATTAAATTTTTCTTTTAACTGATTTTTTAAATAATTAATTTAATTTAAATTAAATTTGTAAATATTTTTTACCTAAAGACACACTTAAAAAATATTTTAAAAATTTTATTTAGTTTATTTAGTTTTATAAAAAAATTATGATCTCCACGTAATTTTTAACTTATTTTAATATTTTTAATAAATTCAATATAATAGTTTCTTAAATTATTTTAATAAAGTATAAAAATTCATTAAACAAAAATTAATTAGATAAATAAGTTGTTTACGAATTTCATGCACAATATGCACAATATTAAAAAAAATAGATAACAATTCAAATTAATCTATTGGTAAATGATTGGATTTCTTACATAAATAGATACCACTCCAAATAGATACCACAA…
GmGRAS75	Glyma.13G081700.1.Wm82.a2.v1	CTAACATAGGCATCACTTCCATCTAAAAGGTGGTTTAATAAACTGAATTAATATATGTTAATATCTGTTAATAATCAATGGGTACAGAAGGGGTTAACCTACTTGTTAAAGATGAAATCTCAATAACCTAACTAATTAACTACTCAAATTTAAACTTTGTTATTACTCAAATCAATTAATGCTACTAAATAAGTTGAATCTACACGGGAGGGTATAACTTTTGAAGATTGAAAAGTATTCCAGTAAAAAGACATTACTCACGGAAGAAAGTAAACTGGATAAGATAAGCCTAGTCATTAAGACTGTTATTTGTACAACACTTCATACAATGAATTATATACAACTGCAAGATAGAGAAGTATATAATGTAATAACTAATAAATGATACAATTCTCTCTA…
GmGRAS76	Glyma.13G124900.1.Wm82.a2.v1	ACAAGTTAGTTCCATGTGACAAAATATTCCTCCTACTTAAATTGAGTTTTGAAGGTAGTCTTCCCCTTAACAAGTGCCAAAGAAAAACAAAGACTGTTTGAGGCAACTTGGTACCCCATGTATGAGAGAAAGAGACAGAAACTACCCTGCAGGTTGGGATGAGCAGTTTGTATGTCTCCTTGACTGAGTACGCACTAGTGGTATCTCTTTTCCAAATTAACCTGTCATCATCAACTTCATGCAAAATAACTTCTCCAGAAAAGGAAACTCTTATACAAACCATGATCATCTCCACATAAGTTGCAACTCCCAAATACCTTCCACCCACACCCCCACTTCGCCAACAACATTTTCTTGTTGAATAGAGTTTGAATAAAGTCTCACATACTTGGTGACCAA…
GmGRAS77	Glyma.13G285400.1.Wm82.a2.v1	TTGATTTATGTTATTATAGTAAATTTGATTGAAAAATATTTTGTTTTAATTTGTATTAGTCTATTTTAGAATATTATGTTAATGGTATTAAATGAATCAATTTTATTGCTTTCATACATTTAATAATATTATATTAATTGCATTTGATATTTGGACGAATCATGATATAAAATAATGATTTTAAGAAAAAAAGATCAAATTTAAATGAATAACTCGTTGATCCCAACTAAACCAAATTGTTGATGAAAGAATTGAGTTTCAATTTTTTTTTTTAAAAAAATTGAACCAAACTGATTAAATTTGATTAGATTGAGTATTAAATTTGACCAAAATTAACTCATATATTAAATATGATATTCTTAACCATTTCATAGAAATGAGAATTGCGTAGCAACATAG…
GmGRAS78	Glyma.13G304900.1.Wm82.a2.v1	ATTTTTCTAGACTAAATTTTTATGCATATGCTATATAATTTATTTTGATATCTGAACTTTAGAAGGTGACATATATGATACACCCTCAAGATGCCTATCCAAGCGGGAGGGAGGTCATCAGGCATCTCTGTCGTTATCATCATCTTCTTATGGCACCACATTTTGTTAATTAGTAAGCAACCGGCAATATATATAAGAACATTGTATTAATGCCTAAGGGGAAGAAAAAAAGAAGACAACATAATAGTAATTCCTAAAAGAGGGAGCTAGACATTAAGAGAAGATACAATTATTAACCTAGTGCCTGGAATGGAGTATATATAAGAGTAATTTAAGATTAATAGCGAGGTCAACAAAGTTTTAAATATCTAACAGCACAAGTACCATTATAATATGTTA…
GmGRAS79	Glyma.13G337200.1.Wm82.a2.v1	GGTATATATGTCATTGTACCATCATAGTTTCGTGTGGCCAATGTCTTTAGTCTGAGATAGACAAGTTGCAGTGAATTCCAAGTTTCGTTAATTCTAGGTGGGTTTGATTTTCCACTCGCTTACCACTTCACTCCGTTCCAGAAGCTCAGATTGTCTTCATGATTGCAATTTTATAATAAGATAAAATAAATAAATAAACATATTGGCCTCTTTAGACTATAACACCATATGTTCATAAATTCATATTATCTTTTTATTTGGGTTTCTCAATTGCTCCTAACTTACCTCCATTCTTAATTTTTTGGAAGCTTCAAACTTAAAAGTCTTGTTTGTTATCTTTTTCTTCCCTTGTCTACATCTATATTTATTAGAATTTATTGGTTGTGCATATCAATTCCA…
GmGRAS80	Glyma.13G337300.1.Wm82.a2.v1	TTTTATTCTATTGCTTCCTTTATATAGCCTTTCTACAAGATATTTTCTGCTAAGTTGTTATAACAGACTTTCGAATTTGTAAAACTATTACAGGTATCAATTAAAACGTGGGAAATTACTTTTGGCGCTTAATGAGTAAGATTCTAGAAGCTGTGTAATGGGCATGTTCTCACACGTAATCTGCAAGGTATTTGGGCCTGTGAGTGTCACGTTTGCTTCTGCTATTCATAGCTGTGAATTCCTCTTTGTTGTCTGTTGTGTAGTTTGGGACTGCTGCAGTCTCTATGTGTTCTGTTATTTGGATGTTGCTATCAACCTTCCACAGAAAAGCTATTTTCTCTGAAACAATGCAACCAGAATCGAATTAAAATTCACTTTCAGAAAGTCATCGTCTGAGGA…
GmGRAS81	Glyma.13G337400.1.Wm82.a2.v1	TTCATTAATGATCTAATGATCTCTTGCTTTGGTTCCAATATTAACCGGCCATACACGACATCCAAGAGGATATATCTACTTGATACAGAATTTGATCTATGAAAATTTAATTATCATACTTTATATATCCTTTTTTGTTGTTGTAAAGAAAGATAGTGATTGGATCCTAAAGAAAAGAACAAGGTCACTTTCATTAGTATAGAAAAAAGGCATGAGCATATATGATTTGGGTATGGAATAGTGCAGGATAAATGGAAAACACTGGTGCACACAGCAAGAATATCAGCTCAGCAAAGGAGGGGAGAGCCTGTTCCCCAAGAACTTTTGGACAGGGTCCTAACTGCTCACGCATATTGGTCCCAGCAACAGACTAAGCAACAGCTTAAGCACCACTCAACA…
GmGRAS82	Glyma.13G337500.1.Wm82.a2.v1	TTGATTAAGAATGCAAATCCAGACATATTTGTGCATGGCATTGTCAACGGATCCTATGATGTACCATTCTTTGTGTCACGGTTCCGGGAGGCTCTCTTTCATTACACTGCATTGTTTGACATGCTTGACACCAACGTTGCTCGTCAAGATCCCATGAGGTTGATGTTTGAGAAGGAGTTGTTTGGACGGGAGATAGTGAACATCATAGCTTGCGAAGGTTTTGAGAGGGTTGAGAGACCACAAACATACAAGCAATGGCAGCTTCGGAACATGAGAAATGGGTTTAGGCTGCTTCCTCTGGATCATCGAATCATTGGCAAATTAAAGGATAGGTTGAGAGATGATGCGCACAACAATAATTTCTTGCTTGAGGTTGATGGCGACTGGGTGCTACAAGGT…
GmGRAS83	Glyma.13G337600.1.Wm82.a2.v1	GTCGTGGTTTGCAATGATGGTGGTGACAATTGATAATAATGATGGTGGTAGCGATAACCGTGTGATGACTGCAACGGTGGTCATAATGGTGGTGACGACAGTTACACTGATGATTATGGTGGTGGAGGTGATGATAGTTGACGACAATGATGGTGACAGCGACAGACAACCAAGGTTGTGGTAGTGGCGTTAATGACAATCATGATGATAATAAATTAATTGAGATATTTTAGAGAATGATGATTAATATCTTTATAGATTTATTTGCTTTTTTTGTTAATCTTTTAGATATTTGATGATTTTAATTTAAAATTTTAAATATTTTAATCTTAATTATCTTTTATGTTTAATCTTAATAAGATGATTATTATTTGTTGTTTTTATGTTCTCACTAGAGTA…
GmGRAS84	Glyma.13G345700.1.Wm82.a2.v1	TTAAAAGAAAAATTTAAAATTTAAGAAATAATTTAAAGGTAAATTATCCAATGAAAGTAGAGAATGGTTAGTGTGTGATTACCTAATTTTAATTAGTGGATTAATTTTAATCTAGATAATTAAATATGATTAATTATTATTATTACTTTAATATTAGAAAGAATAAGGATTAAATGGTCTAAAAAATATGAAGACCAAACACAGTTGTACAAAATTATATCTCCTTTGTATATTAGTATAGATTGTCAATTCTCACTTTCAACAACAACTTTTTTCCATGTGGACATTCCTTTCATTTTGGTTGTGAAAAACGAGTTCTGAATTTAGAGCCAGAGTTCCTACGTGCAGATGTAACTTTTGAACGTTAAGATTTAATGTGTTTGAGGGAGATATTCTAAT…
GmGRAS85	Glyma.14G006900.1.Wm82.a2.v1	TTAGTCTGAGATAGACAAGTTGCAGTGAATTCCAAGTAGTTTCGTTAATTCTAGGTGGGTTTGATTTTCCACTCGCTTACCCCTTCACTAGTTTCCAGAAGCTCAGATTGTCTTCATGATTGCAATTTTATAATAATAAGATAAAATAAACAAATAAATTGGTTTCTTTACACTATAACACCATAAGTTCATGAATTCGTATTTTTTTATTCGGGTTGCTTAGTTCCTCCTAACTTACCTCCAATCTTAATTCTTTGGAAGCTTTAAACTTAAAAGTCTTGTTTGATATCTTTTTCTTCCCTTGCCACATCTATATTTATTAGATTTTAATGGTTGTGCATATCAATTCCCAAGTACCTTATTGTTCATTTATTTTTTTGTTTATCTGATTTGTTGCTA…
GmGRAS86	Glyma.14G016000.1.Wm82.a2.v1	ATATAGGTGGTGTGGTCATGAAATGAAGTACTGAACTACGGTTTTTGTAGCAGTAGGTAGTTAAATTTGGATGTATGATACTACTCAAGTGTACAAAAGAAAAAAGAAAAATTAAGCATACAAGTATTTTTTTTCTACATATTTTCTTTTGAAAAAGATAGGTATTAAAGTTCCAAGAGAAAATGAATACATAAGTAGATGGACTGAAAAGGAAATTGAAGTGAAGCTGCCATGCTAACTCACTCAAAACGGGCCACGAGTGATTGTGAGGCACATTTGTAAGAGTAGCATTGATGGCTGAATTTGACCAAGCATACCACTAACAAGGGGTATTCCTGTCATTTCAATAAAAAAAGAGTTCATCATATTAACATTAACACCAGCCAATGGTTTCTGTGT…
GmGRAS87	Glyma.14G119100.1.Wm82.a2.v1	TTTACTGGTAAGGCTTGATTCTCAAACTCAAGACTTTGTTGAAAGAATTTAAATCTAATTTTGTTCTAACCAATTACATATTTTAAAAAATATAAGTATTTAACATTATTAATATTATTTTCGTCATTTTAGTAAAACATTTAAATTTTATTTGGTAACCGACGATTTTAAGATGCGTCAAAAATATTCTTTATCTTTTATGTTAAAAGAGCATGTAAAAACCTATGTTTTGAAAAAAATGAAGAAATAAAATAGAATGCTTAACTGCTTAAGAGGTGATTAACAGAAATAACAGGAAGTTAACTTTATAAGATGACAACGAGTAAAGGACAAATTTGGGAGGTAAACATGATTGAATCTGCTTTGTGGTTTCAAAGTAATTTTGTGGGGGGGAACAAG…
GmGRAS88	Glyma.15G028600.1.Wm82.a2.v1	TATGATGATATGATGTAATATGTAACATTAAAATCACAGAAACAACGCTCACTGATTACCAATCCATCGTTTTTTGGACTCCTCATTCACACAAGGCTAAACTAAACTAAACACCTCTCTCTGCAAAACAAAACAAAACAAAGTTACTCTCTTCCTTCCCACGAATCTCTGCCACATAGCACATAACACTGAACATATCAACCTAAGACCTGCCTCTGATTCTGAGTAACAAAAGGTACGTTCTGTCCTTTCTCTATGGTTGATGAGTTGAGATGAGATGGGTTTGTGTTGTTGGCAACATATATTATTTACGTGGTGTTTTCTTTCTGTTCTTGTTGTTGGACTCTGCTAATGGTTTTGTTTGAGCCTTTGAGGACCATGTTTGACTATAGAATTAAT…
GmGRAS89	Glyma.15G036900.1.Wm82.a2.v1	CCGAATCTTGACGGCGAAAAAATCCAAACTGAGCGCAGATGAATCTGATGCTTGATGGCAGCGTTGCTGAGCAGGATGGTGTCATTGCCGTAAGGGATTTCGTGGCAATGGCCGTGACAGTAACAACGGTGGGCGGTGCGAAGTGATGGAGGCAACAGACAACTAAGCTAGATGTGGCGGTTGGTCGAATGAAAGCGTAAAAGCGGTAGCAGAGCCATGGGTGCGACTATTTTGAGTTCGGGATGGTGGGAAACAGCCAAGGGAGGCGGAGCTAACGTGGGTGCTGTTGTTGGTGGTGGTTTGGGAGGAGATGGAGATGGAGTGGATGCTGTTAAGGTCTCCACAGGTGGTGGTGCGTCTATTGGGAATGAGTTGGGAGGAAAGGGAGTGGGTATGAGA…
GmGRAS90	Glyma.15G037000.1.Wm82.a2.v1	TGTTTATAGAGGTGAAAAATATATTTTAATCTATAATTTAATTTTAACAAATTTCATATAAGCTCGGATACGTTCAAATTTGACTCAAAATAAAAAATAATACATTTCAATTTTTTTTTAAAAAAAACATACCAAAATTTTTTTAATAACATATTCTTTAACTTTTCTATATTTATATTTATAGGAAGGCAAAAATTTATTTTAGCCCATATCACATTTCCCGTACATATATTTGATTTGCAAATATTGAACTAAACCTATTTTTGTTTTAATCTTTTATAACCTCAATTTATTTGTTTTACAATCCATTATGATAGGATTCAACTTTTAAAATATGAGCACATTTTGAAAATTAAAAAACTATTAAAATATTTTTAAATTTACAAACGAAATTATTTT…
GmGRAS91	Glyma.15G037100.1.Wm82.a2.v1	AATTTCGGTTGGATAAAGTTTTTTTCAACAATAATACTAATAATGACAAACTATTAATAAAAAAAATAATGACTTTAGAAGAATATATTCATATACTTAAATATGAAAATTTTCAAAATAAATAAATACACTCACAGTAAAACTCATCAGATGAGATAAAAGAAATATTTTTAATAAACTTTGCTACAAAACTTGTAAAATAAATAAACTAACTTGTAAAAAAGTATAATCAACTTTCTTATGTACAAATAAATCCCGTACATCAAGCATGATATGTCTACCACGGTAAAAAGCTATTTCATAAATACAACTTTCACGCGCAATGTTTATACATCATGCATGATATTTGTACCACTGTTTCGGAATAAAGCTTGAAACTCAAATTCCTTTACGTACCGT…
GmGRAS92	Glyma.15G037200.2.Wm82.a2.v1	TATAGTCATAAACATACAATTTAATAATACACAATTTATTTGTTTTAAATAATATATGTTTAAATAAAATAATTTAATGAACGATTAATTCATTTTTAAATATACGAATTTTTTTATTTAATTTATCCTATAAGATTTTTTGATGTAATAATTACATCGATAAAATTTTAACATTAACAAAAAATTATCAAAATTATTAATTTGTGAAGTTTAATACTTAATATAATTATGTCTTAACAAACAAACGGTGAAGTTAATTTTAGAAAAAGGAGCTAATCCAAAAGTTGTTTGTGTATCATTTTGTTACTTAGGTCGGTTTGTTTTATTTGTAAGAAAACTCAAATAACCTTTGTACTTGTAAAATAGGATATTTTAAATAGATAAAGATTTAAAAATATA…
GmGRAS93	Glyma.15G116300.1.Wm82.a2.v1	GAACATATACATGATTATTAAAGCTAAAGATTAACAAATATTATCCGCATTTTCACCAACGAATGATACATTGGGTTGTAACACTTGGATACTAATGCAACCCATACTACATAAGGAAAGGTGTTATCATAATATATTTCCTTTTTTGCGTGCCACAATGATGACAAACTTATCAACAAATGAAAATAAATACTCATTCAACGACCACCAACCACCAATAAATACTTAGGTACCATGGTACCCAGGGAGTGCTCCATCATATTTTCATATGCCAAACACGCAAGTTATTGGGTGGCTTGAAACTAATGCAAACAAAAGCTTTTAGGCTCTTTTTGGTTCTTTGTTCGTAATTACTAAACGGGAAGGGTATTAACATCTAGGGTAATGAACTTTGTTATG…
GmGRAS94	Glyma.15G141300.1.Wm82.a2.v1	TTTTAAATTCCTTAAAAAAAAAAATTCTTGTGTTGCTTCATCCAAACTCACTGATATACTCCATCAATATTTACAACAAAGAGTATTTGCATATATATGCTGTAACAGGTTTCTCTGAAGAATTTAACAACGTGCAGATGTGGAATGTACTGTGGCTCTTGCAGCATTTTGGGTCACGGAAACAATGTATACTATGCCTTGCCCAATGCCAATTATCTTGTGGAAGGATCCAAAACTAATTGGCTCTTGATCATGAAGTTGAGTTTTGGAACACAAGACTTGAAAAAATTTGATTTTTTTTTTCGATACACATCTGACATTTTCTGTCATTTTTTGAATATATAAAGTTTAAAGCATGCCCACCTTGTTCAGCTTGGAATATTTGTTATTTCCGAGAAC…
GmGRAS95	Glyma.15G141400.1.Wm82.a2.v1	AGAAATATGTTGTGTGTTATTTTTCTTTTAGAATGATCTGATTGCCTTATCGAGTGATTGAGGATTACATATTTTATGTTCGGGAATTTATGTTCTTTCGCTTCCAAAGCAACTTGTGGGATTAAACTAGACACAACCATGACAAGGAATTGATGGGTTCCTTTCGTCGGCCAATGTCTTGGTGATCTTTATTCCTATACATGCGACACATGTATTGCAAAGTTAAGATATATTTGATTCATGAAAAATGCTGGTAAATTTCTGACTATTTTAATACATTTTTTTTTATTATTGACTGAAATTAATTTCTCTCATACTGATTCCGTTATAATAGACAACAGACCCAAATCATTTTTTTTATAAGACCCAATTAAACCATTTAATAATGAAACTTAAATA…
GmGRAS96	Glyma.15G213300.1.Wm82.a2.v1	GGAGAGTCCAATCTGGCAAATGCACAAACTTAACTTTGCTAACTTAGATTGCAGCATTACTTAAAACTTTGACTAGCCCCCCGTATTTCTCCACGAGGTTAACAACTCAAGACAGTATATAAGGAGGAGAGGCTGATGAATCCTTTCTCTGGACAAACAAAGTAGCAAAGAAAAAGAAGACGGAGAGAGAAACTCAAAATTAAATGAATTAGTATTTCACTTGTAACCACCTTACGTTTTAATATCATAATGTATTCAATAAGCAAAAGCAAATTTCCAAAAGACCAACAGTTTCATAGAATACAATGTATAACGATACAAAAAAAAAAAAAAAAACACGCAAGGCTTTTGTTTTAACCCTTTAATCTTGAAGTATTCAATCTAAATTAGCAGGGTAAA…
GmGRAS97	Glyma.16G008200.1.Wm82.a2.v1	AATTCTATTTCTATGTATTACCAAAATTTTTTTAAAGATACACGATAGATGATAACATACTCATTCTATTTCTATGTATTACCAAAAAAAATTTAAAGATAATTACTCATATTTAGATCTGGACCAATTTTCATCCTAAGTATTATTTTATAAGAGGAATATTAATTACACTCTCTCTAACAAGAACTAATTAGGTAGTTTAGCATCATCATGTTTGTTAGTAACTAGTAAATATATCTTTTATTTAATAATTATATTTTTTTATTATTTACATGTTACATAATTATTGTTCATGATCATAAATAATGTGGTTGATTTAGATTATTTAATAATTTCTTTTCTATGGAACTTTCTTTATGATTTGTTAAAATTTATTAAAAATAATCAATTAGTGAGTTT…
GmGRAS98	Glyma.16G053000.1.Wm82.a2.v1	TCTCTAATTATTGTTGTATCCTTCCCTCGGTGACAATAGTAATGATGAAGTTGACAATAATAATGATGATAGACAATAATGACGTGAGAATAAAGGTTCTAATGATGATGATGGTAGAATCGATGATAATAGTGGTGGTATCTACATTAATGATGATTTTTTTTATCAACAAATATTAATTCATTATTTATGTTAGAAATGTAAATATTATGTCAAACTTATATATATGCAACAATGATGATATATATATATATATATATATATATATATATATATATATATATATATATATATATATATATATATGCAACAATGATGATGGTGATAATGGTAGTAACAATGATATTTTTTAAATTGAAAAATGTTAATTATTTATTTTTGTTGGCATGAAGAATCAAA…
GmGRAS99	Glyma.16G141300.1.Wm82.a2.v1	TACAGATCCAAATCATATGAAAACTCAGCCATTAAAAATTAGTTTTCGTTTGATATGCAAATCTCGAATTGACTAATTTATCTAGTTACATACATAATTATATAGCAAAATTATTTATTTTTATATTGGTGAAATTCCATGTGTTATATATGTAGCTGCATTAAGCTTATTACTTCATATATTAAGAAAACCCTCATTTTATAAGTCGAAATTTAGTTTTATTTTTCGTGTACGAGTGGAATGTAATTTATGGGACACTGGGTGCTCTAATAATAAGATTAAATACTATTATGAAATTCCACGCAAAAGATGCAACTTATTAAGCTTTAGATCTAGACGAAAAGGATCGTTAAATTAGAATGTCGAACAAGTCCATAAACAAGTAAAGCTTTAGTAATA…
GmGRAS100	Glyma.16G156700.1.Wm82.a2.v1	GTAAAAGGGGTAAAAACTTGAATGAATTGGAATGAACAAATATACATAAAAGAGACTTTAAATGGGGTGAGTTGATGTGCATATCATGTGGCAATGAGGATGATAATTAACTTTTTTTTACTTGAGGAGTATCACATTGGGAAAAAGGAGAAAGAAGGGAGTGAAAAATTCATGTGGTGCAATGACCACAATAATTAATTTCTTTTTGTTTTGTTTTAAGCTTAAATAATTTTTTGGTACTATAAAATATAGTTTGATTTTGGTATCTAACCTTTATTTTTGTTTGATTTTGATACCTGGTGATTTTTTATTTTTAAAGAAATACCTGTTGGAAATTACCTGATTGTTGAGTCAGTAATTTTTAACTAATTTTAACTTGATGATATCACTTAAAGGAAC…
GmGRAS101	Glyma.16G179900.1.Wm82.a2.v1	AATGAATTTTTAAGAGAGGAAGTTAAAATATAATACTAGTAGTTATAAGTAAAATTAATGTCTTTTCAGTATTGTTGAATTGGAGGATTTTTTTTAAAAAAACTAATGTCCGCGGATAACTGATTGATTTGTGTTTTATTCCGTAACTTTTTTAGTTATTTAATTTATTAATTAATTAACAGAAAATCTCTATTTGAATTGGTACAAATTCACGAAGAAAAATTTCTTACTCTAATATGTATGTGCACTGCTTTAATTTTTAATAAAAACATGTTCATGAATTCTAATTATTTGTTAATGTTTTTTGTATTATTACTCTTATATGAGTAATTGAAACATAACAAAATAATGGAACTATGACTATACCACATGACCGTCTTAATCAGGTAGAATTAATCA…
GmGRAS102	Glyma.17G007600.2.Wm82.a2.v1	TTATATTATAAATCTTATTCTACTTATACTTTTTACTATTATATTTTGGACTTGGAGTGTCGATTAAACTTTTATTCATTCATTTTTAAGAGTCTAAGTCTGAATTATGCCAAGTAATTTTCTTCTGTTACTTAACTATACATAATCTCATTATTTAAATAATAATATTTTTGATAGGTTTTTTATGAGAATTAAATTCTCGTTATAACATTGAATAACTAAGAAAGTATTAAGTAAAAAACTAAATGAACAATACAATAAAACTAAATGAATGATAACCTGATTATTATTAGTCTCACTTTCTAAACACCAAAATAACCAGAGCAGTCAAGTCGTCATCGGTGGTCAACAAGAGGTGGGAGAATCCAATTCCAGGACGGGACCTTCTCGACTCGTGCG…
GmGRAS103	Glyma.17G127500.1.Wm82.a2.v1	AATACAAAGATTTCGAGATTATGGGATGGGATGAGAGCACTGTTGTGTTGCCTTGGTACTCAAAATTCAAAGACATCATAGAGTTTTGGTGCTAGCCGAGGATTGAGGTTGTGAACTGCGCGTACTTATAAAACCATTGGCATGAAATAGGAGTGGTGAAAAAAGTGAGAAGGCATGCCACCCTAGAATTTGGAGAAGGGAACACTTTGTATTAGTATAATAAAACATTATCATTATGTATATGGGTTTTTTCAAGGACTAAATCTTTAATTTATCATTAAGATATCAATGTGTCAGTAGTAACACAACATTGTCATTTCACGTAATTATCTTTGTAAAACGTTTATTAATTGAAATAAAAAATGTTTGTAAAAAAGTTTTTTTAAAAAATAGAAAATA…
GmGRAS104	Glyma.17G131200.1.Wm82.a2.v1	GCATTTCGAGAGGTTGTAGTGCCAACGGTGAGGGAGTTTCAGTGCCGCGAGTGCGAAAGTGAGGGATTTCGAGTGAGAGTAAGAGTAAGAGTCAGAAAGGCAAAGTGAGGGAGCTCGAGGGTTTTCGGCGCCAGAAAATCAATTATAAAAGATCTCACAACATCAGTTTTTAAATAAAACCAATGTTAACGAAGTAACTCAACATTGGTTTTTGGAAAAACTGATGTTAAGTTTCCCCTATGTTGTTCCAATAACGTCGATTTTTCATAAAACCGATATTAACACGAGTTCGTTAACATCGGTTTTTCAAAAACCGATGTTAATGATCTCATGTTAACATCAGTTTTTTAAAAATCGATATTAACAAACTCGTGTTAACATCGGTCTTCTGAAAAATTG…
GmGRAS105	Glyma.17G160800.1.Wm82.a2.v1	AATAACAAAAACTAATAACTAATATTTATTAATAAATAAATAATTGAGATGGTTTTATAATTATTCATTAGTATGCTAGTAATAAGTTGACTGAAAATAAATAAATTAAAAGATCAACGAGGACAAAATTGAAACTCAAGATGTGTTTTTTTTAAAACATAAGTAATAGGAAGCTTAAAATGTTTGAGAACTCGTTTTCCTATTATATTTGTATTTGCAATTCATTGATTTTATTTATTTTTCTTTTGAGTACCATATTGAAACCAAACAAATAAAGAAATAGTGGAGTAAAGAAAATACTTACCGTGTCAAAGGCATATTGGAAAGAGCATAACTGAGGTGGCAATGAAGGAATAGATAATGATTTCTGGTTTGTCAGAAGGCACATGGGATGAGAAG…
GmGRAS106	Glyma.17G162800.1.Wm82.a2.v1	NNNNNNNNNNNNNNNNNNNNNNNNNNNNNNNNNNNNNNNNNNNNNNNNNNNNNNNNNNNNNNNNNNNNNNNNNNNNNNNNNNNNNNNNNNNNNNNNNNNNNNNNNNATAATATTTTTACAAGAAATTTCAGAATTTAAACCTTACGAAGAGTTTGTTTTATAAAATCTTTTTACACTTCCCTAAATGTTATTCTCATTAATATAACATGGAAATCATTCCGGGATATTTAAAAAAAAATATGTTTGGTTACATTTTAATATTTCTAGAAATAATTTTTAAAATTTTAAATAATTTAAATAAAAAAGTTTAACATGCATGTATTTAACAAGAAATTCTCATATTTTCATGAGAATAACACTTTCCCATTCCTTTTCATGATAGGAATGTTGAAAAACATA…
GmGRAS107	Glyma.18G040000.1.Wm82.a2.v1	CGCGTTGCAACTCATCACTTCTCTCACTCAACATCGCGCACGTAAGGCGTGGATCCTCACGCGCCACCAGAAAGTGCCACCTGGGAAACTGCTAACTTTCAGTAAGTGTTGTTTGGCGTGCACACAAGTGTGGCGCGTGGTGACCAAAGTTGACCCGTCCTCTTGATCTCTCCTTCATGTGCGTCGCGGGAAGTTATTCCCCACTCAAACCTACGGAAGCCGACCACACATACTTGCCATAGGCCACCCCTCATACAAATATCACCCTCATTTTAGTTTTCTTTTTTTCCTTTTTATTGTTATCATTTTCTCATTTTAAATATGAGAATCATCAGTCTCGTTTGAATATACTATATTCAGTTTTTTAAATGAATTTTTTAGTTCAAATTTTATAAATAA…
GmGRAS108	Glyma.18G081100.1.Wm82.a2.v1	TAATATTGTTAGCAACAAAACTTTAATCAGAAATTATTTTTAGCATCTATTTATTAATAATTAGTAAATTTATCTTAACTTTTGATTAAATGAGGATATAAAAAATATTTAAAATGCATTAATTATTCAATGAATTACTCATTTAAAAAGAAAAAGTCATTTTTTCCAGTCTAAACAACATAATCCGGTTATTTTTTGCAACCCAAACATGTACTTTTGTACAAACAATTTAGCTATATATAAAAAAAAAAGTAAAATTAACTGTAATAATTAATTTAAAATGTGTGAGAATGTAGCTGTGTCTCAGTTTCCTTTTTGGTCATTGATTTGCTGCCAGCTTTTTGGTAATGTGTCCGTTGCAGTTTTGACAAAATTTGATAAAAAATGAAATAAGGAGAT…
GmGRAS109	Glyma.18G182500.4.Wm82.a2.v1	ATCATATTAAAATCAATGAATCAAAATCATAGGTCAAAAACACGAAAACACTAAGAGCACTCAAGTTTATCAACCAATTCGCATCAGAACATCAATTGGTCTGTCAAACACAACAATATTGTATTTATAATCGCAAAGGAAAGTTATAATTCAATAAACATCCCAAAATAAACCTCAATTTAATCCTCTAAGGATCCCTACACATGTTCATTTTAACTCCAATTGTGATAAACTCATCTTTTACCTCTAAGCAGGCTCACGTGTGTATTCCAGCAGTGATAACGACATCTCTAGTAGTTTCCTGAGATTCCTCAAGATTTTCCTCTGATTGTTTTACTAGGATTTCCAAGCATTAGAGAGAAGAAGAAGAGATTAAAGCCTTCATTCCACTGTTTACGT…
GmGRAS110	Glyma.18G205100.1.Wm82.a2.v1	CTTCTCAGCTTTTCCCTGGCCCCACCACTCTTTTTCTCTCCTATTTAATTCTTGTTTAGTTAGTTCAGGTAACAGTAGCACCAATGTCTATGTCACACCCAATCTCTATACACCACTTACTAGATTTTTTCAATTGGAAACTTAATAGATTTTTTCAATTGGAACTATAGAATCTAGACTTCTAGACTCTAGTAGGATTGCTGGAGAAATAAGAAATTAATATGCTTCCTACTGCAGTGGGTTTCTTCCCAAATTTCTTTATATAGTCTATTTTTTTTTATAAAATAAACGAGTAAATAAAAGAAAGAGTTATAGTAATTTTTCAAGAATTTATTTTGGTATTAATTTTTATAATTTTTTCTTAATTTTATTTATCTATCATCATTAATTTCAATTGTA…
GmGRAS111	Glyma.18G220100.1.Wm82.a2.v1	TATAACTCCAATGATGCAGAAATATATTGCAAAATTAAAAATTAAATAAAATTTACGCATATGTTTCTTTCTTATCTTAAAAGATAGATCATCATAGCTTTCTTTAATTAATATATAAAATCTCAATGTAACGATGACCGTCTTCGTTACAAAACGTTTGAAAACGTTAATCAAGTAATTTAATATATAAATAAATATAAGATTACAAAGCCAAAGATATTTCAGAATAATTGAAGCGAATAAAAACAAATTGTCAGATCCGTAATGAAAAAGTTAACAAAGCTTAAATTAAGTGACAATGTAATCAAAGTCTATGTAAATTAAGTGCGATGGTAGAGTCAAAAAAGTAATTTCACACAAGAGGAGACTTTCTATGTTGGCGTCCATATAAAATGGCAA…
GmGRAS112	Glyma.19G096400.1.Wm82.a2.v1	TAAAAATATTTAAATAACACTAAAAATCAAATTAAAATATAAAATACAAGTTTAAAAAATATTTAATTTCAAAAGATTATTTAAAAAAAAGTTAATCAATATAAAAATTTTGAGCCTTGAAACCTATCATGTCCCTAATGAGAATCTTGAAAATCCAATTCACCTAAACTATATAATAAAAAAATAAAACACTACAACATAGTCACGAAGGTGAATAAGTTATAAGGTTTTTAATTTTAACATAAAGTAAAGTCATTGAAATAAGATTAGTGAGTTGTGAAGGTAAAAATTATAAGGATTTAAGGTAAATATTAGTTTTAATATATTAGATAAGTACAGGTAAGACACAATATAGATAATAACATACTCATTCTTACCGTAAAAAAACACATACTCAAT…
GmGRAS113	Glyma.19G216700.1.Wm82.a2.v1	AAAAACTTAACTTGACTAAGAGTGTAGTGTTTGTAAAGAAGCAAGTGAGTCACACTCACACATACACAGTAAGAATAAAATTTTGTTGTCGCCTTCAACCCTTTTCATAGAGTAGGTCCTAAATTCGGGTAAGTTGTTTTAGGAGATTTTGATCTCAATCCAATTTCGACCTGAACTAATTAGGTGAATACATCTTTTTAAGTGAAAAAAAATAAGTGATCATGTGAGGTATCACAATCTCACCATTTATTTATTCTTTCAAAATTAAAATTATAAATATATTATGCTTATAACATTTAGAACAAATTATATTAAAAGTTCCTGATTAACACTTATTATACAAAGTTCCTGATTAAAATTTGATTCAACAATATGGGTCCAATCCAAATGAATAAATTA…
GmGRAS114	Glyma.20G162100.1.Wm82.a2.v1	CCTTGCATGACACCTTTAATTGTTTCTAACACACACCCCCCATCCTTTCTCTTTAGTCCACTTCATGCTATCTATTACACACGTACCCTTTTTCCTTTGTCTTCCTTTTTTTTTCCTTATGATTCATTTTCTCACGCAAAAGGGGAAAAAATAAAATAAAATAAATGATAAGGATTTTGGGGCTTTGTTTTTGTCTTTTGACATGGGGATGGTGCAGAGGGGTCTCACGTGGGTTTATCTGACACCAAAGCATGTTTTTCTACCTTACCACTTTTTCTCCTTTCCTTCCTCGTTTTACCTTTCCGTTCATCAAGTTGAGACAAAGAGGTTTCTTGCATTTGGGTTTTGGTCTTCTTTGTTATTGCTATTTTTCTTGTTTTTAATATTCCCTCTCTCGTA…
GmGRAS115	Glyma.20G176800.1.Wm82.a2.v1	TTAAAAAATATAAAATTTGATGAATATCACTTCTAAATCATTAAATAAAAATGTTATCCACTAAAATTGATATTTTTGAATAACATTCAACCAATTCAGAGAGAGTGAGTGTTAGAGAGAAAAACACAAAATACTTTGTTATTAAAAATTAATTTATTTATCTTTTACTTTATTAGAGGTACATTTTTAAATTGAGTTTAATTTATACAAGCGGTCAACAACAAATATGTTGATATAAACATTTAATAAGTTTTGATTATTTTGTCATGTTATTTTATTTATTGACAGTAAATTAAATTCCTATTAAAGTTTTAAATTTATCAATATTAGGAATTACTATTATAGAATTGAGGTAATACAGTACACTGTAATTATGTTATTTTATTCATTGAAAATAAA…
GmGRAS116	Glyma.20G200500.1.Wm82.a2.v1	AGTCTGAAAGGTTGCAGCAGTAAGGTTCTTGACTATAAAGAGTGGCTTTACAAGAGGTGAAAAATCTGCAAAAGATAACGGTCCACAAATTTCTAAGAAGCTGATATGCCCCATAGAATATATGCCCATATCCATCCATACAGTAGCTAGCATATCAACCCCTTTTATAATCTCATTCTCACCTGTAAAAAGTAGCATAAAATCTGAGCTAGCTAGTAGCAGGAAGGAATCACAACATTCCACAAAAATTGATAACGAACAACATCATCATCAGAAAAGACCCACTTCATGACAGTTTGTGATGATCAATTTTCCTTTGCGTAGCAAGAAAGTAACTGATTTTGTTTGCAATTTCTTTCCTAGGCACTTGGTACTGAGAGCCAGCAACTAGTACCCGGG…
GmGRAS117	Glyma.U013800.1.Wm82.a2.v1	TGACCTCAAATGGCCCTAGTGTTTCTCATTTACTGTTCGCAGATGATGTCTTACTGTTTGCTAAAGGTCAGGCATCTCAAGCTAAGCTTATTATGAATATTTTGAATGATTTTTCATCTTTGTCGGGATTGAAAGTTAGTCTTGAGAAATCTAGGATTTTTGCTTCTTCTGGTTTGTCGAGACAAAGAGAGATAAATTCAAAAGTTACTCGCATGAATTTTACTTTTCAGTTGGGGAAATACCCAGGGTTTAAATTTTTTCATGGCAGATCGAGGAGACGAGATTATATGGATATCATGGGCGTAATTAATTCTAAATTGGCAGCTTGGAAAGGTAGGCTTCTAAATAAGCCGGGTAGAATGGTTATGGCAAATGTTGTGATGTCTTTTATTCCTTCTT…
