# Supplementary material for: Genome-wide identification and characterization of GRAS genes in soybean (Glycine max)
Source: BMC Plant Biol. 2020 Sep 5;20:415. doi: 10.1186/s12870-020-02636-5 (PMC7487615; doi:10.1186/s12870-020-02636-5)
Supplement: Supplementary file 11 — Additional file 11: Table S10. Expression profiles of GmGRAS genes in multiple tissues throughout various developmental stages. [file 12870_2020_2636_MOESM11_ESM.xls]

## Sheet: Sheet1
Table S10 Expression profiles of GmGRAS genes in multiple tissues throughout various developmental stages
GmGRAS Gene Name	GmGRAS Gene ID	Gene ID in published data	Young Leaf	Flower	One cm Pod	Pod Shell 10 DAF	Pod Shell 14 DAF	Seed 10 DAF	Seed 14 DAF	Seed 21 DAF	Seed 25 DAF	Seed 28 DAF	Seed 35 DAF	Seed 42 DAF	Root	Nodule
GmGRAS1	Glyma.01G079500.1.Wm82.a2.v1	Glyma01g18100	80	35	53	65	57	42	41	21	52	34	85	65	82	131
GmGRAS2	Glyma.01G136300.1.Wm82.a2.v1	Glyma01g33270	87	68	119	113	78	51	67	25	39	12	50	28	96	93
GmGRAS3	Glyma.01G177200.1.Wm82.a2.v1	Glyma01g38360	29	87	36	32	50	0	7	1	16	17	19	9	138	16
GmGRAS4	Glyma.01G194200.1.Wm82.a2.v1	Glyma01g40180	214	28	83	60	34	23	47	22	78	42	91	45	406	49
GmGRAS5	Glyma.01G226600.1.Wm82.a2.v1	Glyma01g43620	12	9	16	17	20	15	19	3	15	19	22	12	26	10
GmGRAS6	Glyma.02G012000.1.Wm82.a2.v1	Glyma02g01530	0	0	0	0	0	0	0	0	0	0	0	0	0	0
GmGRAS7	Glyma.02G058700.1.Wm82.a2.v1	Glyma02g06530	17	84	17	20	13	1	1	1	1	1	10	12	46	9
GmGRAS8	Glyma.02G074800.1.Wm82.a2.v1	Glyma02g08240	2	30	8	6	1	0	0	0	0	0	0	0	2	0
GmGRAS9	Glyma.02G297700.1.Wm82.a2.v1	Glyma02g46730	39	22	31	102	170	10	14	3	5	8	2	2	27	10
GmGRAS10	Glyma.02G306200.1.Wm82.a2.v1	Glyma02g47640	44	67	57	57	44	94	69	28	36	32	61	26	92	47
GmGRAS11	Glyma.03G031800.1.Wm82.a2.v1	Glyma03g03760	259	231	228	233	209	105	126	39	74	51	74	39	189	274
GmGRAS12	Glyma.03G050800.1.Wm82.a2.v1	Glyma03g06530	0	2	1	1	0	0	0	0	1	0	1	0	4	0
GmGRAS13	Glyma.03G065700.2.Wm82.a2.v1	Glyma03g10320	6	13	4	3	3	11	18	6	27	14	52	19	33	23
GmGRAS14	Glyma.03G219900.1.Wm82.a2.v1	Glyma03g37850	0	0	0	0	0	0	0	4	0	0	0	0	1	0
GmGRAS15	Glyma.04G138900.1.Wm82.a2.v1	Glyma04g21340	55	11	10	10	29	23	57	29	92	54	62	29	82	54
GmGRAS16	Glyma.04G150500.1.Wm82.a2.v1	Glyma04g28490	29	10	22	12	7	5	9	2	3	4	7	1	2	1
GmGRAS17	Glyma.04G242100.2.Wm82.a2.v1	Glyma04g42090	7	20	10	20	26	34	42	19	47	35	39	29	296	48
GmGRAS18	Glyma.04G251900.1.Wm82.a2.v1	Glyma04g43090	1	1	1	0	6	0	1	0	8	3	7	1	28	1
GmGRAS19	Glyma.05G045300.1.Wm82.a2.v1	Glyma05g03020	3	7	1	0	0	0	0	0	3	0	3	0	3	0
GmGRAS20	Glyma.05G049300.2.Wm82.a2.v1	Glyma05g03490	668	151	377	314	69	150	175	112	205	50	41	6	158	17
GmGRAS21	Glyma.05G103400.1.Wm82.a2.v1	Glyma05g22140	74	42	0	0	0	4	16	8	43	18	37	10	42	0
GmGRAS22	Glyma.05G105600.1.Wm82.a2.v1	Glyma05g22460	117	39	46	28	20	24	49	8	41	21	45	16	73	2
GmGRAS23	Glyma.05G140400.1.Wm82.a2.v1	Glyma05g27190	650	648	387	645	571	249	326	159	408	260	414	255	945	376
GmGRAS24	Glyma.06G110800.1.Wm82.a2.v1	Glyma06g11610	0	0	0	0	0	0	5	1	2	1	0	0	8	13
GmGRAS25	Glyma.06G121300.1.Wm82.a2.v1	Glyma06g12700	28	29	44	22	30	67	73	26	69	41	63	30	777	69
GmGRAS26	Glyma.06G213100.1.Wm82.a2.v1	Glyma06g23940	44	27	88	100	54	25	81	42	101	61	53	25	53	25
GmGRAS27	Glyma.06G265500.1.Wm82.a2.v1	Glyma06g41500	12	6	2	9	4	3	2	1	1	0	3	0	3	3
GmGRAS28	Glyma.07G039400.1.Wm82.a2.v1	Glyma07g04430	3	2	3	0	0	0	0	0	0	1	0	1	43	6
GmGRAS29	Glyma.07G133100.1.Wm82.a2.v1	Glyma07g15950	8	21	10	5	3	0	2	0	4	2	6	1	19	12
GmGRAS30	Glyma.07G154300.1.Wm82.a2.v1	Glyma07g18950	0	0	1	0	0	3	0	2	3	0	0	0	8	146
GmGRAS31	Glyma.07G266500.1.Wm82.a2.v1	Glyma07g39650	81	40	42	222	404	42	35	10	30	10	9	7	77	222
GmGRAS32	Glyma.08G095800.1.Wm82.a2.v1	Glyma08g10140	405	514	229	245	296	93	212	98	296	230	346	204	1059	601
GmGRAS33	Glyma.08G146900.1.Wm82.a2.v1	Glyma08g15530	0	0	0	0	0	0	0	0	0	0	0	0	14	0
GmGRAS34	Glyma.08G237300.1.Wm82.a2.v1	Glyma08g25800	0	0	0	0	0	0	0	0	0	0	0	0	0	0
GmGRAS35	Glyma.08G325900.1.Wm82.a2.v1	Glyma08g43780	23	29	10	28	56	5	9	4	41	39	79	46	32	16
GmGRAS36	Glyma.09G011800.1.Wm82.a2.v1	Glyma09g01440	13	30	15	73	128	9	17	5	22	4	7	1	55	78
GmGRAS37	Glyma.09G036500.1.Wm82.a2.v1	Glyma09g04110	0	0	1	0	0	1	0	0	1	2	5	8	39	12
GmGRAS38	Glyma.09G123300.1.Wm82.a2.v1	Glyma09g22220	0	0	0	1	0	0	0	0	0	0	0	0	0	0
GmGRAS39	Glyma.09G133600.1.Wm82.a2.v1	Glyma09g24740	114	177	143	95	104	91	176	109	309	181	259	158	203	408
GmGRAS41	Glyma.09G270000.1.Wm82.a2.v1	Glyma09g40620	181	25	28	30	0	7	34	30	24	20	41	17	43	56
GmGRAS42	Glyma.10G012500.1.Wm82.a2.v1	Glyma10g01570	0	0	0	0	0	1	0	0	0	0	0	0	1	0
GmGRAS43	Glyma.10G038500.1.Wm82.a2.v1	Glyma10g04420	0	0	3	8	1	0	0	0	0	0	0	0	17	3
GmGRAS44	Glyma.10G190200.1.Wm82.a2.v1	Glyma10g33380	18	29	54	67	136	25	75	40	168	136	176	171	10	18
GmGRAS45	Glyma.10G215000.1.Wm82.a2.v1	Glyma10g35920	0	0	1	0	0	1	0	0	0	0	0	0	0	0
GmGRAS46	Glyma.10G232000.1.Wm82.a2.v1	Glyma10g37640	14	192	14	44	46	21	51	11	56	26	50	38	97	176
GmGRAS47	Glyma.11G016100.1.Wm82.a2.v1	Glyma11g01850	11	6	10	5	4	14	27	12	25	13	44	27	6	15
GmGRAS48	Glyma.11G047700.1.Wm82.a2.v1	Glyma11g05110	112	23	34	19	11	12	58	14	42	31	60	44	276	29
GmGRAS49	Glyma.11G065200.1.Wm82.a2.v1	Glyma11g06980	7	28	11	19	12	0	0	0	23	20	12	1	36	1
GmGRAS50	Glyma.11G092000.1.Wm82.a2.v1	Glyma11g09760	101	84	143	119	115	27	49	28	71	32	40	42	217	62
GmGRAS51	Glyma.11G096000.1.Wm82.a2.v1	Glyma11g10170	26	37	24	29	16	21	25	8	17	7	24	17	46	30
GmGRAS52	Glyma.11G096500.1.Wm82.a2.v1	Glyma11g10220	75	52	139	128	157	86	80	22	26	25	42	46	110	14
GmGRAS53	Glyma.11G138000.1.Wm82.a2.v1	Glyma11g14670	14	27	8	21	39	12	20	9	32	13	48	14	11	21
GmGRAS54	Glyma.11G138100.1.Wm82.a2.v1	Glyma11g14680	2	2	0	2	1	0	0	0	0	0	3	1	2	0
GmGRAS55	Glyma.11G138200.1.Wm82.a2.v1	Glyma11g14690	0	0	0	2	0	1	0	0	0	0	0	0	1	1
GmGRAS56	Glyma.11G138300.1.Wm82.a2.v1	Glyma11g14710	46	39	45	79	83	16	19	10	18	16	32	13	38	14
GmGRAS57	Glyma.11G138400.3.Wm82.a2.v1	Glyma11g14720	17	15	8	17	13	11	8	2	13	13	27	3	25	38
GmGRAS58	Glyma.11G138500.1.Wm82.a2.v1	Glyma11g14740	0	0	0	1	1	0	0	1	2	1	1	0	9	2
GmGRAS59	Glyma.11G138600.1.Wm82.a2.v1	Glyma11g14750	13	20	32	22	14	8	18	5	8	10	18	6	27	26
GmGRAS60	Glyma.11G150200.1.Wm82.a2.v1	Glyma11g20980	2	0	1	0	0	0	0	0	0	0	0	0	2	0
GmGRAS61	Glyma.11G177100.1.Wm82.a2.v1	Glyma11g23600	0	0	0	0	0	0	0	0	0	0	1	0	0	0
GmGRAS62	Glyma.11G216500.1.Wm82.a2.v1	Glyma11g33720	1676	328	215	238	190	52	174	167	472	413	748	500	1369	2453
GmGRAS63	Glyma.12G012100.1.Wm82.a2.v1	Glyma12g01470	0	0	0	0	0	1	0	0	0	0	0	0	0	0
GmGRAS64	Glyma.12G018100.1.Wm82.a2.v1	Glyma12g02060	221	185	145	145	98	47	94	67	98	67	60	45	326	162
GmGRAS65	Glyma.12G022100.2.Wm82.a2.v1	Glyma12g02490	27	36	28	31	16	39	58	19	42	35	49	12	63	53
GmGRAS66	Glyma.12G022600.1.Wm82.a2.v1	Glyma12g02530	43	22	34	34	25	4	15	9	25	20	27	20	28	7
GmGRAS67	Glyma.12G061900.1.Wm82.a2.v1	Glyma12g06630	22	43	22	56	57	19	14	5	34	24	40	10	67	89
GmGRAS68	Glyma.12G062000.1.Wm82.a2.v1	Glyma12g06640	0	0	0	0	0	0	2	0	0	0	4	3	7	24
GmGRAS69	Glyma.12G062100.1.Wm82.a2.v1	Glyma12g06650	0	2	0	0	0	2	0	0	1	1	1	0	98	10
GmGRAS70	Glyma.12G062200.1.Wm82.a2.v1	Glyma12g06670	8	16	15	17	4	9	11	8	4	10	22	10	19	24
GmGRAS71	Glyma.12G137700.1.Wm82.a2.v1	Glyma12g16750	1	0	1	1	4	2	1	0	1	0	0	0	4	2
GmGRAS72	Glyma.12G197300.1.Wm82.a2.v1	Glyma12g32350	72	0	0	0	0	1	1	5	6	5	2	0	28	0
GmGRAS73	Glyma.12G216100.1.Wm82.a2.v1	Glyma12g34420	73	53	27	163	60	24	21	7	47	22	59	31	25	241
GmGRAS74	Glyma.13G037100.1.Wm82.a2.v1	Glyma13g09220	105	139	61	63	58	19	23	16	43	19	38	17	159	225
GmGRAS75	Glyma.13G081700.1.Wm82.a2.v1	Glyma13g02840	19	4	7	8	2	7	40	32	89	49	38	6	443	4
GmGRAS76	Glyma.13G124900.1.Wm82.a2.v1	Glyma13g18680	0	1	0	0	1	0	0	0	0	0	0	0	6	1
GmGRAS77	Glyma.13G285400.1.Wm82.a2.v1	Glyma13g36120	28	45	10	122	124	31	41	15	36	16	18	13	20	300
GmGRAS78	Glyma.13G304900.1.Wm82.a2.v1	Glyma13g38080	86	1	0	0	0	2	15	13	30	16	17	2	10	0
GmGRAS79	Glyma.13G337200.1.Wm82.a2.v1	Glyma13g41220	44	15	14	24	5	1	2	0	2	1	16	3	0	3
GmGRAS80	Glyma.13G337300.1.Wm82.a2.v1	Glyma13g41230	18	11	17	15	6	1	1	1	4	6	8	11	1	4
GmGRAS81	Glyma.13G337400.1.Wm82.a2.v1	Glyma13g41240	46	19	24	34	29	19	21	10	20	7	21	16	107	30
GmGRAS82	Glyma.13G337500.1.Wm82.a2.v1	Glyma13g41260	34	48	31	33	58	13	16	9	26	14	27	18	123	112
GmGRAS83	Glyma.13G337600.1.Wm82.a2.v1	Glyma13g41260	34	48	31	33	58	13	16	9	26	14	27	18	123	112
GmGRAS84	Glyma.13G345700.1.Wm82.a2.v1	Glyma13g42100	4	22	13	10	18	1	1	0	0	1	0	0	139	0
GmGRAS85	Glyma.14G006900.1.Wm82.a2.v1	Glyma14g01020	54	37	24	29	18	21	21	17	32	18	43	26	71	45
GmGRAS86	Glyma.14G016000.1.Wm82.a2.v1	Glyma14g01960	21	46	64	178	67	5	10	3	20	18	15	1	59	2
GmGRAS87	Glyma.14G119100.1.Wm82.a2.v1	Glyma14g27290	59	128	46	42	32	22	10	6	18	22	31	20	185	127
GmGRAS88	Glyma.15G028600.1.Wm82.a2.v1	Glyma15g03290	0	14	20	18	17	2	0	0	0	0	1	3	56	0
GmGRAS89	Glyma.15G036900.1.Wm82.a2.v1	Glyma15g04160	14	14	2	14	17	2	3	1	9	6	13	9	70	32
GmGRAS90	Glyma.15G037100.1.Wm82.a2.v1	Glyma15g04170	58	28	16	47	21	19	26	18	35	13	35	13	125	40
GmGRAS91	Glyma.15G037000.1.Wm82.a2.v1	Glyma15g04170	58	28	16	47	21	19	26	18	35	13	35	13	125	40
GmGRAS92	Glyma.15G037200.2.Wm82.a2.v1	Glyma15g04190	11	17	18	21	13	1	2	2	3	3	7	8	28	11
GmGRAS93	Glyma.15G116300.1.Wm82.a2.v1	Glyma15g12320	15	45	24	41	96	12	16	1	11	4	10	5	88	62
GmGRAS95	Glyma.15G141400.1.Wm82.a2.v1	Glyma15g15110	0	8	0	0	0	0	0	0	0	0	0	0	0	1
GmGRAS96	Glyma.15G213300.1.Wm82.a2.v1	Glyma15g28410	0	2	1	1	0	0	0	0	0	0	0	0	0	0
GmGRAS97	Glyma.16G008200.1.Wm82.a2.v1	Glyma16g01020	0	0	0	0	0	1	0	0	0	0	0	0	64	299
GmGRAS98	Glyma.16G053000.1.Wm82.a2.v1	Glyma16g05750	0	1	1	0	0	1	2	0	4	1	0	0	0	0
GmGRAS99	Glyma.16G141300.1.Wm82.a2.v1	Glyma16g25570	12	69	19	23	29	2	4	2	16	6	27	18	66	6
GmGRAS100	Glyma.16G156700.1.Wm82.a2.v1	Glyma16g27310	2	1	0	0	0	0	0	0	0	0	0	0	5	0
GmGRAS101	Glyma.16G179900.1.Wm82.a2.v1	Glyma16g29900	195	333	157	135	101	47	126	60	255	217	197	111	402	661
GmGRAS102	Glyma.17G007600.2.Wm82.a2.v1	Glyma17g01150	13	31	41	87	281	28	20	0	19	8	19	8	23	46
GmGRAS103	Glyma.17G127500.1.Wm82.a2.v1	Glyma17g13680	0	0	0	0	0	0	0	0	0	0	0	0	0	0
GmGRAS104	Glyma.17G131200.1.Wm82.a2.v1	Glyma17g14030	555	80	263	221	43	64	112	97	121	42	29	11	138	11
GmGRAS105	Glyma.17G160800.1.Wm82.a2.v1	Glyma17g17400	77	75	23	10	4	15	28	10	37	20	62	30	59	3
GmGRAS106	Glyma.17G162800.1.Wm82.a2.v1	Glyma17g17710	84	2	0	1	0	2	26	13	26	8	6	0	28	0
GmGRAS107	Glyma.18G040000.1.Wm82.a2.v1	Glyma18g04500	1132	322	82	91	73	30	178	194	970	867	1456	1269	1182	1599
GmGRAS108	Glyma.18G081100.1.Wm82.a2.v1	Glyma18g09030	45	41	30	102	187	22	30	5	33	38	47	19	75	20
GmGRAS109	Glyma.18G182500.4.Wm82.a2.v1	Glyma18g39920	33	53	45	39	14	13	17	8	33	20	36	17	48	66
GmGRAS110	Glyma.18G205100.1.Wm82.a2.v1	Glyma18g43580	0	0	0	0	0	1	0	0	0	0	0	0	11	6
GmGRAS111	Glyma.18G220100.1.Wm82.a2.v1	Glyma18g45220	88	15	28	22	7	7	17	11	43	24	53	27	18	3
GmGRAS112	Glyma.19G096400.1.Wm82.a2.v1	Glyma19g26740	0	0	2	0	0	2	1	2	3	1	1	1	1	0
GmGRAS113	Glyma.19G216700.1.Wm82.a2.v1	Glyma19g40440	0	0	0	0	0	0	0	0	0	0	0	0	0	0
GmGRAS114	Glyma.20G162100.1.Wm82.a2.v1	Glyma20g30150	12	35	22	10	11	2	29	11	35	28	46	41	173	187
GmGRAS115	Glyma.20G176800.1.Wm82.a2.v1	Glyma20g31680	0	0	0	0	0	0	1	0	0	0	0	0	0	0
GmGRAS116	Glyma.20G200500.1.Wm82.a2.v1	Glyma20g34260	17	36	35	44	57	21	49	31	80	80	105	72	32	29
