# Supplementary material for: Genome-wide identification and characterization of GRAS genes in soybean (Glycine max)
Source: BMC Plant Biol. 2020 Sep 5;20:415. doi: 10.1186/s12870-020-02636-5 (PMC7487615; doi:10.1186/s12870-020-02636-5)
Supplement: Supplementary file 12 — Additional file 12: Table S11. Pairwise correlation coefficients between different expressed GmGRAS genes in various tissues. [file 12870_2020_2636_MOESM12_ESM.xls]

## Sheet: Sheet1
Table S11 Pairwise correlation coefficients between different expressed GmGRAS genes in various tissues
GmGRAS Gene Name	GmGRAS1	GmGRAS2	GmGRAS3	GmGRAS4	GmGRAS5	GmGRAS6	GmGRAS7	GmGRAS8	GmGRAS9	GmGRAS10	GmGRAS11	GmGRAS12	GmGRAS13	GmGRAS14	GmGRAS15	GmGRAS16	GmGRAS17	GmGRAS18	GmGRAS19	GmGRAS20	GmGRAS21	GmGRAS22	GmGRAS23	GmGRAS24	GmGRAS25	GmGRAS26	GmGRAS27	GmGRAS28	GmGRAS29	GmGRAS30	GmGRAS31	GmGRAS32	GmGRAS33	GmGRAS34	GmGRAS35	GmGRAS36	GmGRAS37	GmGRAS38	GmGRAS39	GmGRAS41	GmGRAS42	GmGRAS43	GmGRAS44	GmGRAS45	GmGRAS46	GmGRAS47	GmGRAS48	GmGRAS49	GmGRAS50
GmGRAS1	1	0.464512	0.145901	0.368814	0.191323	0.203021	-0.00203416	-0.241047	0.0271605	0.0762517	0.494002	0.122478	0.421289	-0.342401	0.327872	0.00619115	0.266641	0.246636	-0.0121157	0.00278393	0.0917944	0.131501	0.336705	0.641296	0.247773	-0.187545	0.251842	0.322095	0.352572	0.732341	0.364619	0.556826	0.223543	0.203021	0.235435	0.385835	0.465652	0.0491062	0.625911	0.391746	0.026971	0.34097	-0.113332	-0.192034	0.404609	0.152125	0.32472	-0.0353971	0.273522
GmGRAS2	0.464512	1	0.442391	0.372031	0.237386	0.179824	0.33921	0.250624	0.45689	0.434065	0.885056	0.363367	-0.21892	-0.286938	-0.228184	0.537452	0.18801	0.149814	0.0966325	0.506824	-0.0625291	0.3509	0.629967	0.260267	0.247836	0.278833	0.571037	0.321654	0.52926	0.23817	0.49154	0.416454	0.257419	0.179824	-0.222628	0.524446	0.221094	0.403988	-0.0288242	0.272321	0.0933679	0.544706	-0.524722	0.239312	0.229501	-0.442797	0.268589	0.192716	0.743356
GmGRAS3	0.145901	0.442391	1	0.71622	0.414752	-0.0276824	0.794513	0.474311	0.241811	0.475625	0.447476	0.896346	0.147655	-0.0398265	0.125539	0.0322717	0.744537	0.761562	0.577977	0.0754157	0.346651	0.381582	0.875359	0.216443	0.771364	-0.0392023	0.22637	0.808522	0.828653	-0.0941038	0.171851	0.846788	0.800619	-0.0276824	0.152801	0.373439	0.69441	-0.00488513	-0.00331521	0.0303296	0.406675	0.746957	-0.340033	-0.163789	0.468972	-0.470497	0.717205	0.805576	0.831557
GmGRAS4	0.368814	0.372031	0.71622	1	0.494519	0.351223	0.307853	-0.105123	-0.0312267	0.401833	0.266949	0.728045	0.324192	0.0394227	0.520989	0.166275	0.837724	0.839592	0.317308	0.348283	0.561603	0.698453	0.744836	0.325349	0.874822	0.0475048	0.260833	0.893832	0.52878	-0.0649385	-0.0614588	0.802224	0.883403	0.351223	0.0779292	0.0702638	0.813593	-0.0756297	0.0605996	0.453151	0.519026	0.775422	-0.324804	-0.139884	0.0467329	-0.169503	0.976773	0.530143	0.756707
GmGRAS5	0.191323	0.237386	0.414752	0.494519	1	-0.163648	-0.0143933	-0.254021	0.269789	0.473191	0.0244596	0.439653	0.430898	-0.467083	0.397801	-0.024887	0.553503	0.646754	-0.0194809	-0.0715288	0.0865331	0.297	0.455157	0.0807225	0.543106	0.382977	-0.0553363	0.466795	0.108137	-0.243243	0.160347	0.376671	0.518799	-0.163648	0.478869	0.245432	0.454035	0.080083	0.0284265	-0.153214	0.369012	0.501511	0.275904	0.0102503	-0.127669	0.146119	0.518631	0.45976	0.472362
GmGRAS6	0.203021	0.179824	-0.0276824	0.351223	-0.163648	1	0.00450403	-0.0537887	0.0436953	-0.131821	0.349873	-0.18054	-0.220141	-0.0950186	0.134775	0.729754	-0.162726	-0.122599	0.21519	0.796218	0.666589	0.773372	0.267729	-0.157355	-0.102153	-0.122556	0.716646	-0.0309252	0.0581192	-0.086512	-0.017256	0.0693027	-0.0769231	1	-0.0914424	-0.151335	-0.135684	-0.0769231	-0.210392	0.944552	-0.113228	-0.137209	-0.282594	-0.113228	-0.229603	-0.118213	0.239257	-0.12701	0.107764
GmGRAS7	-0.00203416	0.33921	0.794513	0.307853	-0.0143933	0.00450403	1	0.881638	0.092059	0.367128	0.474119	0.691344	0.0119143	-0.103482	-0.23613	0.142059	0.301456	0.284007	0.79242	0.0900259	0.354072	0.254261	0.67406	-0.00454533	0.332062	-0.2401	0.355931	0.397575	0.864187	-0.0875179	0.0144849	0.584428	0.370231	0.00450403	0.0632693	0.170087	0.296805	0.0423379	-0.0446631	0.0421187	0.127291	0.351785	-0.374681	-0.141877	0.666719	-0.407227	0.314937	0.637615	0.492922
GmGRAS8	-0.241047	0.250624	0.474311	-0.105123	-0.254021	-0.0537887	0.881638	1	0.0533436	0.215968	0.414405	0.395561	-0.201778	-0.137314	-0.478109	0.253976	-0.121584	-0.13119	0.729564	0.131255	0.1939	0.0827347	0.361994	-0.217617	-0.0875318	-0.127758	0.31583	-0.0258647	0.672343	-0.135214	-0.0597511	0.193687	-0.0537887	-0.0537887	-0.0787489	0.0314258	-0.142545	0.0896479	-0.114038	-0.0603843	-0.131958	-0.00999415	-0.307713	0.0263916	0.581661	-0.371761	-0.113132	0.448171	0.207667
GmGRAS9	0.0271605	0.45689	0.241811	-0.0312267	0.269789	0.0436953	0.092059	0.0533436	1	-0.0121414	0.47154	-0.0367568	-0.471316	-0.179451	-0.330384	0.222838	-0.0841308	0.0281761	-0.178459	0.144582	-0.258893	-0.0151352	0.425811	-0.213341	-0.0720836	0.236625	0.419886	-0.0559127	-0.0339774	-0.143051	0.882986	-0.00475962	-0.028986	0.0436953	0.223227	0.826653	-0.144337	0.425272	-0.410863	-0.102258	-0.118446	0.185976	0.0450802	-0.100616	-0.0864619	-0.524543	-0.121949	0.151039	0.42677
GmGRAS10	0.0762517	0.434065	0.475625	0.401833	0.473191	-0.131821	0.367128	0.215968	-0.0121414	1	0.297921	0.547477	0.211565	-0.215691	-0.00199286	0.0518272	0.511042	0.405588	0.251431	0.0796984	0.0695009	0.284732	0.445998	0.189931	0.542048	-0.0628364	0.18636	0.491914	0.418672	-0.0625333	-0.0290144	0.407706	0.510088	-0.131821	-0.206736	0.0837399	0.410188	0.0420298	-0.104308	-0.0857568	0.770515	0.486448	-0.50046	0.426033	0.228798	-0.127644	0.432955	0.261069	0.389237
GmGRAS11	0.494002	0.885056	0.447476	0.266949	0.0244596	0.349873	0.474119	0.414405	0.47154	0.297921	1	0.234428	-0.31815	-0.336781	-0.235989	0.544539	0.0543131	0.0163269	0.245271	0.492648	0.0777151	0.338394	0.63821	0.307315	0.103358	0.0168475	0.696545	0.217212	0.63204	0.396698	0.582242	0.463519	0.120525	0.349873	-0.221364	0.594287	0.112838	0.264687	0.0559094	0.414682	-0.0251471	0.35086	-0.60405	0.0688963	0.459238	-0.574225	0.157672	0.193442	0.606285
GmGRAS12	0.122478	0.363367	0.896346	0.728045	0.439653	-0.18054	0.691344	0.395561	-0.0367568	0.547477	0.234428	1	0.382617	0.0267612	0.249764	-0.0774253	0.801099	0.81091	0.601475	0.0344377	0.360129	0.34862	0.763125	0.216665	0.820862	0.127409	0.079152	0.81804	0.76962	-0.140263	-0.11006	0.792795	0.830482	-0.18054	0.145939	0.127609	0.734745	0.0722158	0.124005	-0.058806	0.478345	0.790989	-0.254944	-0.0797241	0.399445	-0.217689	0.74266	0.832177	0.750399
GmGRAS13	0.421289	-0.21892	0.147655	0.324192	0.430898	-0.220141	0.0119143	-0.201778	-0.471316	0.211565	-0.31815	0.382617	1	-0.133024	0.664932	-0.407383	0.444972	0.517343	0.311324	-0.412508	0.343156	0.0877309	0.0944769	0.326383	0.394561	-0.0731014	-0.308127	0.329106	0.206903	0.150988	-0.33699	0.421595	0.34211	-0.220141	0.57241	-0.203374	0.479941	-0.282613	0.644257	-0.0397102	0.166398	0.161014	0.364529	-0.27806	0.26361	0.735972	0.409662	0.229631	-0.0592415
GmGRAS14	-0.342401	-0.286938	-0.0398265	0.0394227	-0.467083	-0.0950186	-0.103482	-0.137314	-0.179451	-0.215691	-0.336781	0.0267612	-0.133024	1	-0.0409944	-0.265487	0.129428	0.070213	-0.140156	-0.114168	-0.0963221	-0.202431	-0.219869	0.0233246	0.14206	-0.148786	-0.218704	0.13797	-0.150384	-0.0774923	-0.198518	-0.0777973	0.171033	-0.0950186	-0.336007	-0.167902	0.0976464	-0.0950186	-0.205954	-0.0464831	0.0559454	0.0826245	-0.259299	-0.139864	-0.195517	-0.152312	0.0605803	-0.150786	-0.0978673
GmGRAS15	0.327872	-0.228184	0.125539	0.520989	0.397801	0.134775	-0.23613	-0.478109	-0.330384	-0.00199286	-0.235989	0.249764	0.664932	-0.0409944	1	-0.267278	0.525236	0.610264	0.148593	-0.0686943	0.533325	0.341807	0.172539	0.469058	0.479148	0.175603	-0.204502	0.421472	0.0603787	0.150672	-0.192413	0.452217	0.429254	0.134775	0.293142	-0.0862024	0.468027	-0.356024	0.597912	0.254405	0.158248	0.200884	0.232222	-0.419701	0.054507	0.418306	0.564414	0.2668	0.0846596
GmGRAS16	0.00619115	0.537452	0.0322717	0.166275	-0.024887	0.729754	0.142059	0.253976	0.222838	0.0518272	0.544539	-0.0774253	-0.407383	-0.265487	-0.267278	1	-0.337582	-0.275379	0.231985	0.903774	0.37021	0.706204	0.282769	-0.37763	-0.242146	0.249213	0.703973	-0.174114	0.162388	-0.26924	0.0212115	-0.0994598	-0.214927	0.729754	-0.183256	-0.103698	-0.349592	0.134954	-0.389979	0.668615	-0.239113	-0.10643	-0.298015	0.275899	-0.278615	-0.223583	0.0280146	-0.0323236	0.299891
GmGRAS17	0.266641	0.18801	0.744537	0.837724	0.553503	-0.162726	0.301456	-0.121584	-0.0841308	0.511042	0.0543131	0.801099	0.444972	0.129428	0.525236	-0.337582	1	0.944531	0.180171	-0.148562	0.232781	0.264748	0.599527	0.516903	0.993212	-0.0251385	-0.13765	0.970415	0.488475	0.0504696	-0.0321899	0.823307	0.984292	-0.162726	0.0701252	0.179108	0.953316	-0.11113	0.196423	-0.0368074	0.683525	0.853071	-0.246399	-0.151894	0.237764	-0.145257	0.897843	0.567305	0.644081
GmGRAS18	0.246636	0.149814	0.761562	0.839592	0.646754	-0.122599	0.284007	-0.13119	0.0281761	0.405588	0.0163269	0.81091	0.517343	0.070213	0.610264	-0.275379	0.944531	1	0.283445	-0.118862	0.344871	0.33505	0.648086	0.363647	0.937211	0.0887316	-0.125213	0.901818	0.463371	-0.0754391	0.0216643	0.796021	0.93064	-0.122599	0.310168	0.224851	0.873695	-0.161608	0.211209	-0.0327414	0.565992	0.772843	-0.0341287	-0.209171	0.161839	-0.066667	0.872392	0.672456	0.67533
GmGRAS19	-0.0121157	0.0966325	0.577977	0.317308	-0.0194809	0.21519	0.79242	0.729564	-0.178459	0.251431	0.245271	0.601475	0.311324	-0.140156	0.148593	0.231985	0.180171	0.283445	1	0.224957	0.73887	0.485761	0.540627	-0.120054	0.20565	-0.110905	0.332347	0.229004	0.73592	-0.187889	-0.267787	0.47589	0.21519	0.21519	0.243813	-0.134075	0.131025	-0.195628	0.171783	0.256085	0.0143978	0.0632462	-0.133587	-0.187171	0.520324	-0.00925029	0.303477	0.622235	0.27271
GmGRAS20	0.00278393	0.506824	0.0754157	0.348283	-0.0715288	0.796218	0.0900259	0.131255	0.144582	0.0796984	0.492648	0.0344377	-0.412508	-0.114168	-0.0686943	0.903774	-0.148562	-0.118862	0.224957	1	0.486743	0.786671	0.367405	-0.267082	-0.0581979	0.326588	0.740179	-0.00450491	0.144075	-0.264786	-0.0341792	-0.00127438	-0.0326195	0.796218	-0.327731	-0.126167	-0.20091	0.220907	-0.365533	0.749307	-0.0575834	0.0680064	-0.411748	0.204361	-0.3151	-0.307949	0.202133	0.0555626	0.379122
GmGRAS21	0.0917944	-0.0625291	0.346651	0.561603	0.0865331	0.666589	0.354072	0.1939	-0.258893	0.0695009	0.0777151	0.360129	0.343156	-0.0963221	0.533325	0.37021	0.232781	0.344871	0.73887	0.486743	1	0.816728	0.474533	-0.0874754	0.259707	-0.0441336	0.436202	0.267987	0.395611	-0.254263	-0.356661	0.415917	0.26412	0.666589	0.244097	-0.308622	0.172655	-0.26412	0.114136	0.686774	0.0370262	0.0294447	-0.0582999	-0.351748	0.100421	0.151652	0.530668	0.415041	0.188047
GmGRAS22	0.131501	0.3509	0.381582	0.698453	0.297	0.773372	0.254261	0.0827347	-0.0151352	0.284732	0.338394	0.34862	0.0877309	-0.202431	0.341807	0.706204	0.264748	0.33505	0.485761	0.786671	0.816728	1	0.589239	-0.111555	0.334931	0.164607	0.603446	0.352245	0.35016	-0.338568	-0.190207	0.376368	0.343798	0.773372	0.0221558	-0.189006	0.192122	-0.0955382	-0.170872	0.772384	0.153973	0.228487	-0.261705	-0.0400329	-0.156763	-0.0325626	0.629108	0.294286	0.476691
GmGRAS23	0.336705	0.629967	0.875359	0.744836	0.455157	0.267729	0.67406	0.361994	0.425811	0.445998	0.63821	0.763125	0.0944769	-0.219869	0.172539	0.282769	0.599527	0.648086	0.540627	0.367405	0.474533	0.589239	1	0.166441	0.631894	0.124052	0.595512	0.67238	0.733968	-0.0749637	0.356397	0.788987	0.661645	0.267729	0.210223	0.491937	0.547034	0.261053	-0.0307298	0.317532	0.289914	0.72206	-0.331738	-0.258466	0.36893	-0.43682	0.686	0.730204	0.856242
GmGRAS24	0.641296	0.260267	0.216443	0.325349	0.0807225	-0.157355	-0.00454533	-0.217617	-0.213341	0.189931	0.307315	0.216665	0.326383	0.0233246	0.469058	-0.37763	0.516903	0.363647	-0.120054	-0.267082	-0.0874754	-0.111555	0.166441	1	0.474754	-0.150935	-0.16672	0.51502	0.375858	0.821158	0.190057	0.622236	0.430104	-0.157355	-0.238513	0.321882	0.608479	-0.157355	0.712125	0.086391	0.200738	0.435634	-0.373351	-0.231621	0.574183	-0.0282741	0.388171	0.00457078	0.205592
GmGRAS25	0.247773	0.247836	0.771364	0.874822	0.543106	-0.102153	0.332062	-0.0875318	-0.0720836	0.542048	0.103358	0.820862	0.394561	0.14206	0.479148	-0.242146	0.993212	0.937211	0.20565	-0.0581979	0.259707	0.334931	0.631894	0.474754	1	-0.0181528	-0.0806463	0.9843	0.517928	0.00876122	-0.047352	0.823391	0.995361	-0.102153	0.0242606	0.156494	0.944166	-0.110944	0.13071	0.0169764	0.699442	0.868001	-0.308217	-0.0910507	0.200806	-0.190173	0.921848	0.567638	0.695339
GmGRAS26	-0.187545	0.278833	-0.0392023	0.0475048	0.382977	-0.122556	-0.2401	-0.127758	0.236625	-0.0628364	0.0168475	0.127409	-0.0731014	-0.148786	0.175603	0.249213	-0.0251385	0.0887316	-0.110905	0.326588	-0.0441336	0.164607	0.124052	-0.150935	-0.0181528	1	0.0234868	-0.0791431	-0.157299	-0.322892	0.0508212	-0.159719	-0.0278196	-0.122556	0.0356861	0.0771291	-0.180656	0.466918	-0.0346197	-0.104256	-0.25787	0.183904	0.27132	0.0132809	-0.348579	0.0286733	-0.00733036	0.303603	0.295638
GmGRAS27	0.251842	0.571037	0.22637	0.260833	-0.0553363	0.716646	0.355931	0.31583	0.419886	0.18636	0.696545	0.079152	-0.308127	-0.218704	-0.204502	0.703973	-0.13765	-0.125213	0.332347	0.740179	0.436202	0.603446	0.595512	-0.16672	-0.0806463	0.0234868	1	-0.0109662	0.310125	-0.0538096	0.343463	0.181147	-0.0421557	0.716646	-0.0574976	0.267504	-0.145483	0.463712	-0.298343	0.691737	-0.0620515	0.140988	-0.441134	-0.124103	0.0798219	-0.377737	0.127526	0.131475	0.338123
GmGRAS28	0.322095	0.321654	0.808522	0.893832	0.466795	-0.0309252	0.397575	-0.0258647	-0.0559127	0.491914	0.217212	0.81804	0.329106	0.13797	0.421472	-0.174114	0.970415	0.901818	0.229004	-0.00450491	0.267987	0.352245	0.67238	0.51502	0.9843	-0.0791431	-0.0109662	1	0.60367	0.0941991	-0.00464035	0.876384	0.987787	-0.0309252	-0.0138172	0.192413	0.957831	-0.107329	0.149003	0.100194	0.648	0.884617	-0.388172	-0.101752	0.265568	-0.276934	0.925022	0.56568	0.743078
GmGRAS29	0.352572	0.52926	0.828653	0.52878	0.108137	0.0581192	0.864187	0.672343	-0.0339774	0.418672	0.63204	0.76962	0.206903	-0.150384	0.0603787	0.162388	0.488475	0.463371	0.73592	0.144075	0.395611	0.35016	0.733968	0.375858	0.517928	-0.157299	0.310125	0.60367	1	0.249152	0.0446312	0.826919	0.529191	0.0581192	0.00585632	0.230149	0.528374	-0.0703548	0.311318	0.210138	0.180103	0.523797	-0.487137	-0.103559	0.750884	-0.343016	0.515417	0.644938	0.640202
GmGRAS30	0.732341	0.23817	-0.0941038	-0.0649385	-0.243243	-0.086512	-0.0875179	-0.135214	-0.143051	-0.0625333	0.396698	-0.140263	0.150988	-0.0774923	0.150672	-0.26924	0.0504696	-0.0754391	-0.187889	-0.264786	-0.254263	-0.338568	-0.0749637	0.821158	0.00876122	-0.322892	-0.0538096	0.0941991	0.249152	1	0.326046	0.33073	-0.0270682	-0.086512	-0.195913	0.352182	0.240788	-0.086512	0.727603	0.112357	-0.0671867	0.0846709	-0.302558	-0.105468	0.589316	-0.0282462	-0.0644927	-0.249682	-0.068741
GmGRAS31	0.364619	0.49154	0.171851	-0.0614588	0.160347	-0.017256	0.0144849	-0.0597511	0.882986	-0.0290144	0.582242	-0.11006	-0.33699	-0.198518	-0.192413	0.0212115	-0.0321899	0.0216643	-0.267787	-0.0341792	-0.356661	-0.190207	0.356397	0.190057	-0.047352	0.0508212	0.343463	-0.00464035	0.0446312	0.326046	1	0.147717	-0.0272182	-0.017256	0.151173	0.961462	-0.0105097	0.333912	-0.0363899	-0.0719046	-0.104219	0.203698	-0.0632151	-0.168374	0.188399	-0.475149	-0.138929	0.0152005	0.341191
GmGRAS32	0.556826	0.416454	0.846788	0.802224	0.376671	0.0693027	0.584428	0.193687	-0.00475962	0.407706	0.463519	0.792795	0.421595	-0.0777973	0.452217	-0.0994598	0.823307	0.796021	0.47589	-0.00127438	0.415917	0.376368	0.788987	0.622236	0.823391	-0.159719	0.181147	0.876384	0.826919	0.33073	0.147717	1	0.822908	0.0693027	0.147572	0.349572	0.858901	-0.115065	0.420047	0.243779	0.392051	0.752369	-0.367919	-0.311848	0.610549	-0.234094	0.816157	0.629343	0.703846
GmGRAS33	0.223543	0.257419	0.800619	0.883403	0.518799	-0.0769231	0.370231	-0.0537887	-0.028986	0.510088	0.120525	0.830482	0.34211	0.171033	0.429254	-0.214927	0.984292	0.93064	0.21519	-0.0326195	0.26412	0.343798	0.661645	0.430104	0.995361	-0.0278196	-0.0421557	0.987787	0.529191	-0.0270682	-0.0272182	0.822908	1	-0.0769231	0.0298391	0.172247	0.937986	-0.0769231	0.0711852	0.0312014	0.679366	0.883283	-0.318932	-0.113228	0.18727	-0.245519	0.923361	0.589183	0.723992
GmGRAS34	0.203021	0.179824	-0.0276824	0.351223	-0.163648	1	0.00450403	-0.0537887	0.0436953	-0.131821	0.349873	-0.18054	-0.220141	-0.0950186	0.134775	0.729754	-0.162726	-0.122599	0.21519	0.796218	0.666589	0.773372	0.267729	-0.157355	-0.102153	-0.122556	0.716646	-0.0309252	0.0581192	-0.086512	-0.017256	0.0693027	-0.0769231	1	-0.0914424	-0.151335	-0.135684	-0.0769231	-0.210392	0.944552	-0.113228	-0.137209	-0.282594	-0.113228	-0.229603	-0.118213	0.239257	-0.12701	0.107764
GmGRAS35	0.235435	-0.222628	0.152801	0.0779292	0.478869	-0.0914424	0.0632693	-0.0787489	0.223227	-0.206736	-0.221364	0.145939	0.57241	-0.336007	0.293142	-0.183256	0.0701252	0.310168	0.243813	-0.327731	0.244097	0.0221558	0.210223	-0.238513	0.0242606	0.0356861	-0.0574976	-0.0138172	0.00585632	-0.195913	0.151173	0.147572	0.0298391	-0.0914424	1	0.173716	0.0970717	-0.0240638	0.212059	-0.119187	-0.22386	-0.0384161	0.759791	-0.442053	0.0297361	0.449523	0.0821543	0.342537	0.0118418
GmGRAS36	0.385835	0.524446	0.373439	0.0702638	0.245432	-0.151335	0.170087	0.0314258	0.826653	0.0837399	0.594287	0.127609	-0.203374	-0.167902	-0.0862024	-0.103698	0.179108	0.224851	-0.134075	-0.126167	-0.308622	-0.189006	0.491937	0.321882	0.156494	0.0771291	0.267504	0.192413	0.230149	0.352182	0.961462	0.349572	0.172247	-0.151335	0.173716	1	0.182306	0.310925	0.0799766	-0.158504	-0.00729031	0.378528	-0.102293	-0.2341	0.354305	-0.494864	0.0178221	0.211787	0.474963
GmGRAS37	0.465652	0.221094	0.69441	0.813593	0.454035	-0.135684	0.296805	-0.142545	-0.144337	0.410188	0.112838	0.734745	0.479941	0.0976464	0.468027	-0.349592	0.953316	0.873695	0.131025	-0.20091	0.172655	0.192122	0.547034	0.608479	0.944166	-0.180656	-0.145483	0.957831	0.528374	0.240788	-0.0105097	0.858901	0.937986	-0.135684	0.0970717	0.182306	1	-0.135684	0.309155	0.0249196	0.61074	0.835236	-0.251019	-0.159198	0.317355	-0.100468	0.868397	0.454645	0.608216
GmGRAS38	0.0491062	0.403988	-0.00488513	-0.0756297	0.080083	-0.0769231	0.0423379	0.0896479	0.425272	0.0420298	0.264687	0.0722158	-0.282613	-0.0950186	-0.356024	0.134954	-0.11113	-0.161608	-0.195628	0.220907	-0.26412	-0.0955382	0.261053	-0.157355	-0.110944	0.466918	0.463712	-0.107329	-0.0703548	-0.086512	0.333912	-0.115065	-0.0769231	-0.0769231	-0.0240638	0.310925	-0.135684	1	-0.270504	-0.0548389	-0.113228	0.343022	-0.0600228	-0.113228	-0.0789259	-0.27098	-0.148679	0.169346	0.203386
GmGRAS39	0.625911	-0.0288242	-0.00331521	0.0605996	0.0284265	-0.210392	-0.0446631	-0.114038	-0.410863	-0.104308	0.0559094	0.124005	0.644257	-0.205954	0.597912	-0.389979	0.196423	0.211209	0.171783	-0.365533	0.114136	-0.170872	-0.0307298	0.712125	0.13071	-0.0346197	-0.298343	0.149003	0.311318	0.727603	-0.0363899	0.420047	0.0711852	-0.210392	0.212059	0.0799766	0.309155	-0.270504	1	0.0189383	-0.156008	0.0338598	0.147501	-0.295718	0.593118	0.412859	0.102136	0.101864	-0.0883641
GmGRAS41	0.391746	0.272321	0.0303296	0.453151	-0.153214	0.944552	0.0421187	-0.0603843	-0.102258	-0.0857568	0.414682	-0.058806	-0.0397102	-0.0464831	0.254405	0.668615	-0.0368074	-0.0327414	0.256085	0.749307	0.686774	0.772384	0.317532	0.086391	0.0169764	-0.104256	0.691737	0.100194	0.210138	0.112357	-0.0719046	0.243779	0.0312014	0.944552	-0.119187	-0.158504	0.0249196	-0.0548389	0.0189383	1	-0.129431	-0.000790547	-0.369933	-0.202497	-0.0667616	-0.0338887	0.355942	-0.0908494	0.159588
GmGRAS42	0.026971	0.0933679	0.406675	0.519026	0.369012	-0.113228	0.127291	-0.131958	-0.118446	0.770515	-0.0251471	0.478345	0.166398	0.0559454	0.158248	-0.239113	0.683525	0.565992	0.0143978	-0.0575834	0.0370262	0.153973	0.289914	0.200738	0.699442	-0.25787	-0.0620515	0.648	0.180103	-0.0671867	-0.104219	0.392051	0.679366	-0.113228	-0.22386	-0.00729031	0.61074	-0.113228	-0.156008	-0.129431	1	0.549095	-0.41931	0.416667	-0.00528072	-0.211483	0.54866	0.212919	0.322834
GmGRAS43	0.34097	0.544706	0.746957	0.775422	0.501511	-0.137209	0.351785	-0.00999415	0.185976	0.486448	0.35086	0.790989	0.161014	0.0826245	0.200884	-0.10643	0.853071	0.772843	0.0632462	0.0680064	0.0294447	0.228487	0.72206	0.435634	0.868001	0.183904	0.140988	0.884617	0.523797	0.0846709	0.203698	0.752369	0.883283	-0.137209	-0.0384161	0.378528	0.835236	0.343022	0.0338598	-0.000790547	0.549095	1	-0.382029	-0.0694259	0.197694	-0.396779	0.766241	0.582892	0.825608
GmGRAS44	-0.113332	-0.524722	-0.340033	-0.324804	0.275904	-0.282594	-0.374681	-0.307713	0.0450802	-0.50046	-0.60405	-0.254944	0.364529	-0.259299	0.232222	-0.298015	-0.246399	-0.0341287	-0.133587	-0.411748	-0.0582999	-0.261705	-0.331738	-0.373351	-0.308217	0.27132	-0.441134	-0.388172	-0.487137	-0.302558	-0.0632151	-0.367919	-0.318932	-0.282594	0.759791	-0.102293	-0.251019	-0.0600228	0.147501	-0.369933	-0.41931	-0.382029	1	-0.272217	-0.298891	0.616216	-0.285515	0.00474692	-0.353911
GmGRAS45	-0.192034	0.239312	-0.163789	-0.139884	0.0102503	-0.113228	-0.141877	0.0263916	-0.100616	0.426033	0.0688963	-0.0797241	-0.27806	-0.139864	-0.419701	0.275899	-0.151894	-0.209171	-0.187171	0.204361	-0.351748	-0.0400329	-0.258466	-0.231621	-0.0910507	0.0132809	-0.124103	-0.101752	-0.103559	-0.105468	-0.168374	-0.311848	-0.113228	-0.113228	-0.442053	-0.2341	-0.159198	-0.113228	-0.295718	-0.202497	0.416667	-0.0694259	-0.272217	1	-0.31209	-0.136527	-0.19429	-0.241481	0.0335122
GmGRAS46	0.404609	0.229501	0.468972	0.0467329	-0.127669	-0.229603	0.666719	0.581661	-0.0864619	0.228798	0.459238	0.399445	0.26361	-0.195517	0.054507	-0.278615	0.237764	0.161839	0.520324	-0.3151	0.100421	-0.156763	0.36893	0.574183	0.200806	-0.348579	0.0798219	0.265568	0.750884	0.589316	0.188399	0.610549	0.18727	-0.229603	0.0297361	0.354305	0.317355	-0.0789259	0.593118	-0.0667616	-0.00528072	0.197694	-0.298891	-0.31209	1	-0.147059	0.10098	0.343068	0.156875
GmGRAS47	0.152125	-0.442797	-0.470497	-0.169503	0.146119	-0.118213	-0.407227	-0.371761	-0.524543	-0.127644	-0.574225	-0.217689	0.735972	-0.152312	0.418306	-0.223583	-0.145257	-0.066667	-0.00925029	-0.307949	0.151652	-0.0325626	-0.43682	-0.0282741	-0.190173	0.0286733	-0.377737	-0.276934	-0.343016	-0.0282462	-0.475149	-0.234094	-0.245519	-0.118213	0.449523	-0.494864	-0.100468	-0.27098	0.412859	-0.0338887	-0.211483	-0.396779	0.616216	-0.136527	-0.147059	1	-0.0832156	-0.315464	-0.530323
GmGRAS48	0.32472	0.268589	0.717205	0.976773	0.518631	0.239257	0.314937	-0.113132	-0.121949	0.432955	0.157672	0.74266	0.409662	0.0605803	0.564414	0.0280146	0.897843	0.872392	0.303477	0.202133	0.530668	0.629108	0.686	0.388171	0.921848	-0.00733036	0.127526	0.925022	0.515417	-0.0644927	-0.138929	0.816157	0.923361	0.239257	0.0821543	0.0178221	0.868397	-0.148679	0.102136	0.355942	0.54866	0.766241	-0.285515	-0.19429	0.10098	-0.0832156	1	0.508974	0.686349
GmGRAS49	-0.0353971	0.192716	0.805576	0.530143	0.45976	-0.12701	0.637615	0.448171	0.151039	0.261069	0.193442	0.832177	0.229631	-0.150786	0.2668	-0.0323236	0.567305	0.672456	0.622235	0.0555626	0.415041	0.294286	0.730204	0.00457078	0.567638	0.303603	0.131475	0.56568	0.644938	-0.249682	0.0152005	0.629343	0.589183	-0.12701	0.342537	0.211787	0.454645	0.169346	0.101864	-0.0908494	0.212919	0.582892	0.00474692	-0.241481	0.343068	-0.315464	0.508974	1	0.635988
GmGRAS50	0.273522	0.743356	0.831557	0.756707	0.472362	0.107764	0.492922	0.207667	0.42677	0.389237	0.606285	0.750399	-0.0592415	-0.0978673	0.0846596	0.299891	0.644081	0.67533	0.27271	0.379122	0.188047	0.476691	0.856242	0.205592	0.695339	0.295638	0.338123	0.743078	0.640202	-0.068741	0.341191	0.703846	0.723992	0.107764	0.0118418	0.474963	0.608216	0.203386	-0.0883641	0.159588	0.322834	0.825608	-0.353911	0.0335122	0.156875	-0.530323	0.686349	0.635988	1
GmGRAS51	0.470241	0.682422	0.755761	0.62756	0.310893	0.0725466	0.710986	0.449244	0.0316596	0.696645	0.644301	0.762985	0.272904	-0.263025	0.0950176	0.161675	0.597583	0.510366	0.540528	0.211416	0.322507	0.440986	0.798028	0.432908	0.625847	-0.0700862	0.430883	0.667288	0.843552	0.20735	0.107753	0.802184	0.621548	0.0725466	-0.05459	0.276852	0.613556	0.154897	0.203502	0.231048	0.409826	0.680238	-0.53433	-0.0346332	0.61648	-0.2182	0.631231	0.488667	0.680615
GmGRAS52	-0.0530141	0.681214	0.387977	0.238573	0.481449	0.0209929	0.166913	0.0937847	0.755418	0.413483	0.48326	0.234651	-0.412918	-0.241809	-0.382986	0.43264	0.146767	0.189375	-0.131914	0.355856	-0.236407	0.249495	0.489524	-0.244718	0.206572	0.342383	0.348494	0.203919	0.0990628	-0.3474	0.533453	0.0694402	0.235295	0.0209929	-0.029826	0.514686	0.0623859	0.345508	-0.570056	-0.099015	0.238193	0.416287	-0.172377	0.368877	-0.250829	-0.480051	0.163309	0.179849	0.667054
GmGRAS53	0.214539	-0.0600742	0.000884098	-0.202514	0.295604	-0.159618	0.0529608	0.0620076	0.310272	-0.0452691	-0.01213	0.00322259	0.491515	-0.3337	0.220285	-0.138401	-0.1594	0.0693814	0.302924	-0.292543	0.14845	-0.0738617	0.140284	-0.118436	-0.20929	0.117248	0.0686629	-0.268171	0.017404	-0.00875138	0.332288	0.0215784	-0.231704	-0.159618	0.772108	0.351574	-0.192482	0.00858163	0.330685	-0.160162	-0.323375	-0.240514	0.570597	-0.376428	0.240779	0.450055	-0.203343	0.166805	-0.12747
GmGRAS54	0.302523	0.266939	0.499662	0.43778	0.320433	0.287771	0.543008	0.317488	0.218708	0.242998	0.257574	0.486289	0.376904	-0.175363	0.0153493	0.254303	0.231626	0.332171	0.561082	0.188503	0.514428	0.471851	0.666221	-0.217153	0.252421	-0.0980729	0.578252	0.268133	0.444768	-0.25084	0.0838106	0.431324	0.287771	0.287771	0.590791	0.129974	0.253552	0.287771	-0.102182	0.330603	0.0282391	0.318674	0.0455566	-0.367109	0.190042	0.0993331	0.40016	0.438189	0.357343
GmGRAS55	0.363421	0.492215	0.175687	0.188987	0.168974	-0.162307	0.0680447	-0.0529637	0.23533	0.438574	0.377361	0.259037	-0.0866219	-0.0882148	-0.157474	-0.128666	0.298128	0.136397	-0.239408	0.0429616	-0.313145	-0.139785	0.345142	0.318737	0.289655	0.1101	0.338002	0.300158	0.140703	0.309757	0.362974	0.252234	0.292152	-0.162307	-0.227063	0.405705	0.317824	0.746612	-0.0140187	-0.0710216	0.430037	0.622445	-0.410337	0.0955637	0.176828	-0.356874	0.143968	0.148883	0.31481
GmGRAS56	0.0894468	0.642978	0.398645	0.142498	0.347919	0.152928	0.30231	0.249922	0.907836	0.128531	0.59977	0.19904	-0.360232	-0.267899	-0.351964	0.45377	-0.0309791	0.0948001	0.0795521	0.362465	-0.0519975	0.229417	0.627139	-0.298495	0.00681463	0.34674	0.616182	0.0361655	0.197919	-0.246249	0.721481	0.122285	0.0556103	0.152928	0.27069	0.692138	-0.0875616	0.554365	-0.415951	0.0578867	-0.11511	0.317534	-0.0337758	-0.0524391	-0.0458006	-0.486589	0.0231893	0.344841	0.594172
GmGRAS57	0.843028	0.398176	0.316568	0.358716	0.290484	0.0594213	0.189272	-0.0217646	0.00367614	0.286669	0.49923	0.313791	0.522226	-0.308279	0.391167	-0.0907355	0.358601	0.354068	0.222899	-0.0992221	0.186678	0.103699	0.444427	0.658414	0.329387	-0.154496	0.265166	0.378711	0.53166	0.69432	0.328506	0.668866	0.297107	0.0594213	0.263588	0.415537	0.46558	0.0594213	0.684482	0.2717	0.131199	0.384217	-0.207896	-0.240531	0.601371	0.0604096	0.326716	0.258907	0.257943
GmGRAS58	0.331417	0.212624	0.728494	0.820498	0.494254	-0.158506	0.25904	-0.155991	-0.00980605	0.377477	0.0986973	0.785365	0.421264	0.200144	0.557389	-0.354757	0.967306	0.944154	0.161242	-0.140144	0.214528	0.206603	0.616183	0.550011	0.954816	0.045102	-0.106168	0.945026	0.48744	0.138164	0.076776	0.835337	0.951034	-0.158506	0.110851	0.286134	0.930603	-0.0352235	0.275256	-0.0160191	0.583285	0.871749	-0.221958	-0.233314	0.252491	-0.202781	0.848762	0.611875	0.669034
GmGRAS59	0.475624	0.845714	0.534235	0.376442	0.357944	-0.109124	0.423835	0.325004	0.162611	0.456334	0.720986	0.524752	0.0980022	-0.285764	-0.0893709	0.311674	0.33582	0.288463	0.197347	0.192215	-0.0876246	0.207024	0.536019	0.436531	0.374344	0.240275	0.22725	0.442666	0.695365	0.341778	0.25032	0.56354	0.366172	-0.109124	-0.103807	0.364576	0.392466	0.196423	0.25857	0.0803584	0.0642505	0.575558	-0.41564	0.189182	0.427323	-0.247161	0.339019	0.33989	0.677221
GmGRAS60	0.279515	0.477232	0.563759	0.881621	0.266074	0.634739	0.2705	-0.0192976	0.00884706	0.286498	0.426609	0.492263	-0.0064037	0.0204536	0.276979	0.543347	0.535391	0.53581	0.287756	0.663892	0.573056	0.830376	0.636914	0.139252	0.612667	0.0142967	0.438596	0.675484	0.472993	-0.109869	-0.07295	0.592293	0.634739	0.634739	-0.139859	-0.0337609	0.536876	-0.137987	-0.14245	0.675711	0.3656	0.550714	-0.474332	0.0812444	-0.112749	-0.312535	0.803322	0.321498	0.71552
GmGRAS61	0.254326	-0.139179	-0.103673	0.0102951	0.323814	-0.0769231	-0.0837749	-0.125507	-0.180405	0.0955222	-0.256262	0.0722158	0.737769	-0.0950186	0.211121	-0.0399865	-0.0357203	0.111454	0.21519	-0.222765	0.201235	0.0704333	-0.0474034	-0.157355	-0.050867	-0.0278196	-0.0421557	-0.107329	-0.0275301	-0.086512	-0.196576	0.00131692	-0.0769231	-0.0769231	0.663198	-0.197561	0.00196643	-0.0769231	0.248357	0.0179645	-0.113228	-0.137209	0.435084	-0.113228	-0.0487906	0.722008	0.0223466	-0.00352804	-0.216287
GmGRAS62	0.86837	0.30553	0.205628	0.479301	-0.0313677	0.422914	0.081634	-0.16643	-0.177168	-0.0147312	0.473671	0.132537	0.321476	-0.118836	0.45394	0.0493233	0.322597	0.263899	0.127795	0.124911	0.339966	0.278205	0.331466	0.724352	0.313479	-0.334494	0.281359	0.41534	0.454821	0.752392	0.175103	0.650988	0.297288	0.422914	0.0137868	0.209567	0.500019	-0.165524	0.630248	0.62021	0.0409587	0.292214	-0.339953	-0.306588	0.460751	-0.0017753	0.44255	0.0111388	0.228365
GmGRAS63	-0.186897	-0.130557	-0.248056	-0.178185	-0.0174093	-0.0769231	-0.197276	-0.125507	-0.131951	0.536835	-0.154693	-0.18054	-0.11602	-0.0950186	-0.214238	-0.109963	-0.0555649	-0.161608	-0.195628	-0.0456209	-0.213812	-0.13459	-0.267729	-0.157355	-0.0450058	-0.322557	-0.0421557	-0.107329	-0.284478	-0.0642206	-0.114388	-0.290215	-0.0769231	-0.0769231	-0.334005	-0.182153	-0.108154	-0.0769231	-0.283159	-0.207064	0.679366	-0.137209	-0.250798	0.679366	-0.194445	-0.0418292	-0.177879	-0.299884	-0.285347
GmGRAS64	0.397632	0.64996	0.83164	0.825864	0.234757	0.346936	0.623006	0.316672	0.129749	0.409654	0.683047	0.739063	0.0371939	-0.0310971	0.236055	0.30751	0.662237	0.617435	0.481833	0.442591	0.475147	0.610523	0.874515	0.432628	0.708227	0.0199501	0.492283	0.788106	0.823488	0.162855	0.167429	0.869567	0.729241	0.346936	-0.144101	0.314829	0.657842	0.0702194	0.111437	0.474276	0.325776	0.750552	-0.615038	-0.159251	0.424979	-0.504568	0.775664	0.596046	0.844018
GmGRAS65	0.367298	0.214675	0.313796	0.434615	0.477468	-0.17167	0.115702	-0.0566345	-0.358733	0.626184	0.140342	0.482253	0.625499	-0.193784	0.598105	-0.20336	0.586909	0.504544	0.228702	-0.116348	0.235991	0.223389	0.302219	0.671185	0.560554	0.131992	-0.0723685	0.511592	0.421567	0.3363	-0.167118	0.578284	0.49388	-0.17167	-0.059024	0.00389222	0.524255	-0.0977196	0.570826	0.0528167	0.400418	0.429577	-0.256767	-0.0758072	0.434571	0.24627	0.512039	0.29865	0.203472
GmGRAS66	0.13923	0.474335	0.373603	0.474387	0.340462	0.538725	0.271013	0.180314	0.361959	-0.0778704	0.396508	0.32113	-0.0695678	-0.30809	0.0477823	0.720091	0.0438581	0.214856	0.36456	0.695376	0.509297	0.714283	0.613605	-0.358952	0.104164	0.469306	0.589446	0.149311	0.290357	-0.406805	0.105219	0.223775	0.147264	0.538725	0.343892	0.0849091	0.0209197	0.303848	-0.228895	0.508841	-0.244205	0.262677	0.0992788	-0.128962	-0.2211	-0.139576	0.347815	0.460995	0.598671
GmGRAS67	0.719731	0.538611	0.503238	0.297804	0.295696	-0.164674	0.329162	0.110796	0.367167	0.250533	0.625095	0.411196	0.246369	-0.270937	0.190554	-0.201815	0.414359	0.414224	0.143339	-0.18943	-0.0666179	-0.0957138	0.586259	0.63552	0.379908	-0.03795	0.235382	0.436004	0.575719	0.645812	0.651095	0.694962	0.370093	-0.164674	0.228939	0.773503	0.489059	0.239372	0.535655	-0.00996394	0.124945	0.549518	-0.210998	-0.268632	0.677296	-0.278634	0.260361	0.410222	0.485287
GmGRAS68	0.819913	0.241851	0.0508374	0.128717	-0.0612356	-0.127627	-0.0260055	-0.187411	-0.20109	0.0431081	0.336414	0.0359451	0.363766	-0.0804015	0.277447	-0.346438	0.268505	0.141232	-0.137133	-0.342231	-0.175286	-0.253678	0.0405432	0.890269	0.223328	-0.35179	-0.108411	0.295181	0.330902	0.953681	0.255872	0.500076	0.185059	-0.127627	-0.0622837	0.324771	0.465736	-0.127627	0.768352	0.108869	0.0422689	0.247925	-0.252385	-0.187862	0.610494	0.0921825	0.160961	-0.162583	0.0357908
GmGRAS69	0.289965	0.272402	0.794121	0.871389	0.494521	-0.0910235	0.371916	-0.0540551	-0.0517494	0.515111	0.156036	0.821467	0.364109	0.155846	0.443073	-0.247125	0.988173	0.922213	0.210955	-0.0656557	0.244722	0.307566	0.653375	0.506678	0.994565	-0.0688786	-0.0490155	0.994326	0.560537	0.069887	-0.00340288	0.856286	0.994926	-0.0910235	0.0135392	0.200333	0.95894	-0.0910235	0.146543	0.0354226	0.681565	0.885216	-0.349444	-0.117672	0.256171	-0.245986	0.91239	0.572413	0.708898
GmGRAS70	0.62601	0.440219	0.310741	0.245395	0.179598	-0.212268	0.349726	0.21389	-0.230922	0.376003	0.372367	0.424615	0.487873	-0.137958	-0.00638313	-0.0732076	0.312726	0.203223	0.192678	-0.181223	-0.0603358	-0.043135	0.285058	0.516608	0.308024	-0.151843	0.0984311	0.36336	0.582168	0.525292	-0.0141002	0.530396	0.290643	-0.212268	0.0834845	0.09852	0.461237	0.199205	0.479702	0.0582829	0.0913314	0.447069	-0.287503	-0.0432622	0.559838	0.137508	0.266557	0.172694	0.228812
GmGRAS71	0.339303	0.479047	0.51793	0.488233	0.494244	-0.045058	0.0715847	-0.220549	0.56604	0.452843	0.43652	0.338406	-0.0476296	-0.107605	0.206717	-0.1054	0.590502	0.598443	-0.141327	-0.0146646	-0.117874	0.119413	0.544515	0.409651	0.593623	-0.00807432	0.107002	0.588546	0.234722	0.197414	0.664856	0.52477	0.585755	-0.045058	-0.00357085	0.738711	0.538679	-0.045058	-0.00339754	-0.0721825	0.552697	0.587711	-0.276391	0.0884315	0.127346	-0.447066	0.461045	0.229389	0.639827
GmGRAS72	0.232832	0.193476	0.233914	0.652997	0.0179746	0.927965	0.0947183	-0.107173	-0.0112961	0.0149233	0.309225	0.117727	-0.0672083	0.018588	0.342246	0.590751	0.201546	0.231507	0.283833	0.741788	0.763068	0.860475	0.458332	-0.00612802	0.260002	-0.0989771	0.629957	0.318056	0.208775	-0.115292	-0.0740441	0.341919	0.284242	0.927965	-0.071266	-0.128124	0.19731	-0.125401	-0.158125	0.913396	0.127671	0.164497	-0.352329	-0.173817	-0.18755	-0.177492	0.561121	0.106306	0.327952
GmGRAS73	0.750667	0.478535	-0.0612236	-0.095215	-0.143688	0.0539226	0.0208008	0.00810633	0.220925	-0.0764459	0.60285	-0.112479	0.00471367	-0.277702	-0.047563	-0.00607462	-0.12026	-0.189774	-0.118471	-0.00121965	-0.200171	-0.206903	0.186198	0.527898	-0.152108	-0.0422805	0.389057	-0.0649446	0.234766	0.792362	0.559998	0.243368	-0.160492	0.0539226	-0.00739023	0.544085	0.0397305	0.455949	0.499365	0.211477	-0.239525	0.160174	-0.215102	-0.23295	0.508258	-0.132156	-0.164154	-0.0868525	0.0677951
GmGRAS74	0.703537	0.566742	0.562558	0.429176	-0.0425627	0.156022	0.535941	0.326098	0.0405546	0.248523	0.752599	0.439122	0.138307	-0.143292	0.157534	0.0414509	0.399253	0.319142	0.379036	0.0784907	0.207237	0.168587	0.58693	0.713168	0.402107	-0.29196	0.351007	0.51634	0.812513	0.712626	0.347177	0.801827	0.399224	0.156022	-0.108707	0.469178	0.521932	-0.0331346	0.534172	0.34481	0.123589	0.469846	-0.566156	-0.201247	0.795073	-0.362161	0.395313	0.312041	0.491056
GmGRAS75	0.167119	0.144685	0.736663	0.874795	0.540032	-0.0863319	0.281847	-0.122573	-0.111719	0.44422	-0.0011923	0.816711	0.422213	0.188236	0.575849	-0.256777	0.97951	0.95573	0.233859	-0.0402156	0.338861	0.361821	0.603344	0.419277	0.981035	0.0815485	-0.116807	0.95247	0.4603	-0.0730446	-0.119674	0.78278	0.976876	-0.0863319	0.0715499	0.0879226	0.902396	-0.113915	0.145235	0.0270504	0.633277	0.827506	-0.212262	-0.17137	0.134604	-0.140735	0.920738	0.624274	0.657397
GmGRAS76	0.296934	0.316735	0.873171	0.816333	0.462834	-0.115756	0.489658	0.0689514	0.0789193	0.503745	0.2619	0.827119	0.305907	0.123922	0.368764	-0.253228	0.954281	0.904752	0.278032	-0.113488	0.220809	0.259437	0.718811	0.512174	0.958106	-0.135146	-0.00704857	0.971198	0.645973	0.11084	0.140188	0.898084	0.964635	-0.115756	0.0561687	0.350664	0.928184	-0.115756	0.149441	-0.00616553	0.624758	0.85745	-0.363738	-0.170389	0.385103	-0.339664	0.85594	0.609958	0.743073
GmGRAS77	0.663827	0.390923	-0.0612571	-0.191734	-0.151834	-0.111508	-0.0452753	-0.0589815	0.302723	-0.0696888	0.555152	-0.196498	-0.0659585	-0.191932	-0.0362675	-0.195987	-0.0773404	-0.157591	-0.250576	-0.214877	-0.378515	-0.390985	0.0787346	0.651403	-0.123025	-0.14907	0.169875	-0.0482878	0.170026	0.874454	0.694793	0.229461	-0.140756	-0.111508	-0.0842454	0.691896	0.0604223	0.232156	0.516748	0.0144025	-0.177589	0.101487	-0.225808	-0.204497	0.559457	-0.210518	-0.222607	-0.182437	0.0225612
GmGRAS78	0.0995604	-0.0496364	-0.0979185	0.372314	-0.0811773	0.915705	-0.136394	-0.189815	-0.133362	-0.204748	0.0828179	-0.143137	0.00080485	-0.0205658	0.434608	0.578898	-0.0932795	-0.0020321	0.260493	0.707886	0.79491	0.783933	0.174303	-0.144623	-0.0539524	0.0526948	0.521663	-0.0303002	-0.0455531	-0.177732	-0.209185	0.0435294	-0.0470521	0.915705	0.0149231	-0.306899	-0.126712	-0.173731	-0.0566051	0.884036	-0.143845	-0.189846	-0.0790316	-0.237078	-0.302914	0.107093	0.287712	-0.0364374	0.000116051
GmGRAS79	0.222295	0.452231	0.0489313	0.196215	-0.0847926	0.798608	0.230723	0.263511	0.228992	-0.040974	0.530607	-0.0370241	-0.213207	-0.263872	-0.190483	0.859101	-0.320483	-0.247134	0.348945	0.810697	0.515314	0.674862	0.403112	-0.352276	-0.251818	0.102859	0.88792	-0.175104	0.208056	-0.167074	0.0895028	0.013651	-0.213619	0.798608	0.0750923	-0.0295538	-0.283293	0.338505	-0.264121	0.776459	-0.297508	-0.0630176	-0.206372	-0.0604691	-0.116074	-0.118881	0.0515428	0.0440137	0.215063
GmGRAS80	0.134442	0.443235	0.0344943	0.00954961	-0.107571	0.50103	0.262601	0.372441	0.243974	-0.237267	0.457915	-0.0476726	-0.333983	-0.376354	-0.439607	0.779364	-0.420605	-0.34139	0.231595	0.634806	0.202586	0.393267	0.249874	-0.461674	-0.355085	0.181663	0.593679	-0.254747	0.194392	-0.191255	0.066031	-0.108278	-0.304681	0.50103	0.125305	-0.0460642	-0.319338	0.358846	-0.271511	0.450395	-0.448478	-0.083784	0.00773908	0.109628	-0.130477	-0.165679	-0.126827	0.0805837	0.252662
GmGRAS81	0.434183	0.529778	0.795174	0.942549	0.508587	0.201673	0.385092	-0.0427157	0.163231	0.521487	0.424314	0.76204	0.233722	0.00888957	0.388805	0.0686753	0.877775	0.842117	0.243248	0.247996	0.362305	0.545417	0.830272	0.434913	0.906681	0.0192298	0.301297	0.929142	0.586035	0.0569817	0.184936	0.857807	0.916314	0.201673	0.0201362	0.335328	0.855574	0.0610876	0.0493377	0.305629	0.590013	0.888683	-0.426209	-0.12564	0.196269	-0.322982	0.923815	0.528841	0.842826
GmGRAS82	0.701893	0.532448	0.69178	0.597186	0.269922	-0.0497515	0.419943	0.0784773	0.175799	0.332022	0.597127	0.577049	0.262455	-0.0834647	0.303876	-0.184267	0.688189	0.634181	0.199941	-0.118851	0.0780347	0.0997408	0.655078	0.768028	0.67706	-0.209016	0.134423	0.74996	0.715217	0.61239	0.452118	0.900969	0.671067	-0.0497515	0.0468649	0.614449	0.776021	-0.0578506	0.489694	0.123363	0.3321	0.703105	-0.412331	-0.216291	0.656168	-0.340129	0.591837	0.405211	0.650675
GmGRAS83	0.701893	0.532448	0.69178	0.597186	0.269922	-0.0497515	0.419943	0.0784773	0.175799	0.332022	0.597127	0.577049	0.262455	-0.0834647	0.303876	-0.184267	0.688189	0.634181	0.199941	-0.118851	0.0780347	0.0997408	0.655078	0.768028	0.67706	-0.209016	0.134423	0.74996	0.715217	0.61239	0.452118	0.900969	0.671067	-0.0497515	0.0468649	0.614449	0.776021	-0.0578506	0.489694	0.123363	0.3321	0.703105	-0.412331	-0.216291	0.656168	-0.340129	0.591837	0.405211	0.650675
GmGRAS84	0.179325	0.352186	0.896511	0.854308	0.514796	-0.0862326	0.507255	0.104176	0.100506	0.536939	0.238001	0.877284	0.246042	0.125455	0.306356	-0.137883	0.944782	0.908078	0.298424	0.00472815	0.249456	0.35107	0.751973	0.360561	0.964581	-0.0161468	0.0361381	0.968874	0.62273	-0.0710672	0.0666958	0.838745	0.978993	-0.0862326	0.0418429	0.270598	0.888926	-0.0388892	-0.000660656	-0.00124697	0.639632	0.88946	-0.35307	-0.0920871	0.25137	-0.364405	0.8811	0.665736	0.808537
GmGRAS85	0.651971	0.411169	0.657219	0.855044	0.29195	0.38808	0.46252	0.0892494	-0.147516	0.378302	0.433037	0.681301	0.497427	-0.10674	0.503448	0.138188	0.679327	0.672312	0.533282	0.271811	0.647848	0.622207	0.748581	0.469085	0.698601	-0.164122	0.405505	0.75091	0.718632	0.255644	-0.0238914	0.884823	0.695958	0.38808	0.170806	0.111016	0.739623	-0.0646801	0.37669	0.563156	0.357976	0.627618	-0.359605	-0.268482	0.420145	-0.0283209	0.826486	0.476305	0.593039
GmGRAS86	0.0114561	0.629003	0.366753	0.126541	0.290517	-0.0937637	0.301638	0.28574	0.661705	0.177241	0.479336	0.345962	-0.340353	-0.167105	-0.382892	0.280939	0.0667845	0.0902958	0.00299457	0.302136	-0.197659	0.0619969	0.554849	-0.200547	0.0925818	0.54127	0.492577	0.111169	0.207778	-0.211358	0.487937	0.1093	0.138247	-0.0937637	0.06357	0.516148	0.00380165	0.864807	-0.349635	-0.105756	-0.0391582	0.520219	-0.112873	-0.0166904	-0.0102388	-0.501794	0.0297457	0.458026	0.578696
GmGRAS87	0.509496	0.497592	0.830719	0.642179	0.166589	0.0296803	0.725227	0.418983	-0.0149121	0.462333	0.600481	0.748577	0.236778	-0.0765208	0.172007	-0.0470521	0.682132	0.596291	0.509695	0.0126423	0.287249	0.256122	0.736493	0.596507	0.694014	-0.296691	0.248153	0.77828	0.918998	0.422374	0.163419	0.936069	0.700911	0.0296803	-0.042777	0.352228	0.748656	-0.0608826	0.356577	0.196873	0.392633	0.689593	-0.561918	-0.152348	0.743484	-0.400627	0.644667	0.566255	0.655009
GmGRAS88	0.133708	0.540158	0.89766	0.729281	0.523826	-0.173476	0.55162	0.22131	0.315942	0.523917	0.371473	0.859059	0.0627873	0.0422028	0.0427691	-0.0118745	0.803785	0.786573	0.240122	0.0659894	0.0571609	0.26708	0.777935	0.211475	0.837247	0.129166	0.105229	0.8536	0.617646	-0.134469	0.221724	0.723851	0.864734	-0.173476	0.0415423	0.403438	0.753252	0.160234	-0.138696	-0.119798	0.536041	0.902758	-0.32882	0.0448325	0.203834	-0.490137	0.721325	0.679515	0.908255
GmGRAS89	0.569544	0.391773	0.799493	0.817555	0.447027	-0.0114997	0.431284	-0.00857728	0.0994328	0.405729	0.376412	0.7514	0.390786	0.00170459	0.444404	-0.229324	0.896058	0.853507	0.253267	-0.0879676	0.257216	0.266386	0.754815	0.630756	0.887354	-0.14799	0.121	0.923225	0.661705	0.318871	0.254811	0.954438	0.890076	-0.0114997	0.159784	0.443151	0.930425	-0.0114997	0.331838	0.14279	0.504427	0.852666	-0.323373	-0.301302	0.4722	-0.26166	0.832794	0.562872	0.7149
GmGRAS90	0.451471	0.447183	0.752437	0.936023	0.455805	0.22478	0.38572	-0.0303152	0.0441832	0.485474	0.367072	0.780724	0.347829	0.0502926	0.500252	0.0232865	0.86589	0.833207	0.333822	0.245329	0.478934	0.561056	0.821962	0.467236	0.883296	0.0515005	0.337789	0.897993	0.599894	0.0889292	0.0904062	0.873429	0.887809	0.22478	0.0532291	0.25525	0.833629	0.115924	0.162427	0.369217	0.534797	0.860988	-0.407161	-0.259075	0.257401	-0.227783	0.920231	0.578787	0.750592
GmGRAS91	0.451471	0.447183	0.752437	0.936023	0.455805	0.22478	0.38572	-0.0303152	0.0441832	0.485474	0.367072	0.780724	0.347829	0.0502926	0.500252	0.0232865	0.86589	0.833207	0.333822	0.245329	0.478934	0.561056	0.821962	0.467236	0.883296	0.0515005	0.337789	0.897993	0.599894	0.0889292	0.0904062	0.873429	0.887809	0.22478	0.0532291	0.25525	0.833629	0.115924	0.162427	0.369217	0.534797	0.860988	-0.407161	-0.259075	0.257401	-0.227783	0.920231	0.578787	0.750592
GmGRAS92	0.358491	0.759869	0.83458	0.609274	0.334664	0.0223971	0.677589	0.421694	0.408168	0.358534	0.67466	0.747611	-0.045041	-0.13587	-0.153563	0.248213	0.528752	0.517777	0.340491	0.252717	0.0948051	0.309554	0.850137	0.183603	0.572053	0.118435	0.418685	0.651662	0.750611	0.0422565	0.359384	0.705002	0.614677	0.0223971	0.0815554	0.491709	0.566762	0.370797	-0.0622818	0.108894	0.212458	0.801222	-0.374436	-0.0439569	0.362415	-0.531468	0.546247	0.627413	0.905264
GmGRAS93	0.410757	0.583861	0.714025	0.393114	0.373499	-0.144326	0.447914	0.178905	0.651524	0.339806	0.637222	0.476077	-0.0390203	-0.139705	0.0178192	-0.106355	0.515714	0.530818	0.11295	-0.119816	-0.113377	0.0105863	0.705508	0.435607	0.511124	-0.0712279	0.220026	0.555998	0.550237	0.307	0.769086	0.674045	0.526134	-0.144326	0.143559	0.889885	0.516931	0.094468	0.109304	-0.111075	0.260725	0.611851	-0.281825	-0.171885	0.499698	-0.540778	0.371671	0.426835	0.703766
GmGRAS95	-0.168236	0.0450372	0.397975	-0.177912	-0.343148	-0.0866949	0.838925	0.936268	-0.0759007	0.164595	0.308568	0.30295	-0.0577424	-0.107089	-0.33023	0.0337996	-0.111331	-0.138174	0.73983	-0.0768555	0.231523	-0.0318745	0.253247	-0.0578012	-0.106138	-0.342442	0.20588	-0.0507999	0.64468	0.0383495	-0.0777701	0.232217	-0.0866949	-0.0866949	-0.0338707	0.0233615	-0.11155	-0.0866949	0.0790396	-0.0734085	-0.127611	-0.132088	-0.268437	-0.127611	0.738752	-0.248013	-0.145627	0.35786	0.00503681
GmGRAS96	-0.237143	0.389897	0.370234	-0.181961	-0.222271	-0.134535	0.763312	0.940737	0.132034	0.190452	0.450031	0.34733	-0.303069	-0.166183	-0.61313	0.327817	-0.211714	-0.231476	0.555982	0.199472	-2.3849e-21	0.00365894	0.309438	-0.275206	-0.170972	0.08942	0.331777	-0.109764	0.569761	-0.148056	-0.00840058	0.061755	-0.134535	-0.134535	-0.13636	0.0587103	-0.225267	0.336336	-0.179832	-0.130637	-0.19803	0.0487442	-0.281735	0.148522	0.446112	-0.396003	-0.218083	0.404159	0.248865
GmGRAS97	0.768852	0.284477	0.0438017	0.0818736	-0.149238	-0.0930761	-0.017691	-0.136604	-0.137754	0.0191597	0.42172	-0.00336078	0.205452	-0.0583701	0.213725	-0.294486	0.209219	0.0755983	-0.149308	-0.267268	-0.207035	-0.274559	0.0423235	0.883398	0.169789	-0.327586	-0.0510079	0.254992	0.33966	0.986296	0.325711	0.467464	0.136034	-0.0930761	-0.179405	0.383361	0.392686	-0.0930761	0.729589	0.122478	0.0342511	0.230075	-0.34956	-0.13437	0.619695	-0.0686405	0.0895342	-0.149165	0.0542658
GmGRAS98	-0.356768	-0.245713	-0.193384	-0.189214	0.0392256	-0.18054	-0.169982	0.0252486	-0.282682	-0.0206257	-0.276173	-0.00847458	0.0991454	-0.22301	0.393113	-0.0856371	-0.101535	-0.0222346	0.183656	0.0447363	0.171209	0.0324069	-0.209037	-0.0418557	-0.128671	0.520226	-0.316608	-0.216038	-0.134971	-0.175142	-0.324585	-0.20948	-0.18054	-0.18054	-0.10392	-0.264775	-0.266761	-0.18054	0.278455	-0.215696	-0.0797241	-0.279765	0.281292	0.106299	-0.0213868	0.242446	-0.159022	0.171404	-0.173484
GmGRAS99	0.0656694	0.315607	0.918761	0.498815	0.303056	-0.125243	0.907503	0.667857	0.187372	0.411324	0.341529	0.858956	0.240737	-0.108412	-0.0013846	-0.0142261	0.550063	0.604237	0.745225	-0.0378396	0.366097	0.275455	0.787662	0.0230775	0.566342	-0.0967105	0.211148	0.591576	0.820092	-0.184723	0.0813593	0.710979	0.597535	-0.125243	0.32527	0.279489	0.513366	0.0219893	0.013625	-0.0845156	0.249088	0.542083	-0.153786	-0.213906	0.560906	-0.288671	0.515273	0.795379	0.648858
GmGRAS100	0.24174	0.317742	0.833321	0.946896	0.373934	0.293991	0.517792	0.109639	-0.0223215	0.47058	0.298203	0.7866	0.228529	0.108945	0.395699	0.0859632	0.857033	0.818914	0.433646	0.26473	0.557593	0.626327	0.785155	0.320742	0.892754	-0.131036	0.273893	0.921205	0.64533	-0.0754586	-0.0554118	0.849994	0.911371	0.293991	-0.00846113	0.102847	0.818432	-0.117596	-0.0145099	0.374005	0.584202	0.76529	-0.457187	-0.173097	0.218144	-0.326683	0.948461	0.58924	0.736273
GmGRAS101	0.71154	0.299024	0.391135	0.318259	0.0075011	-0.0337503	0.342737	0.168618	-0.209199	0.0975532	0.477503	0.364377	0.378485	-0.187276	0.38907	-0.204749	0.393258	0.326848	0.304593	-0.165973	0.171893	-0.0050823	0.355375	0.821018	0.359447	-0.215886	0.0373383	0.44662	0.686933	0.80602	0.163752	0.74163	0.332573	-0.0337503	0.0114312	0.308068	0.525006	-0.139931	0.815783	0.2008	0.0271654	0.356964	-0.306242	-0.291935	0.807841	-0.0887691	0.327122	0.308992	0.269109
GmGRAS102	0.0652995	0.318327	0.168984	-0.16148	0.258525	-0.127331	0.0171376	-0.00684896	0.932799	-0.0351007	0.36611	-0.118998	-0.338585	-0.199132	-0.260601	0.0210774	-0.101534	0.0310961	-0.210997	-0.111681	-0.362589	-0.203043	0.26376	-0.112517	-0.110332	0.0974833	0.174924	-0.107272	-0.073637	-0.00509637	0.90214	-0.024144	-0.0869997	-0.127331	0.300061	0.856927	-0.14057	0.171119	-0.228699	-0.27345	-0.113219	0.0455721	0.163105	-0.0597897	0.0124385	-0.388291	-0.219864	0.0522426	0.285733
GmGRAS103	0.203021	0.179824	-0.0276824	0.351223	-0.163648	1	0.00450403	-0.0537887	0.0436953	-0.131821	0.349873	-0.18054	-0.220141	-0.0950186	0.134775	0.729754	-0.162726	-0.122599	0.21519	0.796218	0.666589	0.773372	0.267729	-0.157355	-0.102153	-0.122556	0.716646	-0.0309252	0.0581192	-0.086512	-0.017256	0.0693027	-0.0769231	1	-0.0914424	-0.151335	-0.135684	-0.0769231	-0.210392	0.944552	-0.113228	-0.137209	-0.282594	-0.113228	-0.229603	-0.118213	0.239257	-0.12701	0.107764
GmGRAS104	0.0634367	0.474303	0.0962351	0.419139	-0.0705114	0.855451	0.07429	0.0669529	0.134701	0.0110685	0.475288	0.0326852	-0.376157	-0.0554925	-0.0124633	0.886851	-0.0989799	-0.0690478	0.20341	0.98578	0.529856	0.814762	0.386517	-0.224022	-0.0104381	0.26692	0.742899	0.0537795	0.1468	-0.23595	-0.0299023	0.0566392	0.0207321	0.855451	-0.280839	-0.124284	-0.129379	0.186875	-0.348115	0.82262	-0.0785021	0.0997989	-0.402667	0.105652	-0.326882	-0.295351	0.276057	0.0456615	0.390116
GmGRAS105	0.0688709	0.0421809	0.479777	0.527816	0.136448	0.49803	0.593603	0.440001	-0.289175	0.249042	0.125815	0.509072	0.406011	-0.17304	0.295763	0.388281	0.248329	0.333493	0.859444	0.389426	0.904974	0.7653	0.52026	-0.164091	0.287742	-0.141233	0.402193	0.302321	0.56641	-0.320607	-0.433323	0.455203	0.297224	0.49803	0.288274	-0.355249	0.219408	-0.249413	0.0451131	0.535775	0.0762404	0.0805728	-0.0857817	-0.219338	0.224214	0.188527	0.524618	0.455706	0.247935
GmGRAS106	0.109231	0.0871204	0.0865197	0.547658	-0.00114551	0.885752	-0.033044	-0.166849	-0.101269	-0.0296977	0.180089	0.0267283	-0.0237338	0.0312605	0.473003	0.554989	0.124559	0.164088	0.267095	0.735783	0.793867	0.860579	0.331238	0.0060397	0.170551	0.0695092	0.536926	0.192113	0.0789992	-0.170073	-0.173649	0.215775	0.17715	0.885752	-0.122869	-0.22287	0.0646942	-0.164497	-0.0913731	0.878907	0.0186256	0.0253917	-0.254738	-0.242133	-0.230685	-0.0158557	0.485469	0.0351113	0.191063
GmGRAS107	0.713378	-0.163096	0.0744759	0.397277	0.11477	0.224226	-0.0341419	-0.285593	-0.430793	-0.215034	-0.0701604	0.140906	0.7007	-0.171409	0.644236	-0.215227	0.31415	0.346998	0.19096	-0.171449	0.440816	0.178561	0.117419	0.464497	0.271493	-0.292794	-0.0746729	0.313482	0.237677	0.461444	-0.178685	0.498839	0.248739	0.224226	0.456555	-0.12785	0.488579	-0.286139	0.70717	0.393805	-0.0495361	0.118861	0.225668	-0.446444	0.292636	0.471564	0.418205	0.0933128	-0.0272516
GmGRAS108	0.0821048	0.367852	0.394579	0.126286	0.490023	-0.0282935	0.151905	0.016487	0.9469	0.0757151	0.371275	0.142771	-0.207711	-0.233724	-0.111645	0.0836212	0.126663	0.277738	-0.0585759	0.0085595	-0.125193	0.0415049	0.538244	-0.155366	0.123155	0.223283	0.326101	0.114793	0.0531265	-0.185982	0.828462	0.17329	0.157383	-0.0282935	0.443205	0.825199	0.0462902	0.324492	-0.290741	-0.153263	-0.00976101	0.290386	0.17123	-0.214742	-0.0196201	-0.399353	0.0635259	0.336361	0.484284
GmGRAS109	0.653969	0.614675	0.492199	0.338978	0.0517331	0.0236139	0.549907	0.447478	-0.0989419	0.247373	0.681339	0.524847	0.276936	-0.31794	0.106614	0.154589	0.274197	0.241809	0.493042	0.134363	0.206753	0.176634	0.528973	0.534092	0.282808	0.003693	0.295054	0.380854	0.835356	0.578563	0.127473	0.682196	0.27156	0.0236139	0.0119376	0.261798	0.394066	0.122792	0.607208	0.247031	-0.026069	0.428181	-0.368237	-0.0625657	0.73609	-0.152079	0.289262	0.437386	0.476862
GmGRAS110	0.55016	0.339417	0.647234	0.738727	0.342086	-0.114895	0.273579	-0.121998	-0.103102	0.464486	0.295838	0.653175	0.369293	0.100923	0.435706	-0.329732	0.893826	0.775015	0.0827887	-0.163888	0.0918409	0.128695	0.532852	0.776471	0.883857	-0.212752	-0.062965	0.915363	0.573648	0.467013	0.131911	0.873997	0.868093	-0.114895	-0.092971	0.316089	0.94412	-0.114895	0.399832	0.0696697	0.620108	0.8162	-0.452621	-0.103351	0.445586	-0.235724	0.774804	0.375898	0.587666
GmGRAS111	0.172841	0.0182801	-0.0829559	0.344661	0.0740537	0.791157	-0.069758	-0.104193	-0.146969	-0.210215	0.0344043	-0.033761	0.193368	-0.212997	0.340352	0.640675	-0.153229	0.00329778	0.357258	0.670484	0.770334	0.774393	0.198459	-0.337959	-0.110234	0.181225	0.487457	-0.0930754	-0.00220842	-0.302908	-0.296393	0.00453952	-0.101057	0.791157	0.30603	-0.388661	-0.144692	-0.0500732	-0.0255562	0.774892	-0.25194	-0.175994	0.18258	-0.158132	-0.342714	0.327757	0.247326	0.0646385	0.0485834
GmGRAS112	-0.422443	-0.398123	-0.306512	-0.0778746	-0.0542397	-0.299572	-0.427992	-0.309228	-0.486918	-0.0297604	-0.625229	3.81152e-21	0.156404	0.296035	0.263953	-0.233588	0.0397459	0.0868101	-0.114279	-0.0768538	-0.0629756	-0.124928	-0.475082	-0.163416	0.0395382	0.313312	-0.609785	-0.0566759	-0.369294	-0.276974	-0.564639	-0.336247	0	-0.299572	-0.191179	-0.533644	-0.0612651	-0.299572	0.0554453	-0.329555	0.220479	-0.150287	0.236282	0.440959	-0.438704	0.31872	-0.0580183	-0.0686988	-0.208362
GmGRAS113	0.203021	0.179824	-0.0276824	0.351223	-0.163648	1	0.00450403	-0.0537887	0.0436953	-0.131821	0.349873	-0.18054	-0.220141	-0.0950186	0.134775	0.729754	-0.162726	-0.122599	0.21519	0.796218	0.666589	0.773372	0.267729	-0.157355	-0.102153	-0.122556	0.716646	-0.0309252	0.0581192	-0.086512	-0.017256	0.0693027	-0.0769231	1	-0.0914424	-0.151335	-0.135684	-0.0769231	-0.210392	0.944552	-0.113228	-0.137209	-0.282594	-0.113228	-0.229603	-0.118213	0.239257	-0.12701	0.107764
GmGRAS114	0.728338	0.277651	0.468174	0.524071	0.197438	-0.166925	0.223686	-0.0952172	-0.222479	0.234776	0.305477	0.481868	0.492612	-0.0149642	0.468476	-0.391275	0.689759	0.582603	0.0926954	-0.305056	0.0473882	-0.0298763	0.364977	0.905436	0.655328	-0.255831	-0.149377	0.710812	0.58254	0.726831	0.132091	0.824445	0.626851	-0.166925	0.0107699	0.304367	0.819214	-0.176786	0.711132	0.07901	0.30221	0.602287	-0.298546	-0.245708	0.636619	-0.0268931	0.574062	0.249336	0.384151
GmGRAS115	-0.197158	0.00739002	-0.194863	-0.111663	0.177575	-0.0769231	-0.197276	-0.125507	-0.107724	0.202507	-0.0858887	-0.18054	0.0297487	-0.0950186	0.156588	0.0299899	-0.0238135	-0.122599	-0.195628	-0.0049916	-0.0628858	0.109485	-0.16491	0.209807	-0.036214	0.266918	-0.126467	-0.107329	-0.198829	-0.086512	-0.131822	-0.153091	-0.0769231	-0.0769231	-0.280102	-0.120518	-0.135684	-0.0769231	-0.014237	-0.0283649	-0.113228	-0.137209	-0.0236847	-0.113228	-0.043768	0.289167	0.0140039	-0.299884	-0.168476
GmGRAS116	-0.0413242	-0.50767	-0.216116	-0.216985	0.381868	-0.354338	-0.259904	-0.230887	-0.100041	-0.360811	-0.593616	-0.0709663	0.584467	-0.24433	0.343723	-0.352526	-0.101772	0.0961201	0.00861088	-0.480682	0.034375	-0.22362	-0.244125	-0.244513	-0.168886	0.273444	-0.452237	-0.25273	-0.307424	-0.237334	-0.177285	-0.193584	-0.18898	-0.354338	0.811304	-0.160749	-0.11212	-0.0566941	0.299634	-0.357147	-0.367418	-0.262735	0.936747	-0.343078	-0.146549	0.692947	-0.158002	0.159446	-0.323688
[truncated: 65 more columns]
