# Supplementary material for: Genome-wide identification and characterization of GRAS genes in soybean (Glycine max)
Source: BMC Plant Biol. 2020 Sep 5;20:415. doi: 10.1186/s12870-020-02636-5 (PMC7487615; doi:10.1186/s12870-020-02636-5)
Supplement: Supplementary file 13 — Additional file 13: Table S12. Expression profiles of GmGRAS genes in soybean root during dehydration and salt stresses. [file 12870_2020_2636_MOESM13_ESM.xls]

## Sheet: Sheet1
Table S12 Expression profiles of GmGRAS genes in soybean root during dehydration and salt stresses
GmGRAS Gene Name	GmGRAS Gene ID	Gene ID in published data	Co_0h	Na_1h	Na_6h	Na_12h	De_1h	De_6h	De_12h
GmGRAS2	Glyma.01G136300.1.Wm82.a2.v1	Glyma01g33270	133.115	194.253	177.685	146.59	239.088	150.515	98.2782
GmGRAS3	Glyma.01G177200.1.Wm82.a2.v1	Glyma01g38360	77.358	124.548	59.6026	62.4139	102.992	55.4381	47.5682
GmGRAS4	Glyma.01G194200.1.Wm82.a2.v1	Glyma01g40180	207.631	205.871	121.856	143.042	139.649	71.3021	56.5681
GmGRAS5	Glyma.01G226600.1.Wm82.a2.v1	Glyma01g43620	20.331	19.1941	18.1379	26.2518	16.2846	10.6686	7.67851
GmGRAS6	Glyma.02G012000.1.Wm82.a2.v1	Glyma02g01530	0	0	0	0	0	0	0.513224
GmGRAS7	Glyma.02G058700.1.Wm82.a2.v1	Glyma02g06530	62.4154	119.551	48.7641	51.6126	85.6123	57.7947	48.3537
GmGRAS9	Glyma.02G297700.1.Wm82.a2.v1	Glyma02g46730	58.0475	233.087	57.6474	43.6805	401.242	159.722	107.057
GmGRAS10	Glyma.02G306200.1.Wm82.a2.v1	Glyma02g47640	236.826	209.783	181.404	186.029	222.815	307.164	188.084
GmGRAS11	Glyma.03G031800.1.Wm82.a2.v1	Glyma03g03760	200.963	220.241	262.711	201.929	247.135	156.6	101.618
GmGRAS12	Glyma.03G050800.1.Wm82.a2.v1	Glyma03g06530	4.13058	0.439216	7.82565	8.27318	3.64624	9.69884	3.83926
GmGRAS13	Glyma.03G065700.2.Wm82.a2.v1	Glyma03g10320	6.29663	9.34691	7.7067	3.95157	5.83384	4.30481	3.84493
GmGRAS16	Glyma.04G150500.1.Wm82.a2.v1	Glyma04g21340	25.6148	23.483	30.591	39.4216	25.9708	44.3375	23.7955
GmGRAS15	Glyma.04G138900.1.Wm82.a2.v1	Glyma04g28490	171.739	89.9177	140.118	181.13	106.639	99.5097	39.9209
GmGRAS17	Glyma.04G242100.2.Wm82.a2.v1	Glyma04g42090	541.508	637.833	175.117	229.958	435.213	552.497	260.446
GmGRAS18	Glyma.04G251900.1.Wm82.a2.v1	Glyma04g43090	3.54758	3.52676	4.00579	3.622	2.62293	4.35674	5.88932
GmGRAS19	Glyma.05G045300.1.Wm82.a2.v1	Glyma05g03020	0.257199	0	0	0.942231	1.28995	1.62343	0
GmGRAS20	Glyma.05G049300.2.Wm82.a2.v1	Glyma05g03490	182.108	255.237	310.748	206.416	205.776	83.876	43.0286
GmGRAS21	Glyma.05G103400.1.Wm82.a2.v1	Glyma05g22140	14.167	30.5235	25.9533	31.7293	13.3979	17.0046	5.37326
GmGRAS22	Glyma.05G105600.1.Wm82.a2.v1	Glyma05g22460	55.2381	116.556	86.6953	85.2574	74.9746	44.6788	23.0214
GmGRAS23	Glyma.05G140400.1.Wm82.a2.v1	Glyma05g27190	324.628	429.239	359.423	375.004	313.181	302.181	223.167
GmGRAS24	Glyma.06G110800.1.Wm82.a2.v1	Glyma06g11610	1.04148	2.70939	1.10337	2.16081	1.4711	1.7633	0.768418
GmGRAS26	Glyma.06G213100.1.Wm82.a2.v1	Glyma06g23940	39.1984	47.8544	41.792	41.6491	56.8768	34.2777	14.0725
GmGRAS27	Glyma.06G265500.1.Wm82.a2.v1	Glyma06g41500	52.0463	24.8441	12.6783	10.895	35.8778	237.789	101.488
GmGRAS28	Glyma.07G039400.1.Wm82.a2.v1	Glyma07g04430	30.536	20.6106	34.7212	27.3659	26.6593	41.3885	22.2785
GmGRAS29	Glyma.07G133100.1.Wm82.a2.v1	Glyma07g15950	34.5587	68.074	40.6964	43.6487	51.4174	36.2248	28.4258
GmGRAS31	Glyma.07G266500.1.Wm82.a2.v1	Glyma07g39650	262.023	222.891	58.837	50.7803	171.453	322.916	223.006
GmGRAS32	Glyma.08G095800.1.Wm82.a2.v1	Glyma08g10140	319.23	416.17	279.258	365.492	329.277	252.52	222.884
GmGRAS33	Glyma.08G146900.1.Wm82.a2.v1	Glyma08g15530	0.784278	0.878432	1.06638	2.75323	0.0779325	2.04522	2.04723
GmGRAS34	Glyma.08G237300.1.Wm82.a2.v1	Glyma08g25800	0	0	0.553283	0	0.414952	0	0.768418
GmGRAS35	Glyma.08G325900.1.Wm82.a2.v1	Glyma08g43780	46.8909	42.0169	39.9625	62.6679	69.41	167.403	141.054
GmGRAS36	Glyma.09G011800.1.Wm82.a2.v1	Glyma09g01440	84.1519	102.327	39.0387	39.7579	100.879	269.836	162.947
GmGRAS37	Glyma.09G036500.1.Wm82.a2.v1	Glyma09g04110	2.20748	1.69282	0.76965	0	1.82586	0.331944	4.35815
GmGRAS39	Glyma.09G133600.1.Wm82.a2.v1	Glyma09g24740	306.007	332.823	220.446	203.73	245.881	223.601	154.29
GmGRAS41	Glyma.09G270000.1.Wm82.a2.v1	Glyma09g40620	38.4929	77.2513	53.584	23.1825	58.3792	24.5474	16.1396
GmGRAS44	Glyma.10G190200.1.Wm82.a2.v1	Glyma10g33380	30.6355	22.2802	26.9086	29.8563	24.1045	41.6707	28.1621
GmGRAS45	Glyma.10G215000.1.Wm82.a2.v1	Glyma10g35920	0.514398	1.50083	1.38001	1.20508	1.86832	0.165972	0
GmGRAS46	Glyma.10G232000.1.Wm82.a2.v1	Glyma10g37640	46.0348	43.586	39.146	34.6342	42.6534	45.4823	21.7539
GmGRAS47	Glyma.11G016100.1.Wm82.a2.v1	Glyma11g01850	11.9099	12.8024	6.46908	11.4449	4.85562	6.50391	3.5869
GmGRAS48	Glyma.11G047700.1.Wm82.a2.v1	Glyma11g05110	153.347	220.124	140.612	180.391	146.35	93.8032	67.2976
GmGRAS49	Glyma.11G065200.1.Wm82.a2.v1	Glyma11g06980	81.4049	191.889	38.9841	63.3581	105.108	64.891	38.8661
GmGRAS51	Glyma.11G096000.1.Wm82.a2.v1	Glyma11g10170	105.534	106.852	117.913	89.7409	105.838	102.49	54.0161
GmGRAS52	Glyma.11G096500.1.Wm82.a2.v1	Glyma11g10220	47.311	38.4595	51.3945	88.9055	28.1076	27.9499	24.0506
GmGRAS53	Glyma.11G138000.1.Wm82.a2.v1	Glyma11g14670	27.5602	32.7759	15.4986	20.7791	26.5536	67.6877	66.3108
GmGRAS55	Glyma.11G138200.1.Wm82.a2.v1	Glyma11g14690	0.63892	0.439216	0.533192	0.599168	1.08899	0.48582	1.02645
GmGRAS54	Glyma.11G138100.1.Wm82.a2.v1	Glyma11g14700	6.99147	8.63425	6.2744	8.95931	8.68359	10.1069	5.88648
GmGRAS56	Glyma.11G138300.1.Wm82.a2.v1	Glyma11g14710	65.8488	60.2379	59.6043	70.824	57.7333	62.9155	50.4151
GmGRAS57	Glyma.11G138400.3.Wm82.a2.v1	Glyma11g14720	30.6269	34.0122	27.1554	37.3612	36.437	45.3853	40.1619
GmGRAS58	Glyma.11G138500.1.Wm82.a2.v1	Glyma11g14740	1.95662	1.74085	1.34302	2.15406	1.9387	11.0024	13.3268
GmGRAS59	Glyma.11G138600.1.Wm82.a2.v1	Glyma11g14750	54.317	40.5871	46.3863	55.8337	47.364	54.8113	35.5769
GmGRAS60	Glyma.11G150200.1.Wm82.a2.v1	Glyma11g20980	2.50791	0.939494	1.4001	0	0.719133	1.5715	0.768418
GmGRAS62	Glyma.11G216500.1.Wm82.a2.v1	Glyma11g33720	493.967	551.468	528.55	563.351	461.755	393.964	249.889
GmGRAS63	Glyma.12G012100.1.Wm82.a2.v1	Glyma12g01470	0	0	0.5131	0.599168	0	0.48582	1.534
GmGRAS64	Glyma.12G018100.1.Wm82.a2.v1	Glyma12g02060	141.983	118.034	118.328	120.074	103.534	104.873	93.6762
GmGRAS65	Glyma.12G022100.2.Wm82.a2.v1	Glyma12g02490	110.295	97.4889	135.462	125.757	108.019	143.686	75.9827
GmGRAS66	Glyma.12G022600.1.Wm82.a2.v1	Glyma12g02530	13.6986	12.2323	20.0592	19.5267	14.4421	4.39466	3.3317
GmGRAS67	Glyma.12G061900.1.Wm82.a2.v1	Glyma12g06630	187.542	150.022	79.9883	74.0982	172.875	241.797	156.406
GmGRAS68	Glyma.12G062000.1.Wm82.a2.v1	Glyma12g06640	10.2259	9.23781	6.60652	8.87235	15.3622	11.718	7.68418
GmGRAS70	Glyma.12G062200.1.Wm82.a2.v1	Glyma12g06670	30.8308	25.0739	23.7649	36.9351	27.3824	25.0717	18.6887
GmGRAS71	Glyma.12G137700.1.Wm82.a2.v1	Glyma12g16750	3.48079	28.6545	4.18357	8.23747	51.7054	131.748	179.013
GmGRAS72	Glyma.12G197300.1.Wm82.a2.v1	Glyma12g32350	2.915	1.28563	0.295135	2.41691	0.545528	0.331944	0.768418
GmGRAS73	Glyma.12G216100.1.Wm82.a2.v1	Glyma12g34420	97.6822	387.417	33.8981	30.5869	340.123	159.977	147.641
GmGRAS75	Glyma.13G081700.1.Wm82.a2.v1	Glyma13g02840	23.3356	16.8746	28.1567	24.0465	14.24	13.2414	14.6056
GmGRAS74	Glyma.13G037100.1.Wm82.a2.v1	Glyma13g09220	209.835	171.57	123.85	156.784	176.367	404.619	305.445
GmGRAS76	Glyma.13G124900.1.Wm82.a2.v1	Glyma13g18680	10.3776	2.16406	5.14774	8.01708	5.10773	28.0377	19.1991
GmGRAS77	Glyma.13G285400.1.Wm82.a2.v1	Glyma13g36120	189.726	301.245	43.131	36.0481	269.221	432.626	406.374
GmGRAS78	Glyma.13G304900.1.Wm82.a2.v1	Glyma13g38080	1.11008	0	1.10497	3.19	0.32947	1.13761	1.27597
GmGRAS79	Glyma.13G337200.1.Wm82.a2.v1	Glyma13g41220	9.66533	20.0856	8.45945	7.2063	15.4334	13.5296	10.4857
GmGRAS81	Glyma.13G337400.1.Wm82.a2.v1	Glyma13g41240	38.221	47.3672	27.0452	28.9006	96.6299	137.19	100.147
GmGRAS84	Glyma.13G345700.1.Wm82.a2.v1	Glyma13g42100	37.0539	16.7916	19.3113	24.7954	9.40763	24.8041	13.3183
GmGRAS85	Glyma.14G006900.1.Wm82.a2.v1	Glyma14g01020	263.729	257.346	172.243	231.663	201.053	411.613	213.989
GmGRAS86	Glyma.14G016000.1.Wm82.a2.v1	Glyma14g01960	57.4052	97.0206	47.4879	39.3481	118.776	141.068	95.7404
GmGRAS87	Glyma.14G119100.1.Wm82.a2.v1	Glyma14g27290	238.668	253.182	114.157	176.436	251.016	579.13	436.768
GmGRAS88	Glyma.15G028600.1.Wm82.a2.v1	Glyma15g03290	49.0675	28.3606	23.5935	62.2219	13.4284	38.0466	35.0864
GmGRAS89	Glyma.15G036900.1.Wm82.a2.v1	Glyma15g04160	190.831	202.301	118.653	108.239	359.439	290.997	179.433
GmGRAS92	Glyma.15G037200.2.Wm82.a2.v1	Glyma15g04190	36.5275	22.6728	27.3211	32.0056	20.7058	24.3887	21.4902
GmGRAS93	Glyma.15G116300.1.Wm82.a2.v1	Glyma15g12320	80.2991	71.3548	53.0086	54.043	57.2025	237.113	155.819
GmGRAS95	Glyma.15G141400.1.Wm82.a2.v1	Glyma15g15110	1.95028	2.1931	1.32293	2.76673	1.16899	4.35837	3.07367
GmGRAS97	Glyma.16G008200.1.Wm82.a2.v1	Glyma16g01020	4.68483	7.22069	9.07461	2.49713	7.63519	10.7724	3.07084
GmGRAS99	Glyma.16G141300.1.Wm82.a2.v1	Glyma16g25570	72.2859	137.818	60.0342	76.7017	100.408	43.7344	35.8435
GmGRAS100	Glyma.16G156700.1.Wm82.a2.v1	Glyma16g27310	10.1666	5.62677	5.3858	9.56523	15.4211	14.1553	11.2711
GmGRAS101	Glyma.16G179900.1.Wm82.a2.v1	Glyma16g29900	265.75	285.086	284.032	281.079	301.154	297.72	240.209
GmGRAS102	Glyma.17G007600.2.Wm82.a2.v1	Glyma17g01150	60.8002	83.7339	22.739	34.3916	81.3485	171.574	244.056
GmGRAS103	Glyma.17G127500.1.Wm82.a2.v1	Glyma17g13680	0.514398	0	0	0.343063	0.467595	0.651792	0
GmGRAS104	Glyma.17G131200.1.Wm82.a2.v1	Glyma17g14030	233.496	388.329	409.632	308.643	291.32	100.129	65.5566
GmGRAS105	Glyma.17G160800.1.Wm82.a2.v1	Glyma17g17400	51.152	113.52	52.5746	60.5922	63.7361	30.668	20.1944
GmGRAS106	Glyma.17G162800.1.Wm82.a2.v1	Glyma17g17710	6.79834	2.77045	9.40848	13.7844	2.51971	8.73901	2.29675
GmGRAS107	Glyma.18G040000.1.Wm82.a2.v1	Glyma18g04500	427.417	353.283	368.712	491.911	297.243	277.829	213.856
GmGRAS108	Glyma.18G081100.1.Wm82.a2.v1	Glyma18g09030	112.663	83.9172	100.913	105.319	123.231	330.522	188.586
GmGRAS109	Glyma.18G182500.4.Wm82.a2.v1	Glyma18g39920	52.3226	82.3685	62.3696	77.8449	81.8583	80.7793	52.1957
GmGRAS110	Glyma.18G205100.1.Wm82.a2.v1	Glyma18g43580	26.419	14.5461	8.08874	26.5813	11.422	36.3816	38.1487
GmGRAS111	Glyma.18G220100.1.Wm82.a2.v1	Glyma18g45220	21.4308	44.8501	25.6403	21.7785	33.6859	18.5051	17.9231
GmGRAS113	Glyma.19G216700.1.Wm82.a2.v1	Glyma19g40440	0	0.423205	0.828327	0.942231	0.414952	0.91971	0
GmGRAS114	Glyma.20G162100.1.Wm82.a2.v1	Glyma20g30150	47.218	44.8918	26.3054	28.3371	34.8776	37.5416	23.7955
GmGRAS115	Glyma.20G176800.1.Wm82.a2.v1	Glyma20g31680	0.26354	0	2.02896	0	0.570817	1.30358	0
GmGRAS116	Glyma.20G200500.1.Wm82.a2.v1	Glyma20g34260	83.7164	64.3026	83.4027	79.1032	83.4724	117.956	101.326
Co: control; De: dehydration; Na: salt stress
