# Supplementary material for: Genome-wide identification and characterization of GRAS genes in soybean (Glycine max)
Source: BMC Plant Biol. 2020 Sep 5;20:415. doi: 10.1186/s12870-020-02636-5 (PMC7487615; doi:10.1186/s12870-020-02636-5)
Supplement: Supplementary file 14 — Additional file 14: Table S13. Pairwise correlation coefficients between different expressed GmGRAS genes during saline stress. [file 12870_2020_2636_MOESM14_ESM.xls]

## Sheet: Sheet1
Table S13 Pairwise correlation coefficients between different expressed GmGRAS genes during saline stress
GmGRAS Gene Name	GmGRAS2	GmGRAS3	GmGRAS4	GmGRAS5	GmGRAS6	GmGRAS7	GmGRAS9	GmGRAS10	GmGRAS11	GmGRAS12	GmGRAS13	GmGRAS16	GmGRAS15	GmGRAS17	GmGRAS18	GmGRAS19	GmGRAS20	GmGRAS21	GmGRAS22	GmGRAS23	GmGRAS24	GmGRAS26	GmGRAS27	GmGRAS28	GmGRAS29	GmGRAS31	GmGRAS32	GmGRAS33	GmGRAS34	GmGRAS35	GmGRAS36	GmGRAS37	GmGRAS39	GmGRAS41	GmGRAS44	GmGRAS45	GmGRAS46	GmGRAS47	GmGRAS48	GmGRAS49	GmGRAS51	GmGRAS52	GmGRAS53	GmGRAS55	GmGRAS54	GmGRAS56	GmGRAS57	GmGRAS58	GmGRAS59
GmGRAS2	1	0.577877	-0.0729357	-0.540058	-0.709006	0.633245	0.753552	-0.39141	0.617948	-0.418644	0.805307	-0.367117	-0.921205	0.140374	0.260479	-0.615934	0.793862	0.594115	0.901203	0.811732	0.507698	0.870554	-0.477701	-0.394905	0.802691	-0.084788	0.340885	-0.320313	0.351565	-0.593579	0.233668	-0.0163443	0.234146	0.871333	-0.956553	0.875345	0.0178266	-0.187262	0.495183	0.551049	0.494565	-0.478948	0.150646	-0.977749	0.0809569	-0.788271	-0.14932	-0.652309	-0.955685
GmGRAS3	0.577877	1	0.748692	-0.343983	-0.0803081	0.996422	0.970668	0.413613	-0.191078	-0.95976	0.709425	-0.712734	-0.82541	0.865865	-0.598165	-0.458886	-0.00298835	0.186134	0.638159	0.732777	0.684814	0.83076	0.245419	-0.862515	0.873938	0.663792	0.791571	-0.459103	-0.47393	-0.385301	0.894994	0.557861	0.85749	0.793799	-0.790572	0.292866	0.555865	0.637652	0.844677	0.993022	0.082213	-0.620152	0.893794	-0.724198	0.432773	-0.427478	0.244092	0.00163364	-0.710722
GmGRAS4	-0.0729357	0.748692	1	-0.196866	0.579289	0.691373	0.569712	0.901923	-0.59952	-0.875125	0.35184	-0.732602	-0.316123	0.977222	-0.836934	-0.260812	-0.553554	-0.41426	-0.0228403	0.139091	0.258848	0.258457	0.796282	-0.608745	0.352554	0.96568	0.540906	-0.510998	-0.727242	-0.196422	0.951321	0.844372	0.935418	0.360874	-0.210179	-0.412766	0.821918	0.814277	0.500749	0.733734	-0.0813345	-0.554578	0.949973	-0.099463	0.245368	-0.0541785	0.190292	0.355646	-0.170654
GmGRAS5	-0.540058	-0.343983	-0.196866	1	-0.119034	-0.332839	-0.394105	-0.22439	-0.651023	0.450514	-0.876974	0.810141	0.637452	-0.311825	-0.357843	0.991341	-0.594008	0.343256	-0.148602	-0.0419905	0.308763	-0.246685	-0.273886	-0.1682	-0.183049	-0.39155	0.28695	0.930838	-0.52206	0.997779	-0.397826	-0.62257	-0.499565	-0.768671	0.51941	-0.120342	-0.660842	0.368185	0.155785	-0.233575	-0.957306	0.922831	-0.130977	0.470733	0.675408	0.94088	0.823254	0.838098	0.709758
GmGRAS6	-0.709006	-0.0803081	0.579289	-0.119034	1	-0.164218	-0.296049	0.8726	-0.472939	-0.188916	-0.154241	-0.391662	0.421592	0.425073	-0.380923	-0.0638963	-0.662325	-0.95059	-0.817328	-0.726442	-0.580235	-0.619662	0.945254	0.249561	-0.552075	0.689973	-0.291212	-0.420652	-0.333333	-0.0644733	0.371985	0.707764	0.424006	-0.278738	0.566489	-0.961327	0.687131	0.293397	-0.384354	-0.123327	0.0301165	-0.275771	0.299734	0.659166	-0.373851	0.217489	-0.252407	0.303102	0.471253
GmGRAS7	0.633245	0.996422	0.691373	-0.332839	-0.164218	1	0.985948	0.33522	-0.146709	-0.934022	0.717023	-0.673602	-0.853755	0.82068	-0.55784	-0.4511	0.0551969	0.263971	0.700919	0.786403	0.725509	0.874771	0.162904	-0.873427	0.911512	0.598585	0.806492	-0.420751	-0.438597	-0.378326	0.85425	0.493025	0.81304	0.810721	-0.83131	0.371754	0.492921	0.6043	0.86731	0.992865	0.0815085	-0.592278	0.858437	-0.773446	0.457697	-0.443871	0.260394	-0.0266532	-0.744818
GmGRAS9	0.753552	0.970668	0.569712	-0.394105	-0.296049	0.985948	1	0.1971	0.0064652	-0.881935	0.779517	-0.646873	-0.922813	0.725553	-0.419099	-0.511266	0.216982	0.357138	0.792134	0.845845	0.729869	0.932341	0.0314525	-0.829703	0.949095	0.486911	0.761846	-0.420994	-0.299005	-0.444507	0.773936	0.410639	0.738314	0.87437	-0.912364	0.507115	0.417781	0.474711	0.846445	0.962547	0.170977	-0.601564	0.761173	-0.868228	0.411329	-0.543342	0.194253	-0.159896	-0.837353
GmGRAS10	-0.39141	0.413613	0.901923	-0.22439	0.8726	0.33522	0.1971	1	-0.571521	-0.634608	0.165917	-0.674139	0.0068835	0.812607	-0.6761	-0.232544	-0.646857	-0.759885	-0.43701	-0.298866	-0.167607	-0.163057	0.97844	-0.218667	-0.0750795	0.94899	0.151396	-0.564696	-0.579009	-0.195295	0.77338	0.897677	0.796106	0.100685	0.150891	-0.743342	0.875372	0.616214	0.084773	0.37709	0.0120735	-0.513647	0.722269	0.267015	-0.0837058	0.0394192	-0.0589244	0.330129	0.115219
GmGRAS11	0.617948	-0.191078	-0.59952	-0.651023	-0.472939	-0.146709	0.0064652	-0.571521	1	0.239718	0.505959	-0.100621	-0.389259	-0.462666	0.900129	-0.613652	0.961669	0.177369	0.29323	0.0857783	-0.300874	0.152023	-0.477995	0.478195	0.0272416	-0.443052	-0.521494	-0.334406	0.95173	-0.660176	-0.366729	-0.183315	-0.285135	0.437672	-0.39122	0.549876	-0.134166	-0.876741	-0.372379	-0.261493	0.813386	-0.328187	-0.565529	-0.441632	-0.626168	-0.761244	-0.732818	-0.95962	-0.550582
GmGRAS12	-0.418644	-0.95976	-0.875125	0.450514	-0.188916	-0.934022	-0.881935	-0.634608	0.239718	1	-0.715885	0.851266	0.735361	-0.957872	0.629811	0.544597	0.114908	0.0972306	-0.411362	-0.514044	-0.472617	-0.653308	-0.498318	0.738206	-0.705379	-0.841117	-0.649201	0.62964	0.484508	0.475614	-0.980115	-0.767029	-0.96737	-0.754035	0.654438	-0.0449164	-0.76351	-0.644043	-0.688261	-0.931816	-0.17584	0.744741	-0.935474	0.563423	-0.251559	0.438657	-0.0896246	0.000566246	0.620886
GmGRAS13	0.805307	0.709425	0.35184	-0.876974	-0.154241	0.717023	0.779517	0.165917	0.505959	-0.715885	1	-0.83704	-0.925907	0.521418	0.089495	-0.931819	0.584211	0.0210537	0.559462	0.501266	0.185909	0.675512	0.115032	-0.299671	0.632218	0.438411	0.188227	-0.811813	0.257033	-0.904627	0.609877	0.562624	0.659311	0.981102	-0.852235	0.41852	0.594876	-0.0618592	0.32945	0.632291	0.749883	-0.90592	0.423612	-0.806178	-0.242501	-0.939025	-0.460998	-0.693436	-0.940962
GmGRAS16	-0.367117	-0.712734	-0.732602	0.810141	-0.391662	-0.673602	-0.646873	-0.674139	-0.100621	0.851266	-0.83704	1	0.66318	-0.806374	0.256606	0.847283	-0.100275	0.446159	-0.133165	-0.155974	0.0199047	-0.36695	-0.638172	0.279138	-0.378232	-0.839956	-0.156524	0.942966	0.0765327	0.811295	-0.852611	-0.922948	-0.910305	-0.774432	0.522761	0.12334	-0.936501	-0.239984	-0.227293	-0.62917	-0.610764	0.972663	-0.67076	0.424575	0.293709	0.697929	0.437359	0.374106	0.624684
GmGRAS15	-0.921205	-0.82541	-0.316123	0.637452	0.421592	-0.853755	-0.922813	0.0068835	-0.389259	0.735361	-0.925907	0.66318	1	-0.509953	0.044396	0.729166	-0.561524	-0.361171	-0.820606	-0.790934	-0.532735	-0.903538	0.120311	0.569518	-0.871765	-0.30735	-0.486655	0.548304	-0.0908964	0.685694	-0.591548	-0.342199	-0.593765	-0.981027	0.984288	-0.651703	-0.367826	-0.101739	-0.621759	-0.787287	-0.490712	0.707686	-0.4957	0.95918	-0.113013	0.805832	0.127296	0.524105	0.983245
GmGRAS17	0.140374	0.865865	0.977222	-0.311825	0.425073	0.82068	0.725553	0.812607	-0.462666	-0.957872	0.521418	-0.806374	-0.509953	1	-0.774504	-0.391302	-0.379978	-0.286139	0.168297	0.3098	0.363521	0.44114	0.689649	-0.68715	0.520005	0.941102	0.608145	-0.576871	-0.64603	-0.3227	0.994229	0.835739	0.978781	0.544103	-0.412046	-0.224122	0.820774	0.767488	0.601235	0.8451	0.0260734	-0.653647	0.974728	-0.306566	0.259053	-0.222618	0.155364	0.213003	-0.373074
GmGRAS18	0.260479	-0.598165	-0.836934	-0.357843	-0.380923	-0.55784	-0.419099	-0.6761	0.900129	0.629811	0.089495	0.256606	0.044396	-0.774504	1	-0.27875	0.792894	0.0964045	-0.0202355	-0.23139	-0.523136	-0.227192	-0.529139	0.75757	-0.348557	-0.678965	-0.75837	-0.0420375	0.983193	-0.348786	-0.709169	-0.425643	-0.629601	0.00241319	0.0212098	0.344909	-0.384835	-0.995563	-0.659904	-0.649219	0.608236	0.0293511	-0.863652	-0.0525126	-0.676839	-0.421754	-0.681765	-0.77587	-0.137425
GmGRAS19	-0.615934	-0.458886	-0.260812	0.991341	-0.0638963	-0.4511	-0.511266	-0.232544	-0.613652	0.544597	-0.931819	0.847283	0.729166	-0.391302	-0.27875	1	-0.590923	0.265676	-0.255297	-0.162406	0.183332	-0.365644	-0.255232	-0.0396627	-0.307969	-0.4309	0.16017	0.928488	-0.449142	0.996663	-0.478977	-0.636509	-0.568971	-0.844425	0.618002	-0.189719	-0.673488	0.280105	0.0248635	-0.35458	-0.920588	0.947198	-0.227646	0.566775	0.572737	0.95894	0.742425	0.809389	0.785216
GmGRAS20	0.793862	-0.00298835	-0.553554	-0.594008	-0.662325	0.0551969	0.216982	-0.646857	0.961669	0.114908	0.584211	-0.100275	-0.561524	-0.379978	0.792894	-0.590923	1	0.406545	0.542935	0.353159	-0.027834	0.400527	-0.606349	0.235422	0.281333	-0.454552	-0.274009	-0.261775	0.845153	-0.620911	-0.278976	-0.246066	-0.225021	0.565831	-0.592244	0.751826	-0.198336	-0.746001	-0.11338	-0.0557346	0.719324	-0.313897	-0.436766	-0.648633	-0.398873	-0.782158	-0.54865	-0.913904	-0.698159
GmGRAS21	0.594115	0.186134	-0.41426	0.343256	-0.95059	0.263971	0.357138	-0.759885	0.177369	0.0972306	0.0210537	0.446159	-0.361171	-0.286139	0.0964045	0.265676	0.406545	1	0.827013	0.799985	0.768192	0.662036	-0.877758	-0.467502	0.631008	-0.593149	0.526227	0.566172	0.0299552	0.284534	-0.259051	-0.704891	-0.345801	0.185161	-0.520143	0.888199	-0.698834	-0.00602555	0.580368	0.257665	-0.308348	0.398189	-0.111097	-0.603645	0.642203	0.0048663	0.537856	-0.0087606	-0.357566
GmGRAS22	0.901203	0.638159	-0.0228403	-0.148602	-0.817328	0.700919	0.792134	-0.43701	0.29323	-0.411362	0.559462	-0.133165	-0.820606	0.168297	-0.0202355	-0.255297	0.542935	0.827013	1	0.976909	0.819119	0.958592	-0.585114	-0.667949	0.926996	-0.14688	0.6549	0.0252078	0.020199	-0.214045	0.230108	-0.208593	0.173652	0.698194	-0.908122	0.917741	-0.191773	0.109914	0.763498	0.662327	0.0694374	-0.177152	0.272585	-0.940776	0.499678	-0.454271	0.292477	-0.27608	-0.798715
GmGRAS23	0.811732	0.732777	0.139091	-0.0419905	-0.726442	0.786403	0.845845	-0.298866	0.0857783	-0.514044	0.501266	-0.155974	-0.790934	0.3098	-0.23139	-0.162406	0.353159	0.799985	0.976909	1	0.915273	0.974785	-0.474646	-0.810012	0.970219	-0.0199579	0.801168	0.0624758	-0.193686	-0.107849	0.354419	-0.138327	0.280078	0.657748	-0.875572	0.824251	-0.131267	0.318493	0.883461	0.770117	-0.0842021	-0.149894	0.435318	-0.894264	0.645375	-0.329864	0.448484	-0.0879917	-0.730831
GmGRAS24	0.507698	0.684814	0.258848	0.308763	-0.580235	0.725509	0.729869	-0.167607	-0.300874	-0.472617	0.185909	0.0199047	-0.532735	0.363521	-0.523136	0.183332	-0.027834	0.768192	0.819119	0.915273	1	0.838141	-0.367584	-0.923859	0.878441	0.0326009	0.94772	0.310327	-0.529816	0.248565	0.36499	-0.189275	0.255102	0.371028	-0.632687	0.610554	-0.202461	0.600999	0.962675	0.758205	-0.464416	0.106441	0.541232	-0.645221	0.895855	0.055975	0.763987	0.320309	-0.419942
GmGRAS26	0.870554	0.83076	0.258457	-0.246685	-0.619662	0.874771	0.932341	-0.163057	0.152023	-0.653308	0.675512	-0.36695	-0.903538	0.44114	-0.227192	-0.365644	0.400527	0.662036	0.958592	0.974785	0.838141	1	-0.330825	-0.795206	0.991924	0.140436	0.758298	-0.161667	-0.150432	-0.30909	0.497711	0.0604273	0.444592	0.80519	-0.952625	0.77304	0.0724203	0.306375	0.858113	0.844192	0.093547	-0.366721	0.524328	-0.951466	0.509955	-0.497667	0.289173	-0.211098	-0.846981
GmGRAS27	-0.477701	0.245419	0.796282	-0.273886	0.945254	0.162904	0.0314525	0.97844	-0.477995	-0.498318	0.115032	-0.638172	0.120311	0.689649	-0.529139	-0.255232	-0.606349	-0.877758	-0.585114	-0.474646	-0.367584	-0.330825	1	-0.0126061	-0.256083	0.887727	-0.0555683	-0.595601	-0.43656	-0.233773	0.652074	0.885297	0.696342	0.014846	0.276913	-0.830307	0.866909	0.456274	-0.121964	0.195827	0.106343	-0.504573	0.56753	0.389012	-0.265463	0.0280916	-0.213929	0.246603	0.199049
GmGRAS28	-0.394905	-0.862515	-0.608745	-0.1682	0.249561	-0.873427	-0.829703	-0.218667	0.478195	0.738206	-0.299671	0.279138	0.569518	-0.68715	0.75757	-0.0396627	0.235422	-0.467502	-0.667949	-0.810012	-0.923859	-0.795206	-0.0126061	1	-0.864896	-0.410387	-0.991919	-0.0465084	0.71844	-0.118744	-0.678944	-0.181734	-0.582968	-0.454934	0.609208	-0.342246	-0.162368	-0.812782	-0.989633	-0.916168	0.406431	0.13873	-0.821374	0.575543	-0.829357	-0.0163804	-0.697592	-0.396582	0.419899
GmGRAS29	0.802691	0.873938	0.352554	-0.183049	-0.552075	0.911512	0.949095	-0.0750795	0.0272416	-0.705379	0.632218	-0.378232	-0.871765	0.520005	-0.348557	-0.307969	0.281333	0.631008	0.926996	0.970219	0.878441	0.991924	-0.256083	-0.864896	1	0.216719	0.830577	-0.141232	-0.274005	-0.24449	0.565569	0.105271	0.503223	0.76953	-0.917503	0.702267	0.111342	0.424599	0.913291	0.89446	0.00416757	-0.348348	0.61342	-0.907646	0.58449	-0.418099	0.373367	-0.0979439	-0.793585
GmGRAS31	-0.084788	0.663792	0.96568	-0.39155	0.689973	0.598585	0.486911	0.94899	-0.443052	-0.841117	0.438411	-0.839956	-0.30735	0.941102	-0.678965	-0.4309	-0.454552	-0.593149	-0.14688	-0.0199579	0.0326009	0.140436	0.887727	-0.410387	0.216719	1	0.322438	-0.690904	-0.546404	-0.38009	0.927664	0.953183	0.946115	0.398888	-0.168492	-0.497346	0.938916	0.641356	0.29904	0.620239	0.139498	-0.696364	0.856835	-0.0504056	-0.0145713	-0.197799	-0.0664348	0.172979	-0.194671
GmGRAS32	0.340885	0.791571	0.540906	0.28695	-0.291212	0.806492	0.761846	0.151396	-0.521494	-0.649201	0.188227	-0.156524	-0.486655	0.608145	-0.75837	0.16017	-0.274009	0.526227	0.6549	0.801168	0.94772	0.758298	-0.0555683	-0.991919	0.830577	0.322438	1	0.172531	-0.742273	0.237082	0.591813	0.0738304	0.485253	0.355298	-0.544414	0.350109	0.0513282	0.815965	0.985382	0.858112	-0.507828	-0.0120312	0.763754	-0.521285	0.893455	0.121358	0.780029	0.471748	-0.335745
GmGRAS33	-0.320313	-0.459103	-0.510998	0.930838	-0.420652	-0.420751	-0.420994	-0.564696	-0.334406	0.62964	-0.811813	0.942966	0.548304	-0.576871	-0.0420375	0.928488	-0.261775	0.566172	0.0252078	0.0624758	0.310327	-0.161667	-0.595601	-0.0465084	-0.141232	-0.690904	0.172531	1	-0.218251	0.918936	-0.635338	-0.864787	-0.72878	-0.697959	0.395191	0.167783	-0.888765	0.072164	0.0857208	-0.352521	-0.812178	0.977148	-0.391704	0.310255	0.592466	0.785177	0.71104	0.584179	0.567329
GmGRAS34	0.351565	-0.47393	-0.727242	-0.52206	-0.333333	-0.438597	-0.299005	-0.579009	0.95173	0.484508	0.257033	0.0765327	-0.0908964	-0.64603	0.983193	-0.449142	0.845153	0.0299552	0.020199	-0.193686	-0.529816	-0.150432	-0.43656	0.71844	-0.274005	-0.546404	-0.742273	-0.218251	1	-0.514002	-0.56905	-0.270748	-0.477192	0.157854	-0.0901278	0.347717	-0.225871	-0.980246	-0.625804	-0.54172	0.741915	-0.153455	-0.761474	-0.148431	-0.744432	-0.57209	-0.779599	-0.874156	-0.270881
GmGRAS35	-0.593579	-0.385301	-0.196422	0.997779	-0.0644733	-0.378326	-0.444507	-0.195295	-0.660176	0.475614	-0.904627	0.811295	0.685694	-0.3227	-0.348786	0.996663	-0.620911	0.284534	-0.214045	-0.107849	0.248565	-0.30909	-0.233773	-0.118744	-0.24449	-0.38009	0.237082	0.918936	-0.514002	1	-0.411662	-0.603511	-0.508216	-0.807118	0.574699	-0.17918	-0.642339	0.353028	0.100439	-0.2779	-0.949283	0.924841	-0.151132	0.528452	0.632053	0.959523	0.79216	0.844559	0.755056
GmGRAS36	0.233668	0.894994	0.951321	-0.397826	0.371985	0.85425	0.773936	0.77338	-0.366729	-0.980115	0.609877	-0.852611	-0.591548	0.994229	-0.709169	-0.478977	-0.278976	-0.259051	0.230108	0.354419	0.36499	0.497711	0.652074	-0.678944	0.565569	0.927664	0.591813	-0.635338	-0.56905	-0.411662	1	0.844568	0.991381	0.629391	-0.491991	-0.152352	0.834686	0.706498	0.60322	0.866393	0.116237	-0.719281	0.959336	-0.38848	0.213835	-0.324098	0.0896475	0.111819	-0.466026
GmGRAS37	-0.0163443	0.557861	0.844372	-0.62257	0.707764	0.493025	0.410639	0.897677	-0.183315	-0.767029	0.562624	-0.922948	-0.342199	0.835739	-0.425643	-0.636509	-0.246066	-0.704891	-0.208593	-0.138327	-0.189275	0.0604273	0.885297	-0.181734	0.105271	0.953183	0.0738304	-0.864787	-0.270748	-0.603511	0.844568	1	0.90068	0.475951	-0.179582	-0.488239	0.998754	0.379513	0.0829648	0.483213	0.416891	-0.838363	0.694059	-0.064091	-0.303124	-0.404778	-0.364524	-0.0976868	-0.278385
GmGRAS39	0.234146	0.85749	0.935418	-0.499565	0.424006	0.81304	0.738314	0.796106	-0.285135	-0.96737	0.659311	-0.910305	-0.593765	0.978781	-0.629601	-0.568971	-0.225021	-0.345801	0.173652	0.280078	0.255102	0.444592	0.696342	-0.582968	0.503223	0.946115	0.485253	-0.72878	-0.477192	-0.508216	0.991381	0.90068	1	0.654874	-0.477708	-0.189859	0.895096	0.619856	0.506022	0.814316	0.23031	-0.794688	0.915253	-0.37043	0.0841884	-0.401546	-0.0399975	0.0163883	-0.484683
GmGRAS41	0.871333	0.793799	0.360874	-0.768671	-0.278738	0.810721	0.87437	0.100685	0.437672	-0.754035	0.981102	-0.774432	-0.981027	0.544103	0.00241319	-0.844425	0.565831	0.185161	0.698194	0.657748	0.371028	0.80519	0.014846	-0.454934	0.76953	0.398888	0.355298	-0.697959	0.157854	-0.807118	0.629391	0.475951	0.654874	1	-0.933666	0.532306	0.504637	0.0401492	0.493957	0.735406	0.623652	-0.827416	0.487267	-0.895209	-0.0578265	-0.882307	-0.291081	-0.606015	-0.976582
GmGRAS44	-0.956553	-0.790572	-0.210179	0.51941	0.566489	-0.83131	-0.912364	0.150891	-0.39122	0.654438	-0.852235	0.522761	0.984288	-0.412046	0.0212098	0.618002	-0.592244	-0.520143	-0.908122	-0.875572	-0.632687	-0.952625	0.276913	0.609208	-0.917503	-0.168492	-0.544414	0.395191	-0.0901278	0.574699	-0.491991	-0.179582	-0.477708	-0.933666	1	-0.765426	-0.204253	-0.0908408	-0.678534	-0.769121	-0.391904	0.57288	-0.431997	0.992888	-0.224194	0.737746	0.0156798	0.48269	0.96848
GmGRAS45	0.875345	0.292866	-0.412766	-0.120342	-0.961327	0.371754	0.507115	-0.743342	0.549876	-0.0449164	0.41852	0.12334	-0.651703	-0.224122	0.344909	-0.189719	0.751826	0.888199	0.917741	0.824251	0.610554	0.77304	-0.830307	-0.342246	0.702267	-0.497346	0.350109	0.167783	0.347717	-0.17918	-0.152352	-0.488239	-0.189859	0.532306	-0.765426	1	-0.461474	-0.25583	0.472709	0.313292	0.159132	0.00414396	-0.131411	-0.836405	0.304551	-0.448913	0.130841	-0.448072	-0.695815
GmGRAS46	0.0178266	0.555865	0.821918	-0.660842	0.687131	0.492921	0.417781	0.875372	-0.134166	-0.76351	0.594876	-0.936501	-0.367826	0.820774	-0.384835	-0.673488	-0.198336	-0.698834	-0.191773	-0.131267	-0.202461	0.0724203	0.866909	-0.162368	0.111342	0.938916	0.0513282	-0.888765	-0.225871	-0.642339	0.834686	0.998754	0.895096	0.504637	-0.204253	-0.461474	1	0.339831	0.0683747	0.477179	0.461093	-0.862634	0.673196	-0.0903892	-0.334726	-0.447872	-0.402793	-0.147207	-0.311359
GmGRAS47	-0.187262	0.637652	0.814277	0.368185	0.293397	0.6043	0.474711	0.616214	-0.876741	-0.644043	-0.0618592	-0.239984	-0.101739	0.767488	-0.995563	0.280105	-0.746001	-0.00602555	0.109914	0.318493	0.600999	0.306375	0.456274	-0.812782	0.424599	0.641356	0.815965	0.072164	-0.980246	0.353028	0.706498	0.379513	0.619856	0.0401492	-0.0908408	-0.25583	0.339831	1	0.725462	0.693485	-0.620429	-0.0173727	0.870488	-0.0229704	0.733046	0.400274	0.722813	0.761974	0.0812188
GmGRAS48	0.495183	0.844677	0.500749	0.155785	-0.384354	0.86731	0.846445	0.084773	-0.372379	-0.688261	0.32945	-0.227293	-0.621759	0.601235	-0.659904	0.0248635	-0.11338	0.580368	0.763498	0.883461	0.962675	0.858113	-0.121964	-0.989633	0.913291	0.29904	0.985382	0.0857208	-0.625804	0.100439	0.60322	0.0829648	0.506022	0.493957	-0.678534	0.472709	0.0683747	0.725462	1	0.899863	-0.371414	-0.112761	0.744094	-0.658979	0.833328	-0.0380068	0.685921	0.315265	-0.487673
GmGRAS49	0.551049	0.993022	0.733734	-0.233575	-0.123327	0.992865	0.962547	0.37709	-0.261493	-0.931816	0.632291	-0.62917	-0.787287	0.8451	-0.649219	-0.35458	-0.0557346	0.257665	0.662327	0.770117	0.758205	0.844192	0.195827	-0.916168	0.89446	0.620239	0.858112	-0.352521	-0.54172	-0.2779	0.866393	0.483213	0.814316	0.735406	-0.769121	0.313292	0.477179	0.693485	0.899863	1	-0.029055	-0.523423	0.898581	-0.708853	0.536067	-0.335578	0.355689	0.0926594	-0.661756
GmGRAS51	0.494565	0.082213	-0.0813345	-0.957306	0.0301165	0.0815085	0.170977	0.0120735	0.813386	-0.17584	0.749883	-0.610764	-0.490712	0.0260734	0.608236	-0.920588	0.719324	-0.308348	0.0694374	-0.0842021	-0.464416	0.093547	0.106343	0.406431	0.00416757	0.139498	-0.507828	-0.812178	0.741915	-0.949283	0.116237	0.416891	0.23031	0.623652	-0.391904	0.159132	0.461093	-0.620429	-0.371414	-0.029055	1	-0.773366	-0.161201	-0.370605	-0.808408	-0.90993	-0.925916	-0.937387	-0.608458
GmGRAS52	-0.478948	-0.620152	-0.554578	0.922831	-0.275771	-0.592278	-0.601564	-0.513647	-0.328187	0.744741	-0.90592	0.972663	0.707686	-0.653647	0.0293511	0.947198	-0.313897	0.398189	-0.177152	-0.149894	0.106441	-0.366721	-0.504573	0.13873	-0.348348	-0.696364	-0.0120312	0.977148	-0.153455	0.924841	-0.719281	-0.838363	-0.794688	-0.827416	0.57288	0.00414396	-0.862634	-0.0173727	-0.112761	-0.523423	-0.773366	1	-0.498126	0.490851	0.438189	0.836418	0.596228	0.579063	0.709906
GmGRAS53	0.150646	0.893794	0.949973	-0.130977	0.299734	0.858437	0.761173	0.722269	-0.565529	-0.935474	0.423612	-0.67076	-0.4957	0.974728	-0.863652	-0.227646	-0.436766	-0.111097	0.272585	0.435318	0.541232	0.524328	0.56753	-0.821374	0.61342	0.856835	0.763754	-0.391704	-0.761474	-0.151132	0.959336	0.694059	0.915253	0.487267	-0.431997	-0.131411	0.673196	0.870488	0.744094	0.898581	-0.161201	-0.498126	1	-0.339085	0.468248	-0.0928084	0.365878	0.352451	-0.338783
GmGRAS55	-0.977749	-0.724198	-0.099463	0.470733	0.659166	-0.773446	-0.868228	0.267015	-0.441632	0.563423	-0.806178	0.424575	0.95918	-0.306566	-0.0525126	0.566775	-0.648633	-0.603645	-0.940776	-0.894264	-0.645221	-0.951466	0.389012	0.575543	-0.907646	-0.0504056	-0.521285	0.310255	-0.148431	0.528452	-0.38848	-0.064091	-0.37043	-0.895209	0.992888	-0.836405	-0.0903892	-0.0229704	-0.658979	-0.708853	-0.370605	0.490851	-0.339085	1	-0.239162	0.71658	-0.00263171	0.501023	0.955198
GmGRAS54	0.0809569	0.432773	0.245368	0.675408	-0.373851	0.457697	0.411329	-0.0837058	-0.626168	-0.251559	-0.242501	0.293709	-0.113013	0.259053	-0.676839	0.572737	-0.398873	0.642203	0.499678	0.645375	0.895855	0.509955	-0.265463	-0.829357	0.58449	-0.0145713	0.893455	0.592466	-0.744432	0.632053	0.213835	-0.303124	0.0841884	-0.0578265	-0.224194	0.304551	-0.334726	0.733046	0.833328	0.536067	-0.808408	0.438189	0.468248	-0.239162	1	0.491459	0.970858	0.692494	0.0249581
GmGRAS56	-0.788271	-0.427478	-0.0541785	0.94088	0.217489	-0.443871	-0.543342	0.0394192	-0.761244	0.438657	-0.939025	0.697929	0.805832	-0.222618	-0.421754	0.95894	-0.782158	0.0048663	-0.454271	-0.329864	0.055975	-0.497667	0.0280916	-0.0163804	-0.418099	-0.197799	0.121358	0.785177	-0.57209	0.959523	-0.324098	-0.404778	-0.401546	-0.882307	0.737746	-0.448913	-0.447872	0.400274	-0.0380068	-0.335578	-0.90993	0.836418	-0.0928084	0.71658	0.491459	1	0.685852	0.898401	0.882622
GmGRAS57	-0.14932	0.244092	0.190292	0.823254	-0.252407	0.260394	0.194253	-0.0589244	-0.732818	-0.0896246	-0.460998	0.437359	0.127296	0.155364	-0.681765	0.742425	-0.54865	0.537856	0.292477	0.448484	0.763987	0.289173	-0.213929	-0.697592	0.373367	-0.0664348	0.780029	0.71104	-0.779599	0.79216	0.0896475	-0.364524	-0.0399975	-0.291081	0.0156798	0.130841	-0.402793	0.722813	0.685921	0.355689	-0.925916	0.596228	0.365878	-0.00263171	0.970858	0.685852	1	0.825941	0.26374
GmGRAS58	-0.652309	0.00163364	0.355646	0.838098	0.303102	-0.0266532	-0.159896	0.330129	-0.95962	0.000566246	-0.693436	0.374106	0.524105	0.213003	-0.77587	0.809389	-0.913904	-0.0087606	-0.27608	-0.0879917	0.320309	-0.211098	0.246603	-0.396582	-0.0979439	0.172979	0.471748	0.584179	-0.874156	0.844559	0.111819	-0.0976868	0.0163883	-0.606015	0.48269	-0.448072	-0.147207	0.761974	0.315265	0.0926594	-0.937387	0.579063	0.352451	0.501023	0.692494	0.898401	0.825941	1	0.665984
GmGRAS59	-0.955685	-0.710722	-0.170654	0.709758	0.471253	-0.744818	-0.837353	0.115219	-0.550582	0.620886	-0.940962	0.624684	0.983245	-0.373074	-0.137425	0.785216	-0.698159	-0.357566	-0.798715	-0.730831	-0.419942	-0.846981	0.199049	0.419899	-0.793585	-0.194671	-0.335745	0.567329	-0.270881	0.755056	-0.466026	-0.278385	-0.484683	-0.976582	0.96848	-0.695815	-0.311359	0.0812188	-0.487673	-0.661756	-0.608458	0.709906	-0.338783	0.955198	0.0249581	0.882622	0.26374	0.665984	1
GmGRAS60	-0.280786	0.0203661	0.457554	-0.641765	0.82911	-0.0486092	-0.107564	0.735088	0.0575696	-0.290252	0.318576	-0.686832	0.0385237	0.396045	0.00246897	-0.581061	-0.141483	-0.938823	-0.602441	-0.609691	-0.703196	-0.420088	0.839845	0.394172	-0.412782	0.666863	-0.487226	-0.811944	0.120414	-0.594479	0.403913	0.83092	0.508085	0.150435	0.2129	-0.684067	0.83852	-0.0790292	-0.485418	-0.0767002	0.582369	-0.678739	0.191097	0.302975	-0.735753	-0.344376	-0.709455	-0.272485	0.01836
GmGRAS62	0.459962	0.173342	-0.351144	0.496429	-0.881114	0.244959	0.312625	-0.693242	0.000452639	0.106167	-0.114301	0.516479	-0.251138	-0.252236	-0.0413082	0.415832	0.232948	0.982886	0.758283	0.765222	0.809479	0.605457	-0.823107	-0.525012	0.595208	-0.560318	0.59752	0.670832	-0.126253	0.440127	-0.244438	-0.71922	-0.347173	0.0627754	-0.415946	0.790651	-0.722334	0.12749	0.621579	0.260724	-0.477491	0.505885	-0.0542061	-0.495647	0.756329	0.174595	0.67994	0.175306	-0.222694
GmGRAS63	-0.0809691	-0.758194	-0.952826	0.48414	-0.573924	-0.702064	-0.610533	-0.884579	0.337958	0.909861	-0.5733	0.902377	0.459996	-0.963619	0.633108	0.535685	0.321171	0.497259	-0.000730012	-0.112228	-0.11327	-0.282993	-0.809711	0.472697	-0.347718	-0.986254	-0.375488	0.746735	0.485103	0.48139	-0.965861	-0.951977	-0.984928	-0.543976	0.326515	0.353328	-0.943512	-0.60742	-0.37796	-0.709749	-0.225007	0.777915	-0.880177	0.211855	0.00523016	0.330812	0.0952405	-0.061829	0.353579
GmGRAS64	-0.760239	-0.124864	0.552244	-0.0442173	0.996995	-0.208228	-0.34414	0.851679	-0.514863	-0.138871	-0.22925	-0.322997	0.483638	0.387232	-0.394085	0.012918	-0.704943	-0.934368	-0.843555	-0.74708	-0.575506	-0.655908	0.924725	0.256976	-0.584661	0.651831	-0.289208	-0.349169	-0.3601	0.0112409	0.327503	0.656176	0.373562	-0.348564	0.620271	-0.978914	0.63291	0.30614	-0.392702	-0.160372	-0.0366337	-0.200976	0.273187	0.708567	-0.338207	0.291176	-0.202349	0.36113	0.535994
GmGRAS65	-0.200089	-0.914565	-0.943563	0.180313	-0.276647	-0.881081	-0.79091	-0.708611	0.517372	0.953952	-0.474579	0.702186	0.541913	-0.978937	0.833768	0.278176	0.386007	0.101255	-0.30458	-0.45905	-0.542163	-0.555747	-0.554304	0.820064	-0.639512	-0.85742	-0.757384	0.428574	0.724292	0.201963	-0.969646	-0.706276	-0.929392	-0.5362	0.476227	0.0967766	-0.688036	-0.842638	-0.747389	-0.91479	0.111578	0.53887	-0.998358	0.38345	-0.443719	0.148925	-0.329938	-0.29936	0.390235
GmGRAS66	-0.140347	-0.855198	-0.975892	0.351618	-0.447555	-0.808336	-0.714778	-0.825495	0.434319	0.957221	-0.542042	0.831894	0.512424	-0.998765	0.748104	0.426932	0.361925	0.321094	-0.146789	-0.282229	-0.322925	-0.422234	-0.710237	0.653502	-0.498019	-0.952704	-0.570133	0.614961	0.614412	0.360522	-0.995487	-0.861133	-0.986536	-0.555649	0.407728	0.240259	-0.847705	-0.738293	-0.566622	-0.828802	-0.0692437	0.685091	-0.962449	0.30029	-0.210803	0.252509	-0.106821	-0.17822	0.381127
GmGRAS67	-0.196935	0.556541	0.93661	-0.375791	0.780712	0.484784	0.365746	0.978963	-0.454655	-0.761018	0.361067	-0.805845	-0.193708	0.888502	-0.6437	-0.398589	-0.501739	-0.693272	-0.278205	-0.1549	-0.0891528	0.00607633	0.941661	-0.298386	0.0826688	0.990807	0.213217	-0.686874	-0.518521	-0.355571	0.868621	0.958907	0.89627	0.301507	-0.0454956	-0.604618	0.943575	0.594763	0.178097	0.50907	0.143393	-0.663694	0.78926	0.0736924	-0.0971281	-0.145413	-0.121003	0.188612	-0.089726
GmGRAS68	-0.484796	0.430689	0.860589	0.294699	0.649252	0.369606	0.209518	0.834214	-0.917141	-0.54515	-0.170691	-0.300603	0.145747	0.75067	-0.949266	0.250629	-0.895393	-0.393619	-0.27909	-0.073373	0.228584	-0.0496779	0.740127	-0.524504	0.0740836	0.763643	0.516594	-0.0666256	-0.927577	0.306564	0.675506	0.556164	0.625174	-0.139534	0.209131	-0.61926	0.514419	0.915467	0.398615	0.461914	-0.523309	-0.0729471	0.786909	0.29798	0.442533	0.460987	0.496793	0.767994	0.31182
GmGRAS70	-0.758691	-0.391782	-0.0424062	0.953078	0.185726	-0.405913	-0.504522	0.0290512	-0.772402	0.41404	-0.926085	0.697263	0.775576	-0.204708	-0.445363	0.964729	-0.779277	0.0450486	-0.410202	-0.28167	0.106666	-0.452931	0.00768186	-0.0627123	-0.371797	-0.196979	0.168588	0.798673	-0.595594	0.968548	-0.305634	-0.414263	-0.388371	-0.860112	0.702457	-0.414897	-0.457811	0.428016	0.0107418	-0.296477	-0.929769	0.839295	-0.0662727	0.680543	0.534964	0.998705	0.721849	0.910402	0.857577
GmGRAS71	0.723824	0.928169	0.483523	-0.169145	-0.430351	0.954716	0.968562	0.0653669	-0.0920162	-0.786357	0.619836	-0.444177	-0.847287	0.633239	-0.472731	-0.296934	0.155871	0.538387	0.861882	0.931878	0.876701	0.96428	-0.12312	-0.91487	0.989008	0.343855	0.875892	-0.18222	-0.390859	-0.226852	0.668976	0.212008	0.604425	0.753921	-0.877406	0.589742	0.212832	0.540893	0.94271	0.948827	-0.0416666	-0.38394	0.722799	-0.85219	0.610994	-0.3692	0.408995	-0.00681439	-0.74825
GmGRAS72	-0.827676	-0.0541361	0.514023	0.604705	0.674153	-0.112708	-0.273173	0.629358	-0.94708	-0.0627639	-0.619511	0.133146	0.607543	0.333579	-0.756102	0.608898	-0.998306	-0.426464	-0.584585	-0.400906	-0.0193929	-0.451623	0.599793	-0.180819	-0.335194	0.42254	0.222313	0.2782	-0.814004	0.634422	0.231309	0.222613	0.180838	-0.607909	0.638121	-0.773941	0.175231	0.706234	0.0591577	-0.00224005	-0.715285	0.340886	0.386295	0.691538	0.364582	0.800387	0.525007	0.907921	0.73695
GmGRAS73	0.648072	0.996022	0.689021	-0.373829	-0.156185	0.99904	0.988095	0.339953	-0.113926	-0.939548	0.746022	-0.700095	-0.869419	0.821575	-0.531936	-0.489751	0.0820428	0.243859	0.696453	0.775554	0.699324	0.871962	0.172761	-0.851273	0.905125	0.60679	0.779928	-0.457015	-0.407032	-0.418474	0.858601	0.513706	0.82279	0.833166	-0.841886	0.371424	0.515387	0.577168	0.845861	0.987399	0.12467	-0.625374	0.850327	-0.782731	0.418832	-0.480352	0.21788	-0.0652443	-0.765649
GmGRAS75	-0.36442	-0.94517	-0.789259	0.0311837	0.0331939	-0.937291	-0.875812	-0.447886	0.476978	0.890255	-0.440368	0.518848	0.623151	-0.860259	0.802672	0.152268	0.273183	-0.229678	-0.555515	-0.702836	-0.787649	-0.746589	-0.257027	0.96048	-0.821516	-0.640671	-0.921886	0.207344	0.722218	0.07113	-0.856468	-0.448053	-0.785631	-0.55693	0.613288	-0.181324	-0.4306	-0.840372	-0.924267	-0.972161	0.243155	0.369227	-0.941511	0.550313	-0.664754	0.109592	-0.525421	-0.322989	0.470171
GmGRAS74	-0.535234	0.359441	0.881474	0.0845543	0.828857	0.284489	0.124645	0.950737	-0.797299	-0.543031	-0.0809657	-0.449572	0.168087	0.761198	-0.82938	0.0667675	-0.842779	-0.636038	-0.448384	-0.26952	-0.0255617	-0.195303	0.90295	-0.324997	-0.0838038	0.859434	0.292628	-0.285394	-0.779012	0.110487	0.695361	0.725786	0.682378	-0.10557	0.275312	-0.765853	0.690756	0.775217	0.185932	0.358854	-0.298305	-0.246474	0.732039	0.379349	0.164219	0.324028	0.226556	0.606277	0.307024
GmGRAS76	-0.99082	-0.630237	0.0309945	0.440964	0.740626	-0.68741	-0.798247	0.387966	-0.517719	0.450895	-0.760043	0.326489	0.92086	-0.179823	-0.158581	0.529567	-0.720909	-0.665064	-0.950212	-0.883183	-0.619413	-0.923718	0.497659	0.502657	-0.867853	0.0775748	-0.457712	0.238999	-0.23973	0.499229	-0.265069	0.0499135	-0.248112	-0.849503	0.969535	-0.895782	0.0207983	0.079461	-0.600678	-0.617599	-0.37644	0.415482	-0.217602	0.991456	-0.214752	0.707797	0.015371	0.544457	0.935125
GmGRAS77	0.358591	0.944186	0.904713	-0.42789	0.24707	0.913607	0.851569	0.681585	-0.288249	-0.997866	0.679948	-0.850993	-0.690041	0.974477	-0.663772	-0.51879	-0.173485	-0.145684	0.356289	0.467725	0.4458	0.607432	0.548358	-0.727526	0.665555	0.871752	0.639522	-0.627643	-0.520479	-0.449677	0.990868	0.791905	0.978309	0.713621	-0.603716	-0.018072	0.785972	0.672901	0.668904	0.916886	0.1491	-0.73399	0.949735	-0.508462	0.248503	-0.397012	0.0985384	0.0431396	-0.570386
GmGRAS78	-0.614487	-0.722711	-0.544502	0.893994	-0.120678	-0.706791	-0.728791	-0.424724	-0.34184	0.799855	-0.961115	0.9548	0.824824	-0.672254	0.0582283	0.938975	-0.377336	0.22752	-0.353754	-0.329227	-0.0644619	-0.531555	-0.384791	0.275464	-0.511498	-0.651937	-0.152798	0.921801	-0.123235	0.908254	-0.744258	-0.76857	-0.803275	-0.914583	0.712434	-0.156712	-0.793636	-0.0633342	-0.265894	-0.636719	-0.730796	0.98284	-0.546293	0.638646	0.305479	0.866827	0.493713	0.580125	0.818041
GmGRAS79	0.702782	0.985967	0.645745	-0.437691	-0.190607	0.992218	0.99386	0.299325	-0.028173	-0.927305	0.796921	-0.719065	-0.907952	0.790353	-0.457846	-0.550594	0.16399	0.252466	0.720756	0.782453	0.671699	0.886802	0.140043	-0.812035	0.909508	0.578272	0.735717	-0.495657	-0.326705	-0.482991	0.835925	0.508361	0.80781	0.877276	-0.878901	0.415058	0.514344	0.504705	0.814893	0.970394	0.200425	-0.663371	0.808661	-0.822929	0.361218	-0.551768	0.150077	-0.150507	-0.817579
GmGRAS81	0.347602	0.959052	0.904835	-0.330798	0.201955	0.931862	0.865356	0.653433	-0.357302	-0.991348	0.622748	-0.786237	-0.672834	0.972054	-0.72348	-0.430044	-0.221354	-0.0715952	0.394949	0.520544	0.531156	0.639491	0.504115	-0.7971	0.705019	0.842808	0.719857	-0.535732	-0.593459	-0.356451	0.981831	0.731359	0.954593	0.676231	-0.601898	0.0101501	0.721637	0.738201	0.739932	0.944881	0.0458994	-0.655196	0.972345	-0.511255	0.3561	-0.320099	0.209609	0.128085	-0.54067
GmGRAS84	-0.919644	-0.339048	0.369639	0.223347	0.928839	-0.414942	-0.552783	0.696147	-0.598269	0.106642	-0.509288	-0.0266506	0.715479	0.171729	-0.361268	0.29242	-0.793429	-0.837114	-0.923313	-0.823166	-0.57866	-0.795307	0.779347	0.333836	-0.720656	0.434525	-0.328392	-0.0628411	-0.382654	0.281383	0.0925246	0.404671	0.119766	-0.611277	0.814201	-0.994386	0.374759	0.27453	-0.462188	-0.347905	-0.252088	0.0992512	0.0985943	0.877463	-0.238567	0.540035	-0.0506366	0.52095	0.763604
GmGRAS85	-0.293378	0.604145	0.910898	0.225161	0.519268	0.552356	0.406263	0.798532	-0.868483	-0.683103	-0.015952	-0.387455	-0.051674	0.841232	-0.983232	0.157098	-0.796766	-0.260495	-0.0775899	0.12821	0.394065	0.160346	0.671459	-0.681411	0.280503	0.793641	0.663984	-0.114965	-0.94317	0.224153	0.77967	0.575058	0.72048	0.0398251	0.00314699	-0.453956	0.536714	0.965775	0.569555	0.636061	-0.484339	-0.163254	0.891285	0.0924176	0.532901	0.339671	0.53892	0.705121	0.123634
GmGRAS86	0.646941	0.985821	0.712126	-0.495173	-0.0759061	0.982472	0.972905	0.40139	-0.0472684	-0.961698	0.816148	-0.794323	-0.885983	0.844534	-0.477678	-0.600804	0.120217	0.131726	0.634222	0.700018	0.588932	0.82486	0.253616	-0.770406	0.851562	0.6665	0.684508	-0.581704	-0.334576	-0.534132	0.888184	0.610239	0.870803	0.87724	-0.835911	0.314222	0.615806	0.514252	0.759367	0.960423	0.248255	-0.73209	0.840495	-0.768098	0.285461	-0.569316	0.0819606	-0.157211	-0.794517
GmGRAS87	-0.0689281	0.77435	0.971386	-0.000498662	0.450667	0.727119	0.60236	0.808339	-0.713294	-0.848277	0.242054	-0.585553	-0.294519	0.949234	-0.933598	-0.0822207	-0.619485	-0.231925	0.0819739	0.267119	0.444558	0.340983	0.669461	-0.748889	0.446433	0.876427	0.704207	-0.311524	-0.852554	-0.00956567	0.912443	0.693513	0.866042	0.294262	-0.224768	-0.320063	0.664542	0.925188	0.649405	0.786792	-0.284202	-0.38557	0.975746	-0.1273	0.46757	0.0895421	0.415503	0.508647	-0.127485
GmGRAS88	-0.817118	-0.36944	0.048856	0.90932	0.304852	-0.393845	-0.507421	0.147442	-0.819383	0.358506	-0.908357	0.616138	0.791774	-0.126417	-0.49765	0.924868	-0.845301	-0.0703696	-0.488287	-0.348912	0.0481503	-0.500765	0.131603	-0.0507526	-0.411904	-0.0905535	0.147429	0.717785	-0.635705	0.930291	-0.2311	-0.303436	-0.306434	-0.857368	0.739195	-0.519142	-0.348669	0.470675	-0.0173767	-0.281747	-0.903892	0.771799	-0.00598981	0.730933	0.486958	0.994052	0.680473	0.928624	0.880951
GmGRAS89	0.157582	0.818948	0.952791	-0.476367	0.493407	0.768959	0.684228	0.841799	-0.328451	-0.94627	0.610629	-0.901353	-0.528928	0.979771	-0.649554	-0.53923	-0.285016	-0.409242	0.0969627	0.20984	0.204362	0.374694	0.750203	-0.547746	0.438444	0.968908	0.451608	-0.725438	-0.500683	-0.480209	0.985947	0.922072	0.996818	0.597835	-0.406289	-0.267358	0.914213	0.632921	0.461509	0.775464	0.208406	-0.777342	0.910904	-0.29529	0.0626372	-0.354017	-0.0449205	0.0568262	-0.417574
GmGRAS92	-0.989258	-0.599335	0.0728584	0.416033	0.769935	-0.659284	-0.774197	0.429155	-0.530435	0.411818	-0.734	0.284529	0.902186	-0.137898	-0.183788	0.503017	-0.734461	-0.692257	-0.954533	-0.883145	-0.620271	-0.915263	0.536645	0.486668	-0.856784	0.122468	-0.446407	0.202292	-0.257994	0.47476	-0.222936	0.0948031	-0.20437	-0.825961	0.957605	-0.914974	0.0654303	0.103061	-0.589167	-0.589441	-0.362407	0.378511	-0.180678	0.98484	-0.220877	0.691277	0.00571416	0.544341	0.920533
GmGRAS93	-0.226593	0.563935	0.953195	-0.308547	0.77783	0.492143	0.365964	0.984101	-0.518643	-0.760952	0.314265	-0.769809	-0.167847	0.898532	-0.69776	-0.335644	-0.556183	-0.668004	-0.275127	-0.138938	-0.0451842	0.0100578	0.937456	-0.340571	0.093991	0.989683	0.262041	-0.632253	-0.580919	-0.289467	0.872242	0.93549	0.890828	0.265287	-0.0265206	-0.613054	0.916799	0.650236	0.217342	0.524715	0.0693327	-0.614116	0.813692	0.0920136	-0.0306266	-0.0827079	-0.0481765	0.259265	-0.0534256
GmGRAS95	-0.298152	0.163729	0.217517	0.868915	-0.1204	0.169573	0.0847596	0.0244959	-0.812692	-0.0426619	-0.557811	0.459104	0.255781	0.150793	-0.714546	0.801362	-0.661582	0.416103	0.142593	0.309974	0.662419	0.150728	-0.11371	-0.624122	0.244213	-0.0281253	0.709989	0.720097	-0.819891	0.84724	0.0727746	-0.327837	-0.052228	-0.404453	0.156448	-0.0179197	-0.370359	0.742249	0.595027	0.274697	-0.967135	0.633034	0.350829	0.144704	0.926133	0.778238	0.988061	0.901674	0.395567
GmGRAS97	0.743904	0.220396	-0.157394	-0.910464	-0.274232	0.243899	0.36399	-0.195063	0.884244	-0.225136	0.838172	-0.547132	-0.685524	0.00324176	0.614949	-0.905633	0.873314	0.00952113	0.381227	0.220724	-0.187031	0.369022	-0.147351	0.207996	0.269922	0.00866171	-0.300032	-0.698677	0.742092	-0.923802	0.10745	0.252871	0.195495	0.765471	-0.630499	0.467012	0.300437	-0.596106	-0.137533	0.12706	0.945658	-0.723674	-0.133607	-0.629632	-0.60253	-0.974299	-0.771623	-0.974185	-0.797644
GmGRAS99	0.615796	0.966874	0.622649	-0.155437	-0.276372	0.979824	0.966254	0.227604	-0.222665	-0.860825	0.594125	-0.513622	-0.799358	0.7484	-0.600305	-0.282833	0.0105511	0.413374	0.762998	0.8612	0.847415	0.906526	0.0362007	-0.945335	0.949354	0.483941	0.901225	-0.231146	-0.511119	-0.20716	0.772367	0.333928	0.707843	0.719866	-0.809696	0.443578	0.328934	0.657327	0.94869	0.986302	-0.0865999	-0.420803	0.829636	-0.767079	0.619331	-0.308864	0.432592	0.092767	-0.679542
GmGRAS100	-0.954808	-0.369726	0.239425	0.672088	0.653396	-0.423121	-0.564231	0.453918	-0.820114	0.247944	-0.802773	0.351085	0.828899	0.0340777	-0.512449	0.712723	-0.927968	-0.456809	-0.748083	-0.607408	-0.237183	-0.685772	0.48019	0.107467	-0.59123	0.181551	-0.0462597	0.404966	-0.605926	0.712963	-0.0703734	0.0294676	-0.10529	-0.819028	0.84633	-0.814036	-0.0139752	0.453394	-0.215021	-0.319272	-0.691409	0.514805	0.07408	0.874887	0.200546	0.881001	0.410083	0.844052	0.912661
GmGRAS101	0.828793	0.205959	-0.490423	-0.0573957	-0.982025	0.287418	0.42572	-0.802784	0.553516	0.0486357	0.337774	0.214584	-0.576193	-0.311163	0.387728	-0.11946	0.747208	0.907153	0.882201	0.782921	0.581393	0.714812	-0.880101	-0.287071	0.641304	-0.577542	0.305361	0.244185	0.374331	-0.114369	-0.243321	-0.56845	-0.282552	0.451547	-0.699896	0.99535	-0.542347	-0.299346	0.421576	0.231626	0.119857	0.0893876	-0.211648	-0.779757	0.302463	-0.389216	0.145511	-0.426907	-0.627856
GmGRAS102	0.255751	0.934129	0.933662	-0.242272	0.253305	0.902591	0.820958	0.693349	-0.456807	-0.972412	0.534577	-0.740183	-0.593435	0.981028	-0.793469	-0.340574	-0.324466	-0.0954032	0.336716	0.480435	0.535349	0.587007	0.541157	-0.811105	0.664013	0.857755	0.742139	-0.475465	-0.675146	-0.26525	0.979091	0.722417	0.944328	0.592276	-0.524577	-0.059759	0.707449	0.80418	0.743694	0.92827	-0.0480116	-0.588816	0.991984	-0.431876	0.407004	-0.217083	0.2805	0.232716	-0.448988
GmGRAS103	-0.96793	-0.354787	0.309475	0.527204	0.777626	-0.41851	-0.564238	0.567178	-0.773417	0.188593	-0.71321	0.213467	0.804197	0.101133	-0.487167	0.577754	-0.913994	-0.610091	-0.829318	-0.696462	-0.359062	-0.737172	0.612306	0.179123	-0.645557	0.292843	-0.137268	0.240917	-0.555593	0.57518	0.00247716	0.177858	-0.0116729	-0.759975	0.852671	-0.905777	0.137685	0.416434	-0.298692	-0.324257	-0.555351	0.3712	0.101727	0.896196	0.0550664	0.782026	0.2613	0.757829	0.880126
GmGRAS104	0.921271	0.218407	-0.453449	-0.434553	-0.841451	0.288853	0.444544	-0.689678	0.804398	-0.0344086	0.597661	-0.0623568	-0.701988	-0.254064	0.575734	-0.474559	0.936312	0.665985	0.798242	0.65127	0.324032	0.663772	-0.720299	-0.0927464	0.564511	-0.441471	0.0676545	-0.115409	0.618326	-0.481109	-0.158929	-0.323474	-0.147686	0.646619	-0.769729	0.930041	-0.283159	-0.503575	0.223441	0.196207	0.50411	-0.235431	-0.242251	-0.830142	-0.0573285	-0.704391	-0.241849	-0.745229	-0.79313
GmGRAS105	0.730602	0.938412	0.49895	-0.203073	-0.411417	0.963328	0.977121	0.0859667	-0.0784699	-0.804069	0.645857	-0.476344	-0.861652	0.650057	-0.46735	-0.329803	0.16481	0.513084	0.854533	0.922544	0.858351	0.963153	-0.0999148	-0.906111	0.986892	0.367144	0.862672	-0.218566	-0.379449	-0.259902	0.687751	0.242902	0.627223	0.774632	-0.885785	0.579145	0.244635	0.533872	0.932295	0.954885	-0.0105734	-0.417908	0.731948	-0.857576	0.583938	-0.396174	0.378967	-0.0290044	-0.76412
GmGRAS106	-0.519195	-0.865722	-0.751784	0.727834	-0.200787	-0.840859	-0.822911	-0.581112	-0.0595738	0.940048	-0.881342	0.965394	0.802073	-0.857389	0.350157	0.796034	-0.131447	0.215523	-0.363172	-0.402158	-0.238203	-0.588067	-0.496333	0.498828	-0.604415	-0.801151	-0.3849	0.841918	0.175688	0.74564	-0.906666	-0.832678	-0.936254	-0.867945	0.693508	-0.0700834	-0.844358	-0.356186	-0.46386	-0.801747	-0.500145	0.925516	-0.769923	0.604221	0.0688099	0.692623	0.24798	0.316838	0.741407
GmGRAS107	-0.800488	-0.557514	-0.19307	0.93116	0.180606	-0.569252	-0.652575	-0.0611986	-0.656788	0.570337	-0.980403	0.776367	0.867241	-0.362989	-0.278753	0.964933	-0.700716	0.00600135	-0.497752	-0.40132	-0.041403	-0.576319	-0.0464272	0.118499	-0.512107	-0.315699	-0.00828059	0.816281	-0.439915	0.953369	-0.459876	-0.490338	-0.52711	-0.937617	0.793608	-0.431036	-0.529179	0.255337	-0.161316	-0.469888	-0.856391	0.885317	-0.243255	0.759955	0.396028	0.988224	0.602847	0.820637	0.917708
GmGRAS108	-0.93143	-0.786067	-0.178974	0.346253	0.653823	-0.833789	-0.910194	0.223189	-0.289651	0.611673	-0.738206	0.387922	0.937035	-0.375378	0.0963109	0.456018	-0.52292	-0.651548	-0.965086	-0.951772	-0.76208	-0.989841	0.371867	0.702092	-0.964667	-0.0900252	-0.657913	0.222607	0.0114582	0.407515	-0.444272	-0.051684	-0.406017	-0.851777	0.981484	-0.817728	-0.0704454	-0.175326	-0.77639	-0.787233	-0.2179	0.419321	-0.437852	0.985421	-0.395008	0.600547	-0.164798	0.346484	0.904718
GmGRAS109	0.577007	0.495086	-0.0371266	0.346794	-0.787353	0.555479	0.600968	-0.452403	-0.100262	-0.236659	0.11828	0.220769	-0.483996	0.0844283	-0.26987	0.23578	0.169394	0.923476	0.872434	0.917863	0.955024	0.807242	-0.62682	-0.769961	0.817234	-0.255948	0.811779	0.450568	-0.305114	0.283586	0.0975574	-0.441223	-0.00868365	0.305361	-0.617729	0.775904	-0.446441	0.358318	0.845348	0.572461	-0.423738	0.250776	0.272359	-0.663995	0.835573	0.0387684	0.708827	0.190448	-0.414549
GmGRAS110	-0.839112	-0.155505	0.366258	0.743984	0.546964	-0.202493	-0.350934	0.469116	-0.938646	0.0787194	-0.741725	0.3155	0.682675	0.184232	-0.698588	0.749506	-0.975776	-0.291465	-0.549069	-0.373306	0.028558	-0.464697	0.438863	-0.160972	-0.353588	0.248759	0.224683	0.456309	-0.788016	0.77004	0.0777269	0.0321817	0.0138378	-0.710866	0.681333	-0.691407	-0.0162919	0.657333	0.0558788	-0.0869938	-0.819296	0.513034	0.267798	0.713555	0.44291	0.899362	0.617667	0.953184	0.804263
GmGRAS111	0.846197	0.92133	0.437997	-0.429203	-0.419498	0.947791	0.987693	0.056281	0.143518	-0.807156	0.810334	-0.595242	-0.961109	0.614541	-0.282912	-0.54317	0.359193	0.445757	0.862365	0.886111	0.724968	0.965768	-0.100526	-0.774149	0.963946	0.363252	0.708666	-0.397802	-0.167018	-0.483406	0.674874	0.312945	0.643669	0.906235	-0.964376	0.625953	0.326316	0.346448	0.812427	0.910771	0.238328	-0.583727	0.65037	-0.935145	0.369657	-0.613389	0.140131	-0.271667	-0.898784
GmGRAS113	0.281355	-0.434038	-0.875605	0.399228	-0.854015	-0.357506	-0.238945	-0.982783	0.410884	0.665737	-0.310252	0.779801	0.0964301	-0.810168	0.556852	0.402311	0.498415	0.793432	0.40256	0.2946	0.237103	0.128234	-0.97631	0.152566	0.0582076	-0.960467	-0.0673537	0.705958	0.435831	0.370094	-0.788932	-0.959526	-0.831326	-0.224997	-0.062456	0.690072	-0.945858	-0.496939	-0.0282864	-0.378	-0.19603	0.65175	-0.688382	-0.180517	0.222404	0.134994	0.222821	-0.150046	0.0106085
GmGRAS114	-0.0805575	0.708774	0.990033	-0.303789	0.644675	0.646655	0.529294	0.935414	-0.520204	-0.863973	0.401336	-0.796887	-0.31356	0.965962	-0.758642	-0.354908	-0.505095	-0.515136	-0.0907923	0.0536035	0.138135	0.196204	0.852972	-0.506223	0.281491	0.992635	0.42693	-0.612736	-0.635662	-0.297339	0.946541	0.910626	0.949125	0.384088	-0.188842	-0.462664	0.892398	0.727643	0.395425	0.678202	0.0373983	-0.635935	0.907563	-0.073167	0.106518	-0.132052	0.0528409	0.260051	-0.184596
GmGRAS115	0.26902	-0.502184	-0.67599	-0.5573	-0.21093	-0.476851	-0.349876	-0.482803	0.923061	0.476895	0.24572	0.0266044	-0.0374659	-0.612558	0.968073	-0.474274	0.787058	-0.096957	-0.0891261	-0.298642	-0.62745	-0.239416	-0.325328	0.778484	-0.358435	-0.473592	-0.808803	-0.282931	0.991907	-0.541598	-0.539895	-0.185397	-0.437651	0.126126	-0.017156	0.231051	-0.141648	-0.976804	-0.700592	-0.578262	0.773271	-0.196239	-0.749129	-0.0651237	-0.822171	-0.563852	-0.842277	-0.865503	-0.217386
GmGRAS116	-0.70073	-0.914583	-0.472613	0.112809	0.444258	-0.942305	-0.953354	-0.0490399	0.127404	0.764639	-0.574448	0.399043	0.818095	-0.617403	0.494174	0.242111	-0.126078	-0.565458	-0.862352	-0.938413	-0.902165	-0.958894	0.143725	0.931072	-0.987079	-0.32054	-0.898796	0.128519	0.421355	0.171239	-0.648711	-0.174693	-0.577754	-0.716061	0.855761	-0.590834	-0.173442	-0.563732	-0.958989	-0.941834	0.0964417	0.332569	-0.718346	0.83358	-0.654748	0.31896	-0.459379	-0.0393791	0.714579
[truncated: 46 more columns]
