# Supplementary material for: Genome-wide identification and characterization of GRAS genes in soybean (Glycine max)
Source: BMC Plant Biol. 2020 Sep 5;20:415. doi: 10.1186/s12870-020-02636-5 (PMC7487615; doi:10.1186/s12870-020-02636-5)
Supplement: Supplementary file 15 — Additional file 15: Table S14. Pairwise correlation coefficients between different expressed GmGRAS genes during dehydration stress. [file 12870_2020_2636_MOESM15_ESM.xls]

## Sheet: Sheet1
Table S14 Pairwise correlation coefficients between different expressed GmGRAS genes during dehydration stress
GmGRAS Gene Name	GmGRAS2	GmGRAS3	GmGRAS4	GmGRAS5	GmGRAS6	GmGRAS7	GmGRAS9	GmGRAS10	GmGRAS11	GmGRAS12	GmGRAS13	GmGRAS16	GmGRAS15	GmGRAS17	GmGRAS18	GmGRAS19	GmGRAS20	GmGRAS21	GmGRAS22	GmGRAS23	GmGRAS24	GmGRAS26	GmGRAS27	GmGRAS28	GmGRAS29	GmGRAS31	GmGRAS32	GmGRAS33	GmGRAS34	GmGRAS35	GmGRAS36	GmGRAS37	GmGRAS39	GmGRAS41	GmGRAS44	GmGRAS45	GmGRAS46	GmGRAS47	GmGRAS48	GmGRAS49	GmGRAS51	GmGRAS52	GmGRAS53	GmGRAS55	GmGRAS54	GmGRAS56	GmGRAS57	GmGRAS58	GmGRAS59
GmGRAS2	1	0.883032	0.284461	0.419718	-0.633391	0.971738	0.931016	0.141069	0.87113	-0.0958805	0.519812	0.0258384	0.246802	0.289379	-0.862002	0.670412	0.741484	0.471413	0.908938	0.595341	0.605073	0.92734	-0.306303	0.0639384	0.998764	-0.492194	0.716397	-0.781044	-0.134736	-0.392985	-0.262252	-0.487155	0.354213	0.905449	-0.339343	0.946693	0.529214	-0.139073	0.61517	0.895062	0.652431	-0.102532	-0.598026	0.309875	0.568489	0.174805	-0.112647	-0.643937	0.299149
GmGRAS3	0.883032	1	0.662228	0.741688	-0.623885	0.968743	0.733258	-0.107065	0.966065	-0.434025	0.827849	-0.325756	0.518813	0.292405	-0.935812	0.309613	0.949865	0.365981	0.957773	0.681473	0.274232	0.935715	-0.66252	-0.163325	0.904566	-0.617064	0.933677	-0.982245	-0.164101	-0.778157	-0.662682	-0.269668	0.613239	0.998025	-0.574904	0.961866	0.538076	0.183383	0.869404	0.964716	0.663985	0.284157	-0.90182	0.356319	0.231807	0.284092	-0.565774	-0.907519	0.306462
GmGRAS4	0.284461	0.662228	1	0.985663	-0.597578	0.478678	-0.0226393	-0.0575668	0.714704	-0.421625	0.96675	-0.382302	0.915018	0.523058	-0.705312	-0.167007	0.852921	0.381522	0.647147	0.745316	-0.0903422	0.59077	-0.640812	-0.0484086	0.32162	-0.176831	0.872583	-0.7537	-0.507027	-0.932096	-0.763864	-0.152321	0.927233	0.642008	-0.323491	0.43474	0.60813	0.822296	0.928814	0.676154	0.63587	0.901418	-0.902835	-0.121791	-0.113392	0.660257	-0.906049	-0.914174	0.534392
GmGRAS5	0.419718	0.741688	0.985663	1	-0.714092	0.589413	0.101975	0.0515257	0.811083	-0.334247	0.988831	-0.278141	0.934409	0.60883	-0.809448	-0.000806711	0.912732	0.503342	0.756127	0.838468	0.0706555	0.710608	-0.58557	0.0493894	0.451927	-0.166755	0.930165	-0.80417	-0.572186	-0.90925	-0.704562	-0.292261	0.958712	0.730463	-0.278322	0.529967	0.713539	0.789554	0.973618	0.779362	0.749215	0.852707	-0.920939	-0.147111	0.0453895	0.713176	-0.837193	-0.953888	0.620274
GmGRAS6	-0.633391	-0.623885	-0.597578	-0.714092	1	-0.639594	-0.326037	-0.674949	-0.803976	-0.340039	-0.692393	-0.423674	-0.797913	-0.92056	0.859311	-0.672463	-0.734428	-0.950441	-0.814661	-0.979957	-0.742323	-0.834378	-0.03863	-0.647123	-0.630036	-0.227858	-0.750891	0.552262	0.849566	0.406016	0.0673642	0.873411	-0.83154	-0.659104	-0.264387	-0.500748	-0.991787	-0.568997	-0.768674	-0.805898	-0.998219	-0.49675	0.557194	0.490958	-0.72838	-0.868377	0.21547	0.699703	-0.92526
GmGRAS7	0.971738	0.968743	0.478678	0.589413	-0.639594	1	0.863476	0.0112924	0.942609	-0.275949	0.686776	-0.157365	0.383041	0.289274	-0.921615	0.504823	0.866243	0.423228	0.958422	0.648763	0.451036	0.956779	-0.499632	-0.0579573	0.982038	-0.578486	0.844421	-0.906373	-0.142794	-0.598064	-0.47469	-0.383935	0.487698	0.979194	-0.476114	0.985153	0.540662	0.0105391	0.757601	0.954664	0.670094	0.0821309	-0.767923	0.352903	0.410225	0.224694	-0.343653	-0.793251	0.30154
GmGRAS9	0.931016	0.733258	-0.0226393	0.101975	-0.326037	0.863476	1	-0.042991	0.651932	-0.15451	0.230663	-0.0440901	-0.118353	-0.0431265	-0.624679	0.602614	0.498237	0.186044	0.704373	0.263117	0.489876	0.729055	-0.269433	-0.126773	0.92451	-0.627661	0.459935	-0.620701	0.200484	-0.179362	-0.162491	-0.267572	-0.00413401	0.751683	-0.434359	0.886234	0.203623	-0.485462	0.325018	0.686006	0.342838	-0.431763	-0.377788	0.546666	0.454902	-0.184456	0.0862784	-0.383926	-0.0349587
GmGRAS10	0.141069	-0.107065	-0.0575668	0.0515257	-0.674949	0.0112924	-0.042991	1	0.135086	0.920984	-0.0271822	0.944438	0.342031	0.820748	-0.233349	0.764156	-0.00487302	0.870637	0.183077	0.548125	0.849468	0.247703	0.760818	0.996441	0.106725	0.790849	0.0198048	0.229301	-0.817908	0.363391	0.67012	-0.927135	0.318991	-0.0501259	0.872748	-0.151901	0.716816	0.297718	0.0631147	0.154619	0.629853	0.100684	0.231126	-0.845068	0.868696	0.69922	0.466169	0.0486614	0.812945
GmGRAS11	0.87113	0.966065	0.714704	0.811083	-0.803976	0.942609	0.651932	0.135086	1	-0.226949	0.867965	-0.118096	0.669482	0.5287	-0.994897	0.442562	0.969441	0.589302	0.995341	0.844711	0.440703	0.98361	-0.500594	0.0843714	0.887185	-0.39287	0.963182	-0.932367	-0.409589	-0.73792	-0.538195	-0.486182	0.751175	0.975331	-0.353752	0.89166	0.737518	0.342754	0.922442	0.998528	0.83444	0.397075	-0.878038	0.105201	0.40388	0.50958	-0.517321	-0.928367	0.54103
GmGRAS12	-0.0958805	-0.434025	-0.421625	-0.334247	-0.340039	-0.275949	-0.15451	0.920984	-0.226949	1	-0.413594	0.992557	-0.0207071	0.544166	0.132189	0.670534	-0.384508	0.613029	-0.165369	0.17937	0.73226	-0.0896298	0.952845	0.924818	-0.139639	0.851251	-0.365006	0.563424	-0.567198	0.694906	0.904326	-0.73888	-0.0600866	-0.377865	0.955112	-0.408316	0.388781	0.0199623	-0.330454	-0.199347	0.283342	-0.192415	0.590434	-0.778269	0.762404	0.401926	0.744016	0.432274	0.531944
GmGRAS13	0.519812	0.827849	0.96675	0.988831	-0.692393	0.686776	0.230663	-0.0271822	0.867965	-0.413594	1	-0.346231	0.875488	0.531632	-0.855793	0.0210025	0.958012	0.453963	0.817367	0.815342	0.0704518	0.771267	-0.662887	-0.0397147	0.553009	-0.300548	0.968417	-0.883502	-0.475853	-0.939761	-0.759244	-0.253534	0.915539	0.815097	-0.391062	0.643228	0.673201	0.689926	0.990629	0.839835	0.732197	0.772862	-0.966999	-0.0133212	0.0398501	0.624569	-0.84268	-0.98689	0.544448
GmGRAS16	0.0258384	-0.325756	-0.382302	-0.278141	-0.423674	-0.157365	-0.0440901	0.944438	-0.118096	0.992557	-0.346231	1	0.016429	0.587424	0.0237916	0.754725	-0.291262	0.677482	-0.0520754	0.258453	0.809716	0.0259772	0.917944	0.939117	-0.0180894	0.797143	-0.274459	0.467619	-0.59193	0.645199	0.873314	-0.804261	-0.010251	-0.266647	0.918918	-0.294113	0.460367	0.0103007	-0.251328	-0.0877347	0.369153	-0.19864	0.515559	-0.747997	0.835504	0.431497	0.728558	0.35059	0.576378
GmGRAS15	0.246802	0.518813	0.915018	0.934409	-0.797913	0.383041	-0.118353	0.342031	0.669482	-0.0207071	0.875488	0.016429	1	0.815038	-0.701444	0.0952215	0.756238	0.683768	0.620886	0.891445	0.209497	0.591509	-0.27945	0.355932	0.268619	0.19529	0.787398	-0.565478	-0.811558	-0.715234	-0.438782	-0.48491	0.993218	0.520758	0.0746664	0.276051	0.834048	0.925319	0.867849	0.638336	0.814699	0.917723	-0.723826	-0.489513	0.198281	0.907084	-0.671854	-0.805552	0.821927
GmGRAS17	0.289379	0.292405	0.523058	0.60883	-0.92056	0.289274	-0.0431265	0.820748	0.5287	0.544166	0.531632	0.587424	0.815038	1	-0.607061	0.560928	0.487283	0.963094	0.531359	0.896403	0.676925	0.554442	0.28118	0.822402	0.281276	0.570048	0.519361	-0.239637	-0.987369	-0.224347	0.133995	-0.880688	0.803102	0.329578	0.55731	0.124911	0.961552	0.721723	0.587648	0.523539	0.904075	0.599098	-0.321849	-0.787801	0.679923	0.973822	-0.119929	-0.4842	0.999877
GmGRAS18	-0.862002	-0.935812	-0.705312	-0.809448	0.859311	-0.921615	-0.624679	-0.233349	-0.994897	0.132189	-0.855793	0.0237916	-0.701444	-0.607061	1	-0.503452	-0.953724	-0.667803	-0.993971	-0.88856	-0.512152	-0.988182	0.41776	-0.184191	-0.874715	0.300829	-0.950661	0.892468	0.491391	0.69447	0.466106	0.569267	-0.778202	-0.950262	0.25761	-0.854497	-0.799707	-0.379329	-0.917007	-0.994698	-0.884844	-0.412947	0.842946	-0.0110708	-0.478105	-0.578832	0.47017	0.910787	-0.618395
GmGRAS19	0.670412	0.309613	-0.167007	-0.000806711	-0.672463	0.504823	0.602614	0.764156	0.442562	0.670534	0.0210025	0.754725	0.0952215	0.560928	-0.503452	1	0.220377	0.760591	0.520749	0.517115	0.987282	0.593199	0.495466	0.707265	0.635327	0.242096	0.213361	-0.132447	-0.460665	0.271794	0.505264	-0.881266	0.148225	0.368176	0.444705	0.395828	0.626601	-0.162335	0.155798	0.483642	0.643589	-0.291512	0.0390028	-0.303929	0.982685	0.361165	0.518099	-0.106946	0.558761
GmGRAS20	0.741484	0.949865	0.852921	0.912732	-0.734428	0.866243	0.498237	-0.00487302	0.969441	-0.384508	0.958012	-0.291262	0.756238	0.487283	-0.953724	0.220377	1	0.487066	0.941312	0.821421	0.234014	0.909561	-0.64556	-0.0407927	0.768053	-0.427086	0.998797	-0.962444	-0.391214	-0.878494	-0.70287	-0.334258	0.824778	0.945742	-0.448272	0.828912	0.682668	0.481516	0.980298	0.95502	0.773394	0.564905	-0.965349	0.12186	0.197076	0.524644	-0.710583	-0.990715	0.500855
GmGRAS21	0.471413	0.365981	0.381522	0.503342	-0.950441	0.423228	0.186044	0.870637	0.589302	0.613029	0.453963	0.677482	0.683768	0.963094	-0.667803	0.760591	0.487066	1	0.615445	0.885612	0.845054	0.655046	0.344695	0.85175	0.455081	0.49143	0.509058	-0.268946	-0.916515	-0.12209	0.233627	-0.969723	0.69509	0.41302	0.546661	0.261431	0.964247	0.51667	0.541286	0.598081	0.930341	0.385505	-0.275694	-0.690676	0.844139	0.880016	0.0448702	-0.447429	0.962919
GmGRAS22	0.908938	0.957773	0.647147	0.756127	-0.814661	0.958422	0.704373	0.183077	0.995341	-0.165369	0.817367	-0.0520754	0.620886	0.531359	-0.993971	0.520749	0.941312	0.615445	1	0.836744	0.512009	0.996178	-0.438614	0.127173	0.920681	-0.378021	0.932921	-0.906588	-0.404796	-0.671141	-0.466938	-0.533873	0.706782	0.971956	-0.315502	0.903872	0.742995	0.278539	0.883468	0.99904	0.841476	0.321485	-0.829802	0.102547	0.475696	0.490349	-0.433331	-0.888239	0.543037
GmGRAS23	0.595341	0.681473	0.745316	0.838468	-0.979957	0.648763	0.263117	0.548125	0.844711	0.17937	0.815342	0.258453	0.891445	0.896403	-0.88856	0.517115	0.821421	0.885612	0.836744	1	0.594605	0.839147	-0.125619	0.527452	0.60176	0.147857	0.84011	-0.644768	-0.833749	-0.568356	-0.244671	-0.764492	0.922151	0.705754	0.141439	0.522163	0.976078	0.678865	0.869227	0.836675	0.987901	0.638106	-0.686479	-0.440688	0.577387	0.887291	-0.403946	-0.80798	0.903099
GmGRAS24	0.605073	0.274232	-0.0903422	0.0706555	-0.742323	0.451036	0.489876	0.849468	0.440703	0.73226	0.0704518	0.809716	0.209497	0.676925	-0.512152	0.987282	0.234014	0.845054	0.512009	0.594605	1	0.58286	0.538518	0.801986	0.570698	0.362861	0.234767	-0.105959	-0.592033	0.248247	0.519373	-0.94366	0.249249	0.334072	0.540108	0.322209	0.713999	-0.0197927	0.19982	0.476742	0.710833	-0.165266	0.0277831	-0.444261	0.99897	0.492821	0.476878	-0.13396	0.674114
GmGRAS26	0.92734	0.935715	0.59077	0.710608	-0.834378	0.956779	0.729055	0.247703	0.98361	-0.0896298	0.771267	0.0259772	0.591509	0.554442	-0.988182	0.593199	0.909561	0.655046	0.996178	0.839147	0.58286	1	-0.3645	0.188903	0.934819	-0.335615	0.900689	-0.869139	-0.424414	-0.604408	-0.389293	-0.591113	0.678314	0.955009	-0.25524	0.894877	0.761581	0.241601	0.847486	0.991438	0.856806	0.269463	-0.778094	0.0701959	0.548039	0.494945	-0.354548	-0.84755	0.565252
GmGRAS27	-0.306303	-0.66252	-0.640812	-0.58557	-0.03863	-0.499632	-0.269433	0.760818	-0.500594	0.952845	-0.662887	0.917944	-0.27945	0.28118	0.41776	0.495466	-0.64556	0.344695	-0.438614	-0.125619	0.538518	-0.3645	1	0.773875	-0.351715	0.831015	-0.630148	0.776897	-0.328569	0.86939	0.982639	-0.503269	-0.332149	-0.614212	0.929576	-0.595481	0.0930783	-0.162353	-0.599164	-0.471889	-0.0210399	-0.364707	0.807173	-0.668572	0.575049	0.146889	0.860075	0.685103	0.266677
GmGRAS28	0.0639384	-0.163325	-0.0484086	0.0493894	-0.647123	-0.0579573	-0.126773	0.996441	0.0843714	0.924818	-0.0397147	0.939117	0.355932	0.822402	-0.184191	0.707265	-0.0407927	0.85175	0.127173	0.527452	0.801986	0.188903	0.773875	1	0.0306282	0.836951	-0.0129327	0.274659	-0.832676	0.36958	0.673972	-0.899449	0.323546	-0.108456	0.901067	-0.222257	0.699052	0.342089	0.0417921	0.100648	0.601185	0.142426	0.255063	-0.886058	0.82386	0.7145	0.449548	0.0742711	0.814045
GmGRAS29	0.998764	0.904566	0.32162	0.451927	-0.630036	0.982038	0.92451	0.106725	0.887185	-0.139639	0.553009	-0.0180894	0.268619	0.281276	-0.874715	0.635327	0.768053	0.455081	0.920681	0.60176	0.570698	0.934819	-0.351715	0.0306282	1	-0.519743	0.743124	-0.810579	-0.127282	-0.4363	-0.309787	-0.46035	0.376398	0.924284	-0.37609	0.960612	0.525734	-0.116455	0.643418	0.908883	0.651773	-0.0710887	-0.634586	0.329282	0.532926	0.176491	-0.160291	-0.674899	0.29164
GmGRAS31	-0.492194	-0.617064	-0.176831	-0.166755	-0.227858	-0.578486	-0.627661	0.790849	-0.39287	0.851251	-0.300548	0.797143	0.19529	0.570048	0.300829	0.242096	-0.427086	0.49143	-0.378021	0.147857	0.362861	-0.335615	0.831015	0.836951	-0.519743	1	-0.388378	0.655625	-0.664424	0.519158	0.716454	-0.519041	0.107707	-0.582037	0.96782	-0.709138	0.331247	0.395071	-0.283121	-0.392821	0.178058	0.202228	0.53353	-0.94871	0.401725	0.542528	0.434128	0.400803	0.557592
GmGRAS32	0.716397	0.933677	0.872583	0.930165	-0.750891	0.844421	0.459935	0.0198048	0.963182	-0.365006	0.968417	-0.274459	0.787398	0.519361	-0.950661	0.213361	0.998797	0.509058	0.932921	0.84011	0.234767	0.900689	-0.630148	-0.0129327	0.743124	-0.388378	1	-0.949282	-0.42869	-0.88193	-0.696083	-0.349984	0.851423	0.929849	-0.417657	0.801405	0.704864	0.523236	0.988655	0.947201	0.788918	0.601468	-0.964099	0.0787774	0.199117	0.561749	-0.720774	-0.993895	0.532672
GmGRAS33	-0.781044	-0.982245	-0.7537	-0.80417	0.552262	-0.906373	-0.620701	0.229301	-0.932367	0.563424	-0.883502	0.467619	-0.565478	-0.239637	0.892468	-0.132447	-0.962444	-0.268946	-0.906588	-0.644768	-0.105959	-0.869139	0.776897	0.274659	-0.810579	0.655625	-0.949282	1	0.128619	0.878115	0.788415	0.13751	-0.650479	-0.969504	0.657913	-0.913255	-0.476383	-0.270467	-0.899949	-0.921519	-0.59907	-0.395625	0.960168	-0.386491	-0.0633493	-0.273825	0.707	0.943729	-0.254629
GmGRAS34	-0.134736	-0.164101	-0.507027	-0.572186	0.849566	-0.142794	0.200484	-0.817908	-0.409589	-0.567198	-0.475853	-0.59193	-0.811558	-0.987369	0.491391	-0.460665	-0.391214	-0.916515	-0.404796	-0.833749	-0.592033	-0.424414	-0.328569	-0.832676	-0.127282	-0.664424	-0.42869	0.128619	1	0.181023	-0.167928	0.825232	-0.781544	-0.198151	-0.623172	0.0225186	-0.909267	-0.778704	-0.516726	-0.399604	-0.830135	-0.648108	0.246281	0.862728	-0.600825	-0.982098	0.12029	0.405458	-0.985808
GmGRAS35	-0.392985	-0.778157	-0.932096	-0.90925	0.406016	-0.598064	-0.179362	0.363391	-0.73792	0.694906	-0.939761	0.645199	-0.715234	-0.224347	0.69447	0.271794	-0.878494	-0.12209	-0.671141	-0.568356	0.248247	-0.604408	0.86939	0.36958	-0.4363	0.519158	-0.88193	0.878115	0.181023	1	0.935018	-0.0903557	-0.754805	-0.745804	0.642517	-0.611305	-0.380138	-0.574723	-0.895251	-0.702965	-0.457986	-0.717072	0.970247	-0.245986	0.28179	-0.360726	0.957431	0.92663	-0.238651
GmGRAS36	-0.262252	-0.662682	-0.763864	-0.704562	0.0673642	-0.47469	-0.162491	0.67012	-0.538195	0.904326	-0.759244	0.873314	-0.438782	0.133995	0.466106	0.505264	-0.70287	0.233627	-0.466938	-0.244671	0.519373	-0.389293	0.982639	0.673972	-0.309787	0.716454	-0.696083	0.788415	-0.167928	0.935018	1	-0.423987	-0.479436	-0.615312	0.84519	-0.547433	-0.0304171	-0.342568	-0.689751	-0.503045	-0.125961	-0.531078	0.861643	-0.519357	0.553512	-0.0203669	0.93937	0.757479	0.11961
GmGRAS37	-0.487155	-0.269668	-0.152321	-0.292261	0.873411	-0.383935	-0.267572	-0.927135	-0.486182	-0.73888	-0.253534	-0.804261	-0.48491	-0.880688	0.569267	-0.881266	-0.334258	-0.969723	-0.533873	-0.764492	-0.94366	-0.591113	-0.503269	-0.899449	-0.46035	-0.519041	-0.349984	0.13751	0.825232	-0.0903557	-0.423987	1	-0.501367	-0.325369	-0.626239	-0.226138	-0.877205	-0.307766	-0.361023	-0.507213	-0.843907	-0.153786	0.0915996	0.660078	-0.946083	-0.749986	-0.277128	0.269831	-0.878241
GmGRAS39	0.354213	0.613239	0.927233	0.958712	-0.83154	0.487698	-0.00413401	0.318991	0.751175	-0.0600866	0.915539	-0.010251	0.993218	0.803102	-0.778202	0.148225	0.824778	0.69509	0.706782	0.922151	0.249249	0.678314	-0.332149	0.323546	0.376398	0.107707	0.851423	-0.650479	-0.781544	-0.754805	-0.479436	-0.501367	1	0.616013	0.00563474	0.385524	0.853165	0.876255	0.916547	0.723036	0.851548	0.87928	-0.783276	-0.414324	0.233402	0.883067	-0.682623	-0.862691	0.811211
GmGRAS41	0.905449	0.998025	0.642008	0.730463	-0.659104	0.979194	0.751683	-0.0501259	0.975331	-0.377865	0.815097	-0.266647	0.520758	0.329578	-0.950262	0.368176	0.945742	0.41302	0.971956	0.705754	0.334072	0.955009	-0.614212	-0.108456	0.924284	-0.582037	0.929849	-0.969504	-0.198151	-0.745804	-0.615312	-0.325369	0.616013	1	-0.528841	0.964226	0.572993	0.176811	0.864346	0.976425	0.696352	0.266176	-0.881538	0.321471	0.292404	0.309194	-0.522561	-0.897553	0.343171
GmGRAS44	-0.339343	-0.574904	-0.323491	-0.278322	-0.264387	-0.476114	-0.434359	0.872748	-0.353752	0.955112	-0.391062	0.918918	0.0746664	0.55731	0.25761	0.444705	-0.448272	0.546661	-0.315502	0.141439	0.540108	-0.25524	0.929576	0.901067	-0.37609	0.96782	-0.417657	0.657913	-0.623172	0.642517	0.84519	-0.626239	0.00563474	-0.528841	1	-0.609746	0.346056	0.212434	-0.342706	-0.340192	0.208863	0.00289407	0.603538	-0.895613	0.576949	0.473537	0.613827	0.456163	0.544234
GmGRAS45	0.946693	0.961866	0.43474	0.529967	-0.500748	0.985153	0.886234	-0.151901	0.89166	-0.408316	0.643228	-0.294113	0.276051	0.124911	-0.854497	0.395828	0.828912	0.261431	0.903872	0.522163	0.322209	0.894877	-0.595481	-0.222257	0.960612	-0.709138	0.801405	-0.913255	0.0225186	-0.611305	-0.547433	-0.226138	0.385524	0.964226	-0.609746	1	0.392554	-0.089482	0.702475	0.90302	0.536925	0.0113152	-0.763675	0.507237	0.278934	0.0711278	-0.371467	-0.758267	0.137985
GmGRAS46	0.529214	0.538076	0.60813	0.713539	-0.991787	0.540662	0.203623	0.716816	0.737518	0.388781	0.673201	0.460367	0.834048	0.961552	-0.799707	0.626601	0.682668	0.964247	0.742995	0.976078	0.713999	0.761581	0.0930783	0.699052	0.525734	0.331247	0.704864	-0.476383	-0.909267	-0.380138	-0.0304171	-0.877205	0.853165	0.572993	0.346056	0.392554	1	0.646825	0.74109	0.735675	0.986682	0.56155	-0.512026	-0.589576	0.704759	0.923251	-0.217536	-0.660705	0.965089
GmGRAS47	-0.139073	0.183383	0.822296	0.789554	-0.568997	0.0105391	-0.485462	0.297718	0.342754	0.0199623	0.689926	0.0103007	0.925319	0.721723	-0.379329	-0.162335	0.481516	0.51667	0.278539	0.678865	-0.0197927	0.241601	-0.162353	0.342089	-0.116455	0.395071	0.523236	-0.270467	-0.778704	-0.574723	-0.342568	-0.307766	0.876255	0.176811	0.212434	-0.089482	0.646825	1	0.645145	0.301673	0.5785	0.97718	-0.503727	-0.624191	-0.0168427	0.860054	-0.639805	-0.569869	0.724898
GmGRAS48	0.61517	0.869404	0.928814	0.973618	-0.768674	0.757601	0.325018	0.0631147	0.922442	-0.330454	0.990629	-0.251328	0.867849	0.587648	-0.917007	0.155798	0.980298	0.541286	0.883468	0.869227	0.19982	0.847486	-0.599164	0.0417921	0.643418	-0.283121	0.988655	-0.899949	-0.516726	-0.895251	-0.689751	-0.361023	0.916547	0.864346	-0.342706	0.702475	0.74109	0.645145	1	0.900622	0.804772	0.712646	-0.955023	-0.0346127	0.168287	0.651343	-0.763489	-0.992092	0.600194
GmGRAS49	0.895062	0.964716	0.676154	0.779362	-0.805898	0.954664	0.686006	0.154619	0.998528	-0.199347	0.839835	-0.0877347	0.638336	0.523539	-0.994698	0.483642	0.95502	0.598081	0.99904	0.836675	0.476742	0.991438	-0.471889	0.100648	0.908883	-0.392821	0.947201	-0.921519	-0.399604	-0.702965	-0.503045	-0.507213	0.723036	0.976425	-0.340192	0.90302	0.735675	0.301673	0.900622	1	0.834678	0.351198	-0.853411	0.112327	0.439937	0.492277	-0.472335	-0.90698	0.535584
GmGRAS51	0.652431	0.663985	0.63587	0.749215	-0.998219	0.670094	0.342838	0.629853	0.83444	0.283342	0.732197	0.369153	0.814699	0.904075	-0.884844	0.643589	0.773394	0.930341	0.841476	0.987901	0.710833	0.856806	-0.0210399	0.601185	0.651773	0.178058	0.788918	-0.59907	-0.830135	-0.457986	-0.125961	-0.843907	0.851548	0.696352	0.208863	0.536925	0.986682	0.5785	0.804772	0.834678	1	0.518308	-0.605641	-0.450956	0.694688	0.859772	-0.266651	-0.740934	0.909645
GmGRAS52	-0.102532	0.284157	0.901418	0.852707	-0.49675	0.0821309	-0.431763	0.100684	0.397075	-0.192415	0.772862	-0.19864	0.917723	0.599098	-0.412947	-0.291512	0.564905	0.385505	0.321485	0.638106	-0.165266	0.269463	-0.364707	0.142426	-0.0710887	0.202228	0.601468	-0.395625	-0.648108	-0.717072	-0.531078	-0.153786	0.87928	0.266176	0.00289407	0.0113152	0.56155	0.97718	0.712646	0.351198	0.518308	1	-0.628123	-0.445464	-0.16923	0.763487	-0.787487	-0.660482	0.604932
GmGRAS53	-0.598026	-0.90182	-0.902835	-0.920939	0.557194	-0.767923	-0.377788	0.231126	-0.878038	0.590434	-0.966999	0.515559	-0.723826	-0.321849	0.842946	0.0390028	-0.965349	-0.275694	-0.829802	-0.686479	0.0277831	-0.778094	0.807173	0.255063	-0.634586	0.53353	-0.964099	0.960168	0.246281	0.970247	0.861643	0.0915996	-0.783276	-0.881538	0.603538	-0.763675	-0.512026	-0.503727	-0.955023	-0.853411	-0.605641	-0.628123	1	-0.241184	0.0653871	-0.410088	0.859502	0.983008	-0.336538
GmGRAS55	0.309875	0.356319	-0.121791	-0.147111	0.490958	0.352903	0.546666	-0.845068	0.105201	-0.778269	-0.0133212	-0.747997	-0.489513	-0.787801	-0.0110708	-0.303929	0.12186	-0.690676	0.102547	-0.440688	-0.444261	0.0701959	-0.668572	-0.886058	0.329282	-0.94871	0.0787774	-0.386491	0.862728	-0.245986	-0.519357	0.660078	-0.414324	0.321471	-0.895613	0.507237	-0.589576	-0.624191	-0.0346127	0.112327	-0.450956	-0.445464	-0.241184	1	-0.474361	-0.78005	-0.200897	-0.0906265	-0.778956
GmGRAS54	0.568489	0.231807	-0.113392	0.0453895	-0.72838	0.410225	0.454902	0.868696	0.40388	0.762404	0.0398501	0.835504	0.198281	0.679923	-0.478105	0.982685	0.197076	0.844139	0.475696	0.577387	0.99897	0.548039	0.575049	0.82386	0.532926	0.401725	0.199117	-0.0633493	-0.600825	0.28179	0.553512	-0.946083	0.233402	0.292404	0.576949	0.278934	0.704759	-0.0168427	0.168287	0.439937	0.694688	-0.16923	0.0653871	-0.474361	1	0.4956	0.50227	-0.0988783	0.67644
GmGRAS56	0.174805	0.284092	0.660257	0.713176	-0.868377	0.224694	-0.184456	0.69922	0.50958	0.401926	0.624569	0.431497	0.907084	0.973822	-0.578832	0.361165	0.524644	0.880016	0.490349	0.887291	0.492821	0.494945	0.146889	0.7145	0.176491	0.542528	0.561749	-0.273825	-0.982098	-0.360726	-0.0203669	-0.749986	0.883067	0.309194	0.473537	0.0711278	0.923251	0.860054	0.651343	0.492277	0.859772	0.763487	-0.410088	-0.78005	0.4956	1	-0.303528	-0.551031	0.974905
GmGRAS57	-0.112647	-0.565774	-0.906049	-0.837193	0.21547	-0.343653	0.0862784	0.466169	-0.517321	0.744016	-0.84268	0.728558	-0.671854	-0.119929	0.47017	0.518099	-0.710583	0.0448702	-0.433331	-0.403946	0.476878	-0.354548	0.860075	0.449548	-0.160291	0.434128	-0.720774	0.707	0.12029	0.957431	0.93937	-0.277128	-0.682623	-0.522561	0.613827	-0.371467	-0.217536	-0.639805	-0.763489	-0.472335	-0.266651	-0.787487	0.859502	-0.200897	0.50227	-0.303528	1	0.792485	-0.132485
GmGRAS58	-0.643937	-0.907519	-0.914174	-0.953888	0.699703	-0.793251	-0.383926	0.0486614	-0.928367	0.432274	-0.98689	0.35059	-0.805552	-0.4842	0.910787	-0.106946	-0.990715	-0.447429	-0.888239	-0.80798	-0.13396	-0.84755	0.685103	0.0742711	-0.674899	0.400803	-0.993895	0.943729	0.405458	0.92663	0.757479	0.269831	-0.862691	-0.897553	0.456163	-0.758267	-0.660705	-0.569869	-0.992092	-0.90698	-0.740934	-0.660482	0.983008	-0.0906265	-0.0988783	-0.551031	0.792485	1	-0.497823
GmGRAS59	0.299149	0.306462	0.534392	0.620274	-0.92526	0.30154	-0.0349587	0.812945	0.54103	0.531944	0.544448	0.576378	0.821927	0.999877	-0.618395	0.558761	0.500855	0.962919	0.543037	0.903099	0.674114	0.565252	0.266677	0.814045	0.29164	0.557592	0.532672	-0.254629	-0.985808	-0.238651	0.11961	-0.878241	0.811211	0.343171	0.544234	0.137985	0.965089	0.724898	0.600194	0.535584	0.909645	0.604932	-0.336538	-0.778956	0.67644	0.974905	-0.132485	-0.497823	1
GmGRAS60	-0.307138	-0.0416859	0.659254	0.621685	-0.494434	-0.192077	-0.633281	0.415902	0.146074	0.204852	0.498092	0.175052	0.830995	0.728362	-0.198247	-0.145724	0.270893	0.517443	0.0899135	0.576831	0.009849	0.0650252	0.0581697	0.470757	-0.29305	0.596897	0.317622	-0.0347267	-0.810761	-0.361489	-0.127332	-0.339127	0.760812	-0.0418789	0.417776	-0.305142	0.592865	0.969987	0.454791	0.108172	0.490694	0.906354	-0.279587	-0.771755	0.0236135	0.852986	-0.459264	-0.361732	0.727716
GmGRAS62	0.599196	0.76518	0.853832	0.926845	-0.923043	0.694051	0.268277	0.370787	0.892026	-0.0203142	0.915367	0.0586231	0.922983	0.807106	-0.918081	0.369476	0.906392	0.773793	0.869158	0.979428	0.439883	0.854907	-0.31943	0.351628	0.615176	-0.00534891	0.922784	-0.758479	-0.743356	-0.722675	-0.435049	-0.620369	0.958851	0.777693	-0.0402892	0.591131	0.913016	0.708859	0.95001	0.876835	0.942505	0.709728	-0.81521	-0.30763	0.41709	0.832385	-0.573335	-0.906508	0.816259
GmGRAS63	-0.689384	-0.800303	-0.786903	-0.878832	0.948542	-0.75959	-0.377813	-0.409395	-0.924581	-0.0255309	-0.879534	-0.115085	-0.866708	-0.802484	0.952132	-0.476422	-0.907911	-0.805124	-0.91358	-0.983792	-0.533072	-0.908112	0.278951	-0.380322	-0.700974	0.0318614	-0.919855	0.770694	0.722334	0.669997	0.378781	0.677146	-0.913446	-0.81836	0.0331989	-0.655413	-0.926079	-0.616263	-0.930489	-0.916305	-0.965677	-0.61028	0.791403	0.273609	-0.508635	-0.798883	0.489013	0.889924	-0.811521
GmGRAS64	-0.077423	0.289942	0.896629	0.856962	-0.544277	0.0977726	-0.416701	0.162513	0.416522	-0.137218	0.774491	-0.14005	0.936296	0.649256	-0.438064	-0.232899	0.572764	0.442959	0.344918	0.676468	-0.103377	0.297419	-0.321394	0.20254	-0.0482721	0.240701	0.610176	-0.391697	-0.69531	-0.69679	-0.491444	-0.2164	0.898428	0.275866	0.0500332	0.0171879	0.609516	0.986545	0.721626	0.372501	0.563282	0.997931	-0.619655	-0.488529	-0.10674	0.803429	-0.756087	-0.663527	0.654738
GmGRAS65	0.322765	0.102279	0.0871267	0.21217	-0.807788	0.212375	0.105043	0.978055	0.338213	0.828963	0.150657	0.874745	0.456935	0.885794	-0.430288	0.825221	0.196422	0.949053	0.383814	0.694162	0.904232	0.443392	0.62017	0.963216	0.293165	0.664408	0.218047	0.0226009	-0.856832	0.196085	0.528083	-0.983619	0.453115	0.15862	0.753278	0.047263	0.832429	0.343771	0.248979	0.357063	0.7712	0.167906	0.0390832	-0.774598	0.914638	0.764025	0.342129	-0.144716	0.880953
GmGRAS66	0.654825	0.925345	0.894664	0.928921	-0.634916	0.809023	0.421109	-0.13926	0.92034	-0.510637	0.973719	-0.428404	0.748753	0.395907	-0.893192	0.0614733	0.987016	0.365516	0.879202	0.749077	0.0752309	0.83482	-0.747466	-0.167511	0.687793	-0.488744	0.986235	-0.966746	-0.312654	-0.943061	-0.805174	-0.190968	0.811426	0.91131	-0.541674	0.790619	0.587865	0.507286	0.974742	0.899223	0.679863	0.615605	-0.99466	0.187988	0.0378148	0.465826	-0.810151	-0.995054	0.410232
GmGRAS67	0.0431533	-0.210991	-0.122603	-0.0242432	-0.59884	-0.0925014	-0.123431	0.994445	0.0311739	0.950289	-0.111269	0.961665	0.285449	0.778253	-0.131044	0.715788	-0.103632	0.818155	0.0787837	0.468862	0.804109	0.144347	0.816518	0.997227	0.00727878	0.844334	-0.0774442	0.328537	-0.789521	0.436529	0.726498	-0.882696	0.252455	-0.154945	0.919136	-0.252479	0.649552	0.278283	-0.0273667	0.0502489	0.550353	0.0740249	0.320381	-0.870961	0.827532	0.660687	0.514286	0.141561	0.76911
GmGRAS68	0.984568	0.840957	0.290985	0.438495	-0.740289	0.940649	0.876901	0.309698	0.874196	0.0592058	0.519126	0.180305	0.323431	0.436765	-0.882654	0.767817	0.730353	0.614343	0.916578	0.68616	0.723176	0.943804	-0.176004	0.236012	0.978444	-0.33317	0.711481	-0.725119	-0.288732	-0.33785	-0.153984	-0.632288	0.421848	0.871748	-0.17782	0.886546	0.648986	-0.0541707	0.624641	0.89923	0.751573	-0.0519377	-0.555362	0.141028	0.691093	0.310491	-0.0522758	-0.631722	0.445019
GmGRAS70	0.467061	0.682157	0.898204	0.949982	-0.886622	0.582022	0.116352	0.358907	0.819542	-0.0285701	0.919491	0.0348111	0.972043	0.821363	-0.847774	0.259069	0.865009	0.746817	0.785243	0.960506	0.348273	0.763951	-0.316442	0.352882	0.486067	0.0700669	0.887601	-0.698159	-0.78089	-0.738608	-0.451748	-0.570944	0.991442	0.690149	-0.00138589	0.476519	0.894916	0.810617	0.936848	0.797325	0.905794	0.809677	-0.79774	-0.381833	0.329554	0.87553	-0.630181	-0.885622	0.829856
GmGRAS71	-0.46331	-0.767539	-0.975941	-0.99868	0.74087	-0.62538	-0.146483	-0.0742093	-0.838723	0.315881	-0.991583	0.254482	-0.930639	-0.622928	0.838299	-0.0462649	-0.929	-0.530083	-0.787803	-0.858241	-0.114117	-0.745381	0.574697	-0.0681176	-0.494121	0.1748	-0.945148	0.821285	0.579191	0.901786	0.690133	0.325742	-0.95948	-0.758676	0.27454	-0.563335	-0.735698	-0.768728	-0.983116	-0.809304	-0.775384	-0.82897	0.925897	0.141875	-0.0878973	-0.716916	0.815375	0.96346	-0.634471
GmGRAS72	-0.297958	0.151787	0.829918	0.734442	-0.207157	-0.0850187	-0.557153	-0.169309	0.203187	-0.391551	0.660493	-0.423352	0.754923	0.326785	-0.196082	-0.575323	0.419266	0.0800425	0.112922	0.379537	-0.464303	0.044403	-0.482852	-0.115707	-0.259324	0.0834711	0.452448	-0.305026	-0.400007	-0.709558	-0.62746	0.158118	0.705912	0.11706	-0.152543	-0.109125	0.276306	0.886491	0.565164	0.150565	0.235574	0.95004	-0.558384	-0.273028	-0.466699	0.532606	-0.848309	-0.537543	0.332644
GmGRAS73	0.901299	0.717506	-0.0457065	0.0680822	-0.24351	0.840829	0.995463	-0.133474	0.61302	-0.226248	0.203414	-0.120134	-0.175085	-0.13363	-0.577193	0.531167	0.469729	0.0928733	0.662472	0.188675	0.409377	0.682561	-0.31903	-0.216421	0.896967	-0.690025	0.428932	-0.614673	0.288824	-0.184683	-0.201156	-0.174982	-0.0601299	0.731072	-0.501877	0.879735	0.118042	-0.532079	0.289636	0.646076	0.263235	-0.462904	-0.36989	0.623329	0.373603	-0.266345	0.0682703	-0.358765	-0.125139
GmGRAS75	-0.257769	0.189156	0.852877	0.763644	-0.24882	-0.0452457	-0.526911	-0.147973	0.24513	-0.384802	0.691418	-0.411535	0.782352	0.358344	-0.239293	-0.541865	0.456399	0.116556	0.156	0.419837	-0.430453	0.0884139	-0.489126	-0.0968959	-0.21924	0.0781455	0.48945	-0.338152	-0.426084	-0.729863	-0.635603	0.12339	0.736728	0.155884	-0.153412	-0.0736694	0.315346	0.898834	0.600324	0.193098	0.277643	0.961319	-0.587468	-0.279078	-0.434077	0.560169	-0.857019	-0.571513	0.364559
GmGRAS74	-0.496167	-0.821675	-0.742629	-0.72374	0.203505	-0.678069	-0.398668	0.584932	-0.700108	0.849641	-0.802036	0.790307	-0.433379	0.0718539	0.630901	0.286369	-0.81318	0.110282	-0.646691	-0.352145	0.320232	-0.581688	0.968475	0.609326	-0.538497	0.790218	-0.799339	0.907844	-0.14366	0.933945	0.967503	-0.273342	-0.499136	-0.78434	0.863269	-0.741239	-0.14104	-0.245802	-0.764152	-0.675389	-0.261458	-0.427683	0.921052	-0.571622	0.360702	-0.0356325	0.86505	0.835562	0.0563664
GmGRAS76	-0.566759	-0.859793	-0.713179	-0.707612	0.232646	-0.73462	-0.477632	0.559051	-0.73712	0.825347	-0.794451	0.757599	-0.409636	0.0660918	0.668721	0.212824	-0.830472	0.081211	-0.69097	-0.368906	0.255283	-0.631196	0.952069	0.590449	-0.606648	0.813567	-0.813757	0.931225	-0.15008	0.913834	0.941905	-0.230243	-0.483523	-0.826034	0.86514	-0.796208	-0.16133	-0.194033	-0.767574	-0.71666	-0.289685	-0.372647	0.92117	-0.594797	0.297401	-0.0231967	0.821624	0.840945	0.0504665
GmGRAS77	-0.33029	-0.72634	-0.976029	-0.951967	0.475073	-0.537372	-0.0754218	0.254553	-0.722605	0.601032	-0.960479	0.55777	-0.807405	-0.341757	0.691933	0.256945	-0.86987	-0.215565	-0.652591	-0.637053	0.209491	-0.587673	0.791919	0.252455	-0.372337	0.38105	-0.880659	0.828612	0.31282	0.987999	0.883685	-0.00980011	-0.833866	-0.697322	0.52163	-0.52875	-0.466223	-0.69376	-0.914579	-0.684554	-0.522385	-0.813468	0.951553	-0.0957131	0.238637	-0.485543	0.959244	0.927468	-0.354964
GmGRAS78	-0.972793	-0.918714	-0.312662	-0.42258	0.486223	-0.977421	-0.942012	0.0917254	-0.851333	0.315923	-0.540818	0.198907	-0.180949	-0.106791	0.819243	-0.491557	-0.755988	-0.275463	-0.877078	-0.479694	-0.407422	-0.87969	0.492625	0.168008	-0.980065	0.679063	-0.725419	0.846278	-0.0476468	0.491365	0.429229	0.274804	-0.294041	-0.927653	0.547121	-0.989594	-0.372328	0.196531	-0.614802	-0.870208	-0.516313	0.113051	0.665571	-0.504761	-0.365989	-0.0222463	0.234109	0.669351	-0.11855
GmGRAS79	0.867896	0.5343	-0.204575	-0.0476929	-0.445833	0.727274	0.91634	0.326117	0.536633	0.253805	0.0467412	0.358226	-0.137034	0.167402	-0.547916	0.85896	0.321559	0.420935	0.613426	0.318129	0.772267	0.668569	0.125775	0.245606	0.843552	-0.27159	0.291611	-0.371343	-0.0229779	0.115115	0.212732	-0.554108	-0.0412486	0.575	-0.0390913	0.697357	0.345446	-0.478389	0.172688	0.581503	0.439099	-0.511725	-0.12096	0.225778	0.750427	-0.0294576	0.394031	-0.189879	0.170351
GmGRAS81	0.122398	-0.356372	-0.861171	-0.764506	0.115732	-0.113606	0.32472	0.441392	-0.327577	0.675435	-0.739251	0.688053	-0.658727	-0.113841	0.288551	0.644979	-0.549094	0.0981412	-0.234961	-0.310444	0.579618	-0.153828	0.755008	0.405239	0.0754424	0.266096	-0.567753	0.518545	0.152582	0.864071	0.85482	-0.337859	-0.641316	-0.31042	0.483775	-0.13626	-0.147028	-0.718526	-0.640436	-0.276585	-0.160472	-0.84715	0.721697	-0.0664135	0.595281	-0.323004	0.970241	0.654774	-0.123791
GmGRAS84	-0.40503	-0.159165	0.571233	0.525733	-0.418929	-0.302735	-0.710096	0.429774	0.0315843	0.25965	0.393297	0.217775	0.760238	0.689325	-0.0872657	-0.174069	0.155369	0.473323	-0.022396	0.492374	-0.0160392	-0.0438341	0.140762	0.490377	-0.39394	0.666287	0.203481	0.0827434	-0.785514	-0.262032	-0.0426191	-0.309413	0.679859	-0.158693	0.485533	-0.414527	0.526262	0.936149	0.346455	-0.00544111	0.410201	0.860162	-0.167856	-0.808342	0.00264023	0.812132	-0.382471	-0.249478	0.686981
GmGRAS85	-0.179718	-0.435364	-0.260417	-0.190491	-0.404735	-0.322281	-0.301426	0.941446	-0.202659	0.976463	-0.293014	0.960124	0.149977	0.652948	0.103207	0.576143	-0.319616	0.667822	-0.158178	0.273578	0.668134	-0.0934139	0.90697	0.958577	-0.217437	0.930987	-0.290951	0.537046	-0.695751	0.580455	0.821493	-0.74688	0.0957488	-0.383708	0.985899	-0.468726	0.473562	0.227069	-0.227222	-0.18559	0.350688	0.0150242	0.505769	-0.895338	0.700034	0.549823	0.598331	0.342386	0.641187
GmGRAS86	0.399125	-0.0777911	-0.682493	-0.549435	-0.140078	0.171481	0.539663	0.523892	-0.0322824	0.655798	-0.507094	0.702988	-0.476404	0.0602879	-0.00899055	0.826821	-0.276381	0.301823	0.0641938	-0.0537514	0.759576	0.146813	0.651591	0.470369	0.354224	0.173653	-0.297335	0.260384	0.0169824	0.684601	0.742637	-0.522124	-0.433503	-0.0256866	0.415188	0.128769	0.0877184	-0.640466	-0.385067	0.0210311	0.101714	-0.762373	0.489769	-0.0543137	0.765026	-0.166984	0.865717	0.400522	0.053511
GmGRAS87	-0.405243	-0.779011	-0.833262	-0.801882	0.247345	-0.607319	-0.261797	0.535449	-0.684845	0.822157	-0.857532	0.772771	-0.548602	-0.0213827	0.623219	0.34402	-0.823962	0.057818	-0.620709	-0.411486	0.351809	-0.550496	0.953409	0.54807	-0.450115	0.684172	-0.818191	0.882404	-0.0311287	0.976646	0.982203	-0.249661	-0.599176	-0.740191	0.79213	-0.655501	-0.204132	-0.399191	-0.808117	-0.653074	-0.304323	-0.571449	0.941251	-0.446659	0.38878	-0.154083	0.935617	0.86491	-0.0364291
GmGRAS88	-0.797093	-0.584765	0.209138	0.110338	0.0526903	-0.720731	-0.961127	0.232555	-0.44799	0.249611	-0.0314125	0.157555	0.364151	0.31201	0.404055	-0.449161	-0.3032	0.0767076	-0.501411	0.0106249	-0.309672	-0.52291	0.282283	0.313072	-0.790499	0.720452	-0.257957	0.484685	-0.457392	0.0580411	0.137944	0.0347842	0.253637	-0.594686	0.524633	-0.784238	0.073957	0.684629	-0.110057	-0.484003	-0.0701486	0.609451	0.225071	-0.71424	-0.277208	0.448624	-0.167667	0.191536	0.304942
GmGRAS89	0.928334	0.648199	-0.0296896	0.130794	-0.589232	0.81516	0.912388	0.36945	0.67268	0.227817	0.217943	0.340761	0.043946	0.30448	-0.687501	0.87169	0.474332	0.536041	0.740147	0.480871	0.802956	0.788781	0.0518923	0.290179	0.908746	-0.262113	0.449118	-0.494696	-0.156674	-0.0317454	0.112328	-0.631637	0.140941	0.6884	-0.050866	0.768715	0.492679	-0.317172	0.342209	0.711817	0.586934	-0.346871	-0.270185	0.160033	0.777961	0.125185	0.25796	-0.350933	0.309048
GmGRAS92	-0.312302	0.051443	0.773376	0.707811	-0.38949	-0.146136	-0.624103	0.165572	0.185165	-0.0626888	0.601692	-0.0941869	0.838811	0.579965	-0.212345	-0.348733	0.357896	0.342897	0.110558	0.517624	-0.206455	0.0642487	-0.192246	0.222137	-0.286104	0.385233	0.400523	-0.166794	-0.661308	-0.543786	-0.367784	-0.127907	0.77559	0.0353206	0.171589	-0.223671	0.478625	0.979018	0.532602	0.138662	0.400625	0.971533	-0.426798	-0.57679	-0.199731	0.747904	-0.663839	-0.465465	0.58237
GmGRAS93	-0.476697	-0.80933	-0.744846	-0.722259	0.190072	-0.661622	-0.37962	0.595618	-0.686633	0.857651	-0.798923	0.800697	-0.432789	0.0798357	0.616822	0.307074	-0.804464	0.123466	-0.631568	-0.341559	0.339629	-0.565279	0.972651	0.618326	-0.519589	0.78723	-0.791109	0.899199	-0.148557	0.935649	0.972864	-0.28902	-0.496594	-0.770961	0.865155	-0.726169	-0.129529	-0.252782	-0.758121	-0.660983	-0.248257	-0.43596	0.917335	-0.570502	0.379663	-0.0319548	0.873087	0.829647	0.0644055
GmGRAS95	-0.564272	-0.853201	-0.693795	-0.687188	0.209326	-0.730289	-0.485472	0.577833	-0.724164	0.835888	-0.776802	0.76868	-0.383497	0.093174	0.653845	0.220519	-0.81645	0.104895	-0.678789	-0.344661	0.266954	-0.619053	0.955744	0.609894	-0.604038	0.829625	-0.798599	0.924439	-0.177808	0.90317	0.940591	-0.249837	-0.458334	-0.818854	0.878558	-0.796132	-0.136172	-0.168255	-0.749537	-0.704327	-0.266582	-0.349484	0.909795	-0.617474	0.30921	0.00521261	0.811776	0.825791	0.0775728
GmGRAS97	0.508303	0.152648	-0.179752	-0.0244893	-0.681277	0.33869	0.409918	0.886037	0.32775	0.808261	-0.0355928	0.873928	0.146599	0.656455	-0.404987	0.974915	0.117179	0.82015	0.402215	0.521858	0.992252	0.47793	0.638976	0.844403	0.470165	0.45151	0.119953	0.0181454	-0.585632	0.356434	0.619686	-0.934291	0.175386	0.214402	0.628574	0.207404	0.663066	-0.0459602	0.0920759	0.365037	0.643738	-0.208368	0.145682	-0.501116	0.996651	0.468076	0.564141	-0.0196466	0.65175
GmGRAS99	0.863717	0.999212	0.687493	0.761445	-0.617202	0.958137	0.708393	-0.126018	0.964039	-0.457298	0.845395	-0.351314	0.537014	0.290518	-0.932414	0.276253	0.95758	0.354058	0.951937	0.682229	0.243923	0.926721	-0.685092	-0.179889	0.886934	-0.620233	0.942359	-0.988729	-0.165843	-0.802452	-0.689155	-0.249228	0.629288	0.995234	-0.587926	0.952697	0.533937	0.209448	0.881995	0.960558	0.658626	0.314421	-0.917966	0.355483	0.201473	0.291267	-0.598049	-0.920372	0.304783
GmGRAS100	0.814765	0.448108	-0.291379	-0.134325	-0.403801	0.655865	0.881433	0.363462	0.456302	0.323919	-0.0452687	0.421767	-0.200805	0.149382	-0.472394	0.875484	0.230503	0.408463	0.538513	0.261736	0.788849	0.599613	0.213839	0.285031	0.786402	-0.209697	0.20099	-0.277524	-0.0118355	0.21271	0.304758	-0.560157	-0.110838	0.491647	0.0310515	0.623872	0.30815	-0.522531	0.0833708	0.503874	0.391792	-0.570649	-0.022912	0.190719	0.770823	-0.057986	0.483127	-0.0962737	0.150827
GmGRAS101	0.824235	0.577085	0.134956	0.299867	-0.832979	0.72009	0.682683	0.67501	0.702416	0.46823	0.332177	0.571881	0.336382	0.658157	-0.751493	0.948313	0.518343	0.831195	0.761464	0.72532	0.943303	0.814665	0.228711	0.614077	0.802094	0.08239	0.512325	-0.426253	-0.540074	-0.0476347	0.216769	-0.886111	0.404208	0.627242	0.251642	0.610968	0.77715	0.0232307	0.457348	0.733459	0.820078	-0.0642557	-0.279272	-0.236885	0.927545	0.49598	0.22176	-0.41668	0.660608
GmGRAS102	-0.606356	-0.840087	-0.92009	-0.972481	0.823126	-0.737261	-0.298312	-0.159291	-0.917774	0.237878	-0.979165	0.159179	-0.899574	-0.664613	0.922327	-0.215326	-0.965306	-0.618319	-0.882423	-0.912505	-0.269723	-0.852231	0.518365	-0.139499	-0.631349	0.193084	-0.976802	0.861233	0.597055	0.853148	0.619531	0.442436	-0.943443	-0.840096	0.248727	-0.666284	-0.802259	-0.681347	-0.995113	-0.897181	-0.854415	-0.728615	0.921088	0.126834	-0.240897	-0.719457	0.717754	0.975305	-0.676189
GmGRAS103	0.485286	0.395083	0.415386	0.535805	-0.961177	0.445219	0.193387	0.851498	0.615443	0.582371	0.488079	0.64854	0.707357	0.96618	-0.691771	0.746579	0.519013	0.999251	0.638927	0.902913	0.831302	0.675753	0.308655	0.832357	0.470715	0.467582	0.540955	-0.302312	-0.917961	-0.160372	0.195841	-0.961042	0.720314	0.440626	0.518002	0.284898	0.973721	0.53524	0.573316	0.622868	0.943229	0.41042	-0.312232	-0.676378	0.829042	0.888653	0.00766694	-0.481299	0.966572
GmGRAS104	0.779838	0.977486	0.805378	0.864802	-0.665488	0.901689	0.573917	-0.0959009	0.966612	-0.457592	0.927293	-0.360695	0.669947	0.38283	-0.940515	0.201985	0.991972	0.401503	0.94128	0.75201	0.195979	0.90828	-0.700976	-0.137882	0.807168	-0.534275	0.984814	-0.988551	-0.276729	-0.876501	-0.73619	-0.261044	0.748023	0.970521	-0.541753	0.883054	0.600736	0.378078	0.949973	0.954794	0.707781	0.479127	-0.966837	0.243543	0.156003	0.414241	-0.700512	-0.975463	0.397108
GmGRAS105	0.824663	0.982479	0.772436	0.846905	-0.720571	0.927338	0.614512	-0.0116924	0.987105	-0.375065	0.908869	-0.272434	0.668908	0.436154	-0.968379	0.297382	0.990188	0.472872	0.969946	0.789627	0.291594	0.945012	-0.631062	-0.0578762	0.8478	-0.490015	0.982912	-0.975825	-0.323384	-0.82836	-0.665944	-0.346953	0.749688	0.981678	-0.478167	0.897092	0.653732	0.359794	0.944324	0.979468	0.758747	0.444388	-0.939323	0.199257	0.252342	0.447412	-0.632803	-0.963332	0.449821
GmGRAS106	-0.19384	-0.263	0.148265	0.192449	-0.582341	-0.245038	-0.443375	0.894234	-0.00539199	0.799496	0.0673708	0.783539	0.525288	0.845617	-0.0909993	0.40517	-0.0417504	0.771109	0.00334252	0.523066	0.540709	0.0401035	0.661635	0.926404	-0.214656	0.92021	-0.000740878	0.309009	-0.903128	0.217196	0.51481	-0.744974	0.461364	-0.223675	0.887529	-0.407432	0.6706	0.615466	0.102505	-0.00904361	0.542849	0.434038	0.184867	-0.992713	0.567416	0.820474	0.206922	0.0231493	0.837571
GmGRAS107	0.121669	0.461964	0.947245	0.935343	-0.671305	0.289308	-0.230651	0.196869	0.587259	-0.148543	0.872542	-0.127133	0.982206	0.708784	-0.607602	-0.0934161	0.715944	0.540015	0.523894	0.794275	0.0230812	0.480785	-0.374424	0.221397	0.150153	0.147923	0.748367	-0.542073	-0.723994	-0.767734	-0.535463	-0.318291	0.96561	0.452821	-0.010836	0.203028	0.715894	0.955588	0.839494	0.548366	0.693628	0.972668	-0.73254	-0.430751	0.0126514	0.838528	-0.770532	-0.786585	0.716107
GmGRAS108	-0.247772	-0.639126	-0.710909	-0.647483	-0.00109497	-0.456016	-0.176354	0.724093	-0.497129	0.934562	-0.708998	0.905962	-0.366932	0.210306	0.419712	0.533167	-0.660449	0.302518	-0.427464	-0.174499	0.557555	-0.349559	0.992678	0.729107	-0.295109	0.757815	-0.650771	0.765532	-0.244778	0.905275	0.996915	-0.482423	-0.40937	-0.589843	0.881025	-0.540712	0.0422524	-0.274697	-0.637462	-0.463376	-0.0580878	-0.470505	0.828046	-0.579694	0.59185	0.0581637	0.914221	0.712953	0.19603
GmGRAS109	0.777942	0.410812	-0.208078	-0.0404124	-0.579667	0.614794	0.766887	0.589357	0.487233	0.5091	0.015795	0.60463	-0.0250028	0.389221	-0.527535	0.971295	0.258455	0.622784	0.568596	0.429179	0.922801	0.636524	0.353865	0.519582	0.745949	0.0175512	0.240322	-0.23265	-0.265677	0.225922	0.401654	-0.757373	0.0491599	0.463477	0.243246	0.539306	0.507075	-0.327813	0.151668	0.532114	0.559302	-0.41871	-0.0165871	-0.0685976	0.910561	0.18169	0.494838	-0.131785	0.389123
GmGRAS110	-0.894855	-0.99386	-0.593963	-0.672198	0.547042	-0.973046	-0.783518	0.177523	-0.934893	0.477822	-0.771283	0.369038	-0.423244	-0.193492	0.896935	-0.293485	-0.911989	-0.283985	-0.930328	-0.600424	-0.241303	-0.908727	0.684266	0.237992	-0.915933	0.690432	-0.890861	0.973325	0.0593761	0.746144	0.664187	0.20365	-0.523671	-0.990034	0.634946	-0.982191	-0.451867	-0.0809424	-0.813285	-0.936429	-0.588447	-0.192818	0.871324	-0.451264	-0.197535	-0.177772	0.530991	0.863244	-0.207678
GmGRAS111	0.937217	0.948202	0.399773	0.491469	-0.449462	0.973913	0.897466	-0.196952	0.864005	-0.436956	0.610204	-0.324401	0.224747	0.0664975	-0.822362	0.371331	0.801348	0.207903	0.876939	0.470756	0.289898	0.867236	-0.609365	-0.268186	0.951298	-0.744815	0.771628	-0.900948	0.0815149	-0.5949	-0.551562	-0.179235	0.335798	0.948807	-0.642146	0.998243	0.337887	-0.138308	0.667432	0.87618	0.486458	-0.0307957	-0.743832	0.555967	0.246294	0.0120837	-0.35863	-0.729502	0.0795807
GmGRAS113	0.387221	-0.0252339	-0.384855	-0.23857	-0.509107	0.186449	0.356414	0.859431	0.133811	0.867631	-0.250203	0.917493	-0.0514798	0.51599	-0.210596	0.942144	-0.0906344	0.693435	0.21726	0.327837	0.94672	0.300605	0.757614	0.821058	0.343128	0.493512	-0.090685	0.203338	-0.458074	0.546875	0.761342	-0.848221	-0.0311482	0.0372916	0.686229	0.0696978	0.494312	-0.200822	-0.123994	0.1763	0.464421	-0.374855	0.347369	-0.473661	0.957239	0.312448	0.728967	0.192295	0.508749
GmGRAS114	0.199447	0.413744	0.827275	0.858017	-0.834869	0.304012	-0.171955	0.498225	0.60038	0.158355	0.782545	0.190432	0.983493	0.897853	-0.649118	0.193317	0.662655	0.77417	0.561809	0.900672	0.319715	0.545406	-0.101108	0.514964	0.213467	0.358437	0.697802	-0.440312	-0.902944	-0.577333	-0.269361	-0.598155	0.966691	0.424919	0.252354	0.175041	0.882412	0.927615	0.786824	0.573578	0.841019	0.881588	-0.598321	-0.632833	0.314936	0.967648	-0.533695	-0.706109	0.902265
GmGRAS115	0.353811	-0.000120192	-0.226591	-0.0852988	-0.632565	0.179574	0.250578	0.942216	0.196649	0.895804	-0.119555	0.943195	0.137609	0.676579	-0.283233	0.92305	-0.00269726	0.813052	0.26827	0.470147	0.958564	0.345779	0.747721	0.913252	0.313328	0.596255	0.00635644	0.163148	-0.631318	0.446289	0.713137	-0.927854	0.146644	0.0623356	0.753516	0.0391723	0.635194	0.00556718	-0.000813117	0.23129	0.588433	-0.178311	0.259408	-0.6213	0.9705	0.498374	0.615462	0.0870866	0.669675
GmGRAS116	-0.399498	-0.767713	-0.793574	-0.758756	0.190243	-0.599351	-0.280118	0.587908	-0.656958	0.856542	-0.821413	0.80844	-0.489404	0.0460125	0.589989	0.369333	-0.795488	0.118465	-0.593875	-0.354045	0.386701	-0.522921	0.971521	0.601984	-0.444557	0.729003	-0.786967	0.872162	-0.100054	0.959471	0.988561	-0.302414	-0.542425	-0.726939	0.832272	-0.658596	-0.142471	-0.340818	-0.770129	-0.626276	-0.248294	-0.521213	0.921124	-0.505898	0.424262	-0.0853304	0.921132	0.834493	0.0309014
[truncated: 46 more columns]
