# Supplementary material for: Genome-wide identification and characterization of GRAS genes in soybean (Glycine max)
Source: BMC Plant Biol. 2020 Sep 5;20:415. doi: 10.1186/s12870-020-02636-5 (PMC7487615; doi:10.1186/s12870-020-02636-5)
Supplement: Supplementary file 16 — Additional file 16: Table S15. Expression profiles of GmGRAS genes in soybean embryonic axes during seed germination. [file 12870_2020_2636_MOESM16_ESM.xls]

## Sheet: Sheet1
Table S15 Expression profiles of GmGRAS genes in soybean embryonic axes during seed germination
GmGRAS Gene Name	GmGRAS Gene ID	Gene ID in published data	Dry	3 HAI	6 HAI	12 HAI	24 HAI
GmGRAS1	Glyma.01G079500.1.Wm82.a2.v1	Glyma01g18040	0.809561	3.18656	4.58197	5.27221	7.30816
GmGRAS2	Glyma.01G136300.1.Wm82.a2.v1	Glyma01g33270	0.361944	7.75905	5.1344	7.42068	5.38279
GmGRAS3	Glyma.01G177200.1.Wm82.a2.v1	Glyma01g38360	0.0824321	0.0635524	0.0421194	0.0955584	0.603809
GmGRAS4	Glyma.01G194200.1.Wm82.a2.v1	Glyma01g40180	3.84225	3.43568	2.03872	2.39811	3.69987
GmGRAS5	Glyma.01G226600.1.Wm82.a2.v1	Glyma01g43620	0.0686256	0.0892248	0.123544	0.214414	0.326607
GmGRAS6	Glyma.02G012000.1.Wm82.a2.v1	Glyma02g01530	0	0	0	0	0
GmGRAS7	Glyma.02G058700.1.Wm82.a2.v1	Glyma02g06530	0.462115	0.735192	0.532729	0.914396	1.46792
GmGRAS8	Glyma.02G074800.1.Wm82.a2.v1	Glyma02g08241	0.0151168	0.00558465	0.00380308	0.0143933	0.0919796
GmGRAS9	Glyma.02G297700.1.Wm82.a2.v1	Glyma02g46730	0.161049	0.332511	0.344416	0.265341	0.269592
GmGRAS10	Glyma.02G306200.1.Wm82.a2.v1	Glyma02g47640	0.848679	1.33776	2.13029	3.65048	6.44863
GmGRAS11	Glyma.03G031800.1.Wm82.a2.v1	Glyma03g03760	1.73962	13.2882	9.5429	18.4657	14.3076
GmGRAS12	Glyma.03G050800.1.Wm82.a2.v1	Glyma03g06530	0.0101907	0	0	0	0.00287717
GmGRAS13	Glyma.03G065700.2.Wm82.a2.v1	Glyma03g10320	0	0	0	0	0
GmGRAS14	Glyma.03G219900.1.Wm82.a2.v1	Glyma03g37851	0	0.00531053	0.0113019	0.0147096	0.0314253
GmGRAS15	Glyma.04G138900.1.Wm82.a2.v1	Glyma04g28490	0.197968	0.0469189	0.241481	0.237089	0.984738
GmGRAS16	Glyma.04G150500.1.Wm82.a2.v1	Glyma04g21340	0	0	0	0.0200618	0.265793
GmGRAS17	Glyma.04G242100.2.Wm82.a2.v1	Glyma04g42090	1.90698	1.62936	2.68072	2.48988	1.49466
GmGRAS18	Glyma.04G251900.1.Wm82.a2.v1	Glyma04g43090	4.11562	4.26285	1.9734	0.848091	0.0952186
GmGRAS19	Glyma.05G045300.1.Wm82.a2.v1	Glyma05g03020	0.012381	0.00633643	0.00956853	0.134431	1.40109
GmGRAS20	Glyma.05G049300.2.Wm82.a2.v1	Glyma05g03490	0.0416662	0.0505378	0.0304992	0.0488012	1.72709
GmGRAS21	Glyma.05G103400.1.Wm82.a2.v1	Glyma05g22140	0.00952793	0.0285672	0.0194536	0.131529	0.171034
GmGRAS22	Glyma.05G105600.1.Wm82.a2.v1	Glyma05g22460	0.800496	1.58097	1.4242	2.78645	5.18604
GmGRAS23	Glyma.05G140400.1.Wm82.a2.v1	Glyma05g27190	27.7597	21.5273	18.8451	11.5287	14.6147
GmGRAS24	Glyma.06G110800.1.Wm82.a2.v1	Glyma06g11610	12.2752	9.05477	4.31306	2.04252	0.337333
GmGRAS25	Glyma.06G121300.1.Wm82.a2.v1	Glyma06g12701	0.534176	1.09857	2.93273	2.31262	2.10235
GmGRAS26	Glyma.06G213100.1.Wm82.a2.v1	Glyma06g23940	0.404774	0.375613	0.770208	1.57637	3.02236
GmGRAS27	Glyma.06G265500.1.Wm82.a2.v1	Glyma06g41500	0.466135	4.33879	6.40449	1.06063	0.816743
GmGRAS28	Glyma.07G039400.1.Wm82.a2.v1	Glyma07g04430	0	0.0344524	0.0107127	0.0321775	0.427952
GmGRAS29	Glyma.07G133100.1.Wm82.a2.v1	Glyma07g15950	2.51883	1.79972	2.00727	2.37887	2.27849
GmGRAS30	Glyma.07G154300.1.Wm82.a2.v1	Glyma07g18934	0.0504944	0.0398561	0.0365672	0.020476	0.0267473
GmGRAS31	Glyma.07G266500.1.Wm82.a2.v1	Glyma07g39650	0.645208	6.16911	5.24384	1.73964	3.92647
GmGRAS32	Glyma.08G095800.1.Wm82.a2.v1	Glyma08g10140	7.44828	6.92361	9.33734	6.95124	13.2751
GmGRAS33	Glyma.08G146900.1.Wm82.a2.v1	Glyma08g15530	0	0	0	0	0.0300411
GmGRAS34	Glyma.08G237300.1.Wm82.a2.v1	Glyma08g25800	0.0531032	0.0310916	0.0180995	0.0283819	0.0149981
GmGRAS35	Glyma.08G325900.1.Wm82.a2.v1	Glyma08g43780	4.02735	2.80653	3.74547	2.8312	3.57505
GmGRAS36	Glyma.09G011800.1.Wm82.a2.v1	Glyma09g01440	10.7689	12.1221	10.4739	3.32635	1.04019
GmGRAS37	Glyma.09G036500.1.Wm82.a2.v1	Glyma09g04110	0.0106644	0.00716941	0.00244367	0.00332407	0
GmGRAS38	Glyma.09G123300.1.Wm82.a2.v1	Glyma09g22110	0.0166237	0	0	0.00557832	0
GmGRAS39	Glyma.09G133600.1.Wm82.a2.v1	Glyma09g24740	2.93704	5.19539	3.1559	2.12933	3.16583
GmGRAS40	Glyma.09G224900.1.Wm82.a2.v1	Glyma09g35876	0	0.0224001	0.0747883	0.0108385	0
GmGRAS41	Glyma.09G270000.1.Wm82.a2.v1	Glyma09g40620	0.817599	2.80928	2.44129	4.58275	3.73122
GmGRAS42	Glyma.10G012500.1.Wm82.a2.v1	Glyma10g01571	0	0	0.00603994	0.00539552	0.00316959
GmGRAS43	Glyma.10G038500.1.Wm82.a2.v1	Glyma10g04421	0	0	0.00322162	0	0.0204142
GmGRAS44	Glyma.10G190200.1.Wm82.a2.v1	Glyma10g33380	23.6233	11.1985	7.00578	3.93939	1.8753
GmGRAS45	Glyma.10G215000.1.Wm82.a2.v1	Glyma10g35920	0.00920975	0.0121937	0.0483811	0.0390051	0.0571329
GmGRAS46	Glyma.10G232000.1.Wm82.a2.v1	Glyma10g37640	3.34143	3.95946	2.89368	2.16465	1.23585
GmGRAS47	Glyma.11G016100.1.Wm82.a2.v1	Glyma11g01850	0.0506332	0.11651	0.156483	0.149377	0.21313
GmGRAS48	Glyma.11G047700.1.Wm82.a2.v1	Glyma11g05110	1.45142	0.999593	0.869245	2.64845	4.03075
GmGRAS49	Glyma.11G065200.1.Wm82.a2.v1	Glyma11g06980	0.0129655	0	0.0115328	0.0616699	0.952324
GmGRAS50	Glyma.11G092000.1.Wm82.a2.v1	Glyma11g09761	27.9717	36.1548	24.0349	23.5222	11.3927
GmGRAS51	Glyma.11G096000.1.Wm82.a2.v1	Glyma11g10170	5.89741	4.13071	2.53214	3.33211	3.54679
GmGRAS52	Glyma.11G096500.1.Wm82.a2.v1	Glyma11g10220	1.55463	1.44902	0.896219	1.44302	4.5003
GmGRAS53	Glyma.11G138000.1.Wm82.a2.v1	Glyma11g14670	7.73541	5.00277	4.44741	2.42722	1.72184
GmGRAS54	Glyma.11G138100.1.Wm82.a2.v1	Glyma11g14700	0.0459541	0.577602	0.392395	0.378383	0.0620224
GmGRAS55	Glyma.11G138200.1.Wm82.a2.v1	Glyma11g14690	1.6029	3.66942	2.47246	1.85435	0.644222
GmGRAS56	Glyma.11G138300.1.Wm82.a2.v1	Glyma11g14710	0.318311	0.812123	1.67624	2.01932	2.87034
GmGRAS57	Glyma.11G138400.3.Wm82.a2.v1	Glyma11g14720	8.81857	13.5774	8.11769	6.73142	2.47396
GmGRAS58	Glyma.11G138500.1.Wm82.a2.v1	Glyma11g14740	1.06162	0.980573	0.657604	0.535362	0.132697
GmGRAS59	Glyma.11G138600.1.Wm82.a2.v1	Glyma11g14750	0.433567	0.580593	0.688666	0.730303	0.876762
GmGRAS60	Glyma.11G150200.1.Wm82.a2.v1	Glyma11g20980	0	0.00621969	0	0	0.00767408
GmGRAS61	Glyma.11G177100.1.Wm82.a2.v1	Glyma11g23690	0	0	0.0109241	0	0
GmGRAS62	Glyma.11G216500.1.Wm82.a2.v1	Glyma11g33720	4.69468	4.70884	7.07538	22.1735	48.3046
GmGRAS63	Glyma.12G012100.1.Wm82.a2.v1	Glyma12g01470	0	0	0.00902555	0.00943218	0
GmGRAS64	Glyma.12G018100.1.Wm82.a2.v1	Glyma12g02060	15.1211	16.0722	8.35241	5.86064	3.54856
GmGRAS65	Glyma.12G022100.2.Wm82.a2.v1	Glyma12g02490	2.13041	1.89151	1.98856	3.15175	3.35651
GmGRAS66	Glyma.12G022600.1.Wm82.a2.v1	Glyma12g02530	0.434064	0.798193	0.472649	0.451456	1.64766
GmGRAS67	Glyma.12G061900.1.Wm82.a2.v1	Glyma12g06630	20.1072	11.7776	10.7563	6.62334	8.88328
GmGRAS68	Glyma.12G062000.1.Wm82.a2.v1	Glyma12g06640	0	0	0.012293	0.00790573	0.0308713
GmGRAS69	Glyma.12G062100.1.Wm82.a2.v1	Glyma12g06655	0.0269494	0.0136855	0.026212	0.0170022	0.0617907
GmGRAS70	Glyma.12G062200.1.Wm82.a2.v1	Glyma12g06670	0.367276	0.375307	0.568384	0.834701	0.897926
GmGRAS71	Glyma.12G137700.1.Wm82.a2.v1	Glyma12g16750	3.66589	3.1313	3.03328	1.70585	0.241296
GmGRAS72	Glyma.12G197300.1.Wm82.a2.v1	Glyma12g32350	0	0	0	0.00363084	0.0124245
GmGRAS73	Glyma.12G216100.1.Wm82.a2.v1	Glyma12g34420	265.412	111.956	66.5392	39.6463	4.33666
GmGRAS74	Glyma.13G037100.1.Wm82.a2.v1	Glyma13g09220	1.62158	2.6943	1.6834	1.2521	0.939895
GmGRAS75	Glyma.13G081700.1.Wm82.a2.v1	Glyma13g02840	27.0327	21.0977	15.115	11.9966	6.09214
GmGRAS76	Glyma.13G124900.1.Wm82.a2.v1	Glyma13g18680	0	0	0.00789314	0.00268541	0.00231024
GmGRAS77	Glyma.13G285400.1.Wm82.a2.v1	Glyma13g36120	31.6758	50.7104	50.799	28.6615	6.0165
GmGRAS78	Glyma.13G304900.1.Wm82.a2.v1	Glyma13g38080	0	0	0	0.0024634	0.0284369
GmGRAS79	Glyma.13G337200.1.Wm82.a2.v1	Glyma13g41220	0.0739409	0.133692	0.0837746	0.315733	0.788884
GmGRAS80	Glyma.13G337300.1.Wm82.a2.v1	Glyma13g41231	0.0739409	0.133692	0.0837746	0.315733	0.788884
GmGRAS81	Glyma.13G337400.1.Wm82.a2.v1	Glyma13g41240	3.21981	14.8309	6.97051	4.78035	4.27317
GmGRAS82	Glyma.13G337500.1.Wm82.a2.v1	Glyma13g41251	1.96411	3.32648	1.53492	0.922622	0.229731
GmGRAS83	Glyma.13G337600.1.Wm82.a2.v1	Glyma13g41261	4.53833	8.08552	4.96072	4.52305	3.30768
GmGRAS84	Glyma.13G345700.1.Wm82.a2.v1	Glyma13g42100	0.460171	0.836072	1.18719	0.739082	0.805639
GmGRAS85	Glyma.14G006900.1.Wm82.a2.v1	Glyma14g01020	0.579447	1.75239	3.26031	5.45432	9.824
GmGRAS86	Glyma.14G016000.1.Wm82.a2.v1	Glyma14g01960	21.2509	39.2883	23.4125	15.3981	5.20342
GmGRAS87	Glyma.14G119100.1.Wm82.a2.v1	Glyma14g27290	7.75265	16.3779	10.6254	8.28497	5.87968
GmGRAS88	Glyma.15G028600.1.Wm82.a2.v1	Glyma15g03290	0.272484	0.917036	0.991687	0.99838	1.02169
GmGRAS89	Glyma.15G036900.1.Wm82.a2.v1	Glyma15g04160	9.79548	16.6727	11.012	7.24076	3.53511
GmGRAS90	Glyma.15G037000.1.Wm82.a2.v1	Glyma15g04166	9.79548	16.6727	11.012	7.24076	3.53511
GmGRAS91	Glyma.15G037100.1.Wm82.a2.v1	Glyma15g04173	1.5152	4.75266	4.01935	4.27768	2.64806
GmGRAS92	Glyma.15G037200.2.Wm82.a2.v1	Glyma15g04190	0.913554	0.221813	0.22415	0.437866	0.602662
GmGRAS93	Glyma.15G116300.1.Wm82.a2.v1	Glyma15g12320	6.54795	12.5449	7.12792	4.92246	1.37778
GmGRAS94	Glyma.15G141300.1.Wm82.a2.v1	Glyma15g15105	0	0	0	0	0
GmGRAS95	Glyma.15G141400.1.Wm82.a2.v1	Glyma15g15110	2.29397	3.26319	3.74002	3.55083	1.76685
GmGRAS96	Glyma.15G213300.1.Wm82.a2.v1	Glyma15g28410	0	0.0417347	0.0496301	0.030807	0
GmGRAS97	Glyma.16G008200.1.Wm82.a2.v1	Glyma16g01020	0	0.00422397	0.0160255	0.00486896	0
GmGRAS98	Glyma.16G053000.1.Wm82.a2.v1	Glyma16g05751	0	0.0193466	0.0226238	0.0172702	0.0121622
GmGRAS99	Glyma.16G141300.1.Wm82.a2.v1	Glyma16g25570	0.400914	0.635905	0.434513	0.642819	0.976042
GmGRAS100	Glyma.16G156700.1.Wm82.a2.v1	Glyma16g27310	0	0	0	0.01646	0.0333595
GmGRAS101	Glyma.16G179900.1.Wm82.a2.v1	Glyma16g29900	2.62537	14.2388	7.459	4.2644	3.53317
GmGRAS102	Glyma.17G007600.2.Wm82.a2.v1	Glyma17g01150	0.14016	1.07202	0.793863	0.576162	2.42315
GmGRAS103	Glyma.17G127500.1.Wm82.a2.v1	Glyma17g13680	0.688918	1.9108	1.96284	1.17028	0.382247
GmGRAS104	Glyma.17G131200.1.Wm82.a2.v1	Glyma17g14030	0.265623	0.221806	0.0802868	0.0648538	1.69164
GmGRAS105	Glyma.17G160800.1.Wm82.a2.v1	Glyma17g17400	0.143569	0.520958	0.901198	2.0198	3.53938
GmGRAS106	Glyma.17G162800.1.Wm82.a2.v1	Glyma17g17710	0	0.00920859	0	0.0115683	0.0205551
GmGRAS107	Glyma.18G040000.1.Wm82.a2.v1	Glyma18g04500	3.00689	3.71682	3.15208	4.96334	18.6498
GmGRAS108	Glyma.18G081100.1.Wm82.a2.v1	Glyma18g09030	4.08842	3.5677	3.16163	2.22499	2.79656
GmGRAS109	Glyma.18G182500.4.Wm82.a2.v1	Glyma18g39920	0.502858	2.51502	2.49842	2.58038	3.66461
GmGRAS110	Glyma.18G205100.1.Wm82.a2.v1	Glyma18g43580	0	0	0	0.00286804	0.012328
GmGRAS111	Glyma.18G220100.1.Wm82.a2.v1	Glyma18g45220	0.815231	4.74215	4.06759	6.12175	4.34769
GmGRAS112	Glyma.19G096400.1.Wm82.a2.v1	Glyma19g26735	0	0	0	0.00390966	0.00632208
GmGRAS113	Glyma.19G216700.1.Wm82.a2.v1	Glyma19g40440	0.0565292	0.312301	0.176579	0.161776	0.0215225
GmGRAS114	Glyma.20G162100.1.Wm82.a2.v1	Glyma20g30150	8.12249	10.4813	5.35924	2.26025	0.892405
GmGRAS115	Glyma.20G176800.1.Wm82.a2.v1	Glyma20g31680	0	0.00585615	0.0363053	0.0725491	0.0675362
GmGRAS116	Glyma.20G200500.1.Wm82.a2.v1	Glyma20g34260	5.25223	3.7916	1.98037	1.47892	0.935192
GmGRAS117	Glyma.U013800.1.Wm82.a2.v1	Glyma11g17490	2.28383	4.55499	4.67808	6.09736	9.03807
