# Supplementary material for: Genome-wide identification and characterization of GRAS genes in soybean (Glycine max)
Source: BMC Plant Biol. 2020 Sep 5;20:415. doi: 10.1186/s12870-020-02636-5 (PMC7487615; doi:10.1186/s12870-020-02636-5)
Supplement: Supplementary file 18 — Additional file 18: Table S16. Pairwise correlation coefficients between different expressed GmGRAS genes in soybean embryonic axes during seed germination. [file 12870_2020_2636_MOESM18_ESM.xls]

## Sheet: Sheet1
Table S16 Pairwise correlation coefficients between different expressed GmGRAS genes in soybean embryonic axes during seed germination
GmGRAS Gene Name	GmGRAS1	GmGRAS2	GmGRAS3	GmGRAS4	GmGRAS5	GmGRAS6	GmGRAS7	GmGRAS8	GmGRAS9	GmGRAS10	GmGRAS11	GmGRAS12	GmGRAS13	GmGRAS14	GmGRAS15	GmGRAS16	GmGRAS17	GmGRAS18	GmGRAS19	GmGRAS20	GmGRAS21	GmGRAS22	GmGRAS23	GmGRAS24	GmGRAS25	GmGRAS26	GmGRAS27	GmGRAS28	GmGRAS29	GmGRAS30	GmGRAS31	GmGRAS32	GmGRAS33	GmGRAS34	GmGRAS35	GmGRAS36	GmGRAS37	GmGRAS38	GmGRAS39	GmGRAS40	GmGRAS41	GmGRAS42	GmGRAS43	GmGRAS44	GmGRAS45	GmGRAS46	GmGRAS47	GmGRAS48	GmGRAS49
GmGRAS1	1	0.584415	0.701169	-0.272624	0.914271	-0.789717	0.848377	0.671567	0.464334	0.917724	0.7657	-0.594852	-0.789717	0.953268	0.738352	0.739919	-0.0195999	-0.912684	0.744372	0.709469	0.844515	0.888387	-0.88541	-0.973209	0.739824	0.874389	-0.0105454	0.742035	-0.112027	-0.851137	0.314176	0.712658	0.709956	-0.910465	-0.272807	-0.808777	-0.966357	-0.724028	-0.22039	0.0486789	0.825672	0.614866	0.741815	-0.959804	0.907941	-0.830799	0.988402	0.730714	0.731367
GmGRAS2	0.584415	1	0.0274302	-0.427807	0.32683	-0.917513	0.391583	-0.0253059	0.780486	0.310709	0.912216	-0.936321	-0.917513	0.358831	-0.0383869	0.0648576	0.0725539	-0.330573	0.068174	0.0368233	0.394211	0.344594	-0.7172	-0.549524	0.477464	0.222994	0.347181	0.105998	-0.624337	-0.687615	0.608007	-0.0496447	0.0323886	-0.64966	-0.890028	-0.247671	-0.559374	-0.790798	0.297955	0.201948	0.819517	0.33822	0.0310057	-0.760765	0.310857	-0.108108	0.576446	0.125679	0.0479115
GmGRAS3	0.701169	0.0274302	1	0.447472	0.868426	-0.2234	0.913569	0.998047	-0.0912406	0.893228	0.269488	0.0778991	-0.2234	0.87498	0.975433	0.998153	-0.591928	-0.650707	0.997904	0.996999	0.781222	0.92281	-0.392919	-0.591775	0.144911	0.914906	-0.455202	0.994767	0.215163	-0.400151	0.0263248	0.902542	0.99642	-0.482517	0.154704	-0.763753	-0.562068	-0.298552	-0.113146	-0.454225	0.359419	0.0216929	0.974823	-0.484915	0.601432	-0.802727	0.693109	0.886824	0.998167
GmGRAS4	-0.272624	-0.427807	0.447472	1	0.0274657	0.522216	0.255123	0.46864	-0.567118	0.0506588	-0.379711	0.669981	0.522216	-0.0224823	0.301362	0.395446	-0.916436	0.334025	0.389598	0.4292	0.0543807	0.171716	0.495065	0.42281	-0.814294	0.11649	-0.588457	0.407238	0.24159	0.433216	-0.208896	0.202976	0.424516	0.461094	0.22533	-0.00730639	0.467656	0.365486	0.343173	-0.769584	-0.384053	-0.869128	0.325428	0.464706	-0.437212	0.0558227	-0.277485	0.281334	0.400407
GmGRAS5	0.914271	0.32683	0.868426	0.0274657	1	-0.50209	0.947538	0.859952	0.0775479	0.997334	0.625534	-0.253949	-0.50209	0.979969	0.889147	0.886706	-0.217595	-0.920029	0.892608	0.853854	0.964014	0.981085	-0.785854	-0.888649	0.492183	0.992563	-0.400162	0.87197	0.235362	-0.793079	-0.0175995	0.770655	0.852922	-0.677509	-0.122603	-0.957169	-0.809335	-0.421607	-0.378087	-0.313391	0.731787	0.415261	0.843375	-0.787017	0.814629	-0.953031	0.86698	0.942986	0.878953
GmGRAS6	-0.789717	-0.917513	-0.2234	0.522216	-0.50209	1	-0.501148	-0.168773	-0.871371	-0.503591	-0.863473	0.954065	1	-0.584178	-0.217989	-0.273195	-0.142398	0.550574	-0.275103	-0.250727	-0.469889	-0.500252	0.791829	0.751429	-0.730472	-0.414372	-0.457893	-0.307927	0.620848	0.729422	-0.697823	-0.277616	-0.25	0.895423	0.638184	0.360253	0.814379	0.936389	-0.187355	-0.386841	-0.809919	-0.564076	-0.295358	0.913422	-0.623177	0.329241	-0.812288	-0.22986	-0.26133
GmGRAS7	0.848377	0.391583	0.913569	0.255123	0.947538	-0.501148	1	0.89833	0.101574	0.952444	0.629755	-0.239114	-0.501148	0.931137	0.865311	0.922151	-0.48957	-0.754615	0.925442	0.900955	0.931576	0.989148	-0.677436	-0.759265	0.277865	0.946564	-0.420456	0.926206	0.0912576	-0.691881	0.108356	0.741625	0.897728	-0.613053	-0.240167	-0.869915	-0.690804	-0.468513	-0.102616	-0.450657	0.692363	0.14755	0.860251	-0.71723	0.640899	-0.819284	0.811453	0.924005	0.913519
GmGRAS8	0.671567	-0.0253059	0.998047	0.46864	0.859952	-0.168773	0.89833	1	-0.151058	0.883361	0.231555	0.132733	-0.168773	0.858489	0.97731	0.993716	-0.589234	-0.643738	0.993749	0.992062	0.776088	0.910141	-0.367796	-0.568866	0.117207	0.910857	-0.498327	0.986504	0.272551	-0.379964	-0.0323517	0.895112	0.99154	-0.438077	0.192385	-0.768306	-0.530145	-0.239969	-0.152007	-0.484394	0.329633	0.00777148	0.967088	-0.446106	0.584098	-0.80863	0.658856	0.894676	0.994171
GmGRAS9	0.464334	0.780486	-0.0912406	-0.567118	0.0775479	-0.871371	0.101574	-0.151058	1	0.0984548	0.543287	-0.909668	-0.871371	0.222255	-0.091558	-0.041489	0.221262	-0.164234	-0.045207	-0.0370085	-0.00823309	0.0980386	-0.418207	-0.406102	0.622176	0.00110244	0.824053	0.00884916	-0.887095	-0.321685	0.909894	0.0998246	-0.0352844	-0.75529	-0.480246	0.119868	-0.570636	-0.921596	0.465718	0.701616	0.43308	0.438362	0.0457837	-0.632221	0.378105	0.0845887	0.546761	-0.231544	-0.0462518
GmGRAS10	0.917724	0.310709	0.893228	0.0506588	0.997334	-0.503591	0.952444	0.883361	0.0984548	1	0.596213	-0.246266	-0.503591	0.989303	0.9131	0.911709	-0.248506	-0.90762	0.916627	0.883302	0.944837	0.986394	-0.756782	-0.879971	0.490028	0.994936	-0.368796	0.899603	0.202107	-0.758175	0.0257069	0.812354	0.882757	-0.696895	-0.0865261	-0.935738	-0.816482	-0.448383	-0.337921	-0.291024	0.699411	0.399469	0.87815	-0.782021	0.823582	-0.946224	0.880394	0.933442	0.905127
GmGRAS11	0.7657	0.912216	0.269488	-0.379711	0.625534	-0.863473	0.629755	0.231555	0.543287	0.596213	1	-0.812639	-0.863473	0.605018	0.231701	0.303547	0.0692109	-0.629154	0.311248	0.256765	0.712286	0.606673	-0.915819	-0.767914	0.546776	0.530332	0.0116074	0.320301	-0.27148	-0.91437	0.310406	0.124745	0.251968	-0.676603	-0.814738	-0.608514	-0.697005	-0.661697	-0.0461854	-0.0349244	0.980859	0.456948	0.232514	-0.874571	0.509806	-0.459249	0.711525	0.475835	0.284512
GmGRAS12	-0.594852	-0.936321	0.0778991	0.669981	-0.253949	0.954065	-0.239114	0.132733	-0.909668	-0.246266	-0.812639	1	0.954065	-0.331394	0.0773784	0.0267986	-0.327017	0.369347	0.0244668	0.0508024	-0.253703	-0.234273	0.700042	0.591426	-0.698664	-0.148789	-0.590849	-0.00911927	0.688859	0.63652	-0.691365	0.00158245	0.0515711	0.761935	0.71403	0.146533	0.658849	0.858326	-0.216242	-0.518695	-0.73132	-0.569333	0.00132451	0.788651	-0.449931	0.0966893	-0.616793	0.026162	0.0393797
GmGRAS13	-0.789717	-0.917513	-0.2234	0.522216	-0.50209	1	-0.501148	-0.168773	-0.871371	-0.503591	-0.863473	0.954065	1	-0.584178	-0.217989	-0.273195	-0.142398	0.550574	-0.275103	-0.250727	-0.469889	-0.500252	0.791829	0.751429	-0.730472	-0.414372	-0.457893	-0.307927	0.620848	0.729422	-0.697823	-0.277616	-0.25	0.895423	0.638184	0.360253	0.814379	0.936389	-0.187355	-0.386841	-0.809919	-0.564076	-0.295358	0.913422	-0.623177	0.329241	-0.812288	-0.22986	-0.26133
GmGRAS14	0.953268	0.358831	0.87498	-0.0224823	0.979969	-0.584178	0.931137	0.858489	0.222255	0.989303	0.605018	-0.331394	-0.584178	1	0.903782	0.899966	-0.208148	-0.909303	0.903686	0.875852	0.899318	0.970822	-0.76442	-0.907202	0.57257	0.973699	-0.231804	0.893618	0.0864257	-0.748048	0.15017	0.846443	0.876267	-0.787442	-0.0799459	-0.884346	-0.878588	-0.555556	-0.276369	-0.161456	0.696469	0.458596	0.890053	-0.831642	0.874886	-0.92084	0.934978	0.872197	0.894443
GmGRAS15	0.738352	-0.0383869	0.975433	0.301362	0.889147	-0.217989	0.865311	0.97731	-0.091558	0.9131	0.231701	0.0773784	-0.217989	0.903782	1	0.98055	-0.417459	-0.746404	0.981259	0.975262	0.773614	0.906692	-0.434832	-0.665024	0.291658	0.935379	-0.40703	0.966006	0.287439	-0.431632	-0.0273459	0.948085	0.976702	-0.5361	0.273186	-0.79415	-0.642357	-0.281433	-0.272952	-0.330088	0.349102	0.196603	0.979863	-0.51959	0.723314	-0.879673	0.732105	0.878024	0.982334
GmGRAS16	0.739919	0.0648576	0.998153	0.395446	0.886706	-0.273195	0.922151	0.993716	-0.041489	0.911709	0.303547	0.0267986	-0.273195	0.899966	0.98055	1	-0.55504	-0.684063	0.99989	0.99754	0.79312	0.935865	-0.432999	-0.633772	0.202727	0.92841	-0.414772	0.997189	0.186159	-0.434708	0.0600453	0.916637	0.997259	-0.533728	0.139448	-0.775231	-0.610471	-0.344975	-0.120339	-0.407678	0.393077	0.0748192	0.982416	-0.531787	0.64528	-0.820246	0.734472	0.885419	0.999758
GmGRAS17	-0.0195999	0.0725539	-0.591928	-0.916436	-0.217595	-0.142398	-0.48957	-0.589234	0.221262	-0.248506	0.0692109	-0.327017	-0.142398	-0.208148	-0.417459	-0.55504	1	-0.179642	-0.54826	-0.587724	-0.225854	-0.390224	-0.248679	-0.17942	0.617277	-0.281045	0.415598	-0.588362	0.0597059	-0.211359	-0.128151	-0.349826	-0.582189	-0.123779	0.0260019	0.115907	-0.186598	0.0277166	-0.538157	0.672009	0.109065	0.766487	-0.492726	-0.139584	0.245197	0.0355942	-0.0336644	-0.377793	-0.556074
GmGRAS18	-0.912684	-0.330573	-0.650707	0.334025	-0.920029	0.550574	-0.754615	-0.643738	-0.164234	-0.90762	-0.629154	0.369347	0.550574	-0.909303	-0.746404	-0.684063	-0.179642	1	-0.692321	-0.639898	-0.869121	-0.832034	0.873313	0.964456	-0.749096	-0.891087	0.225358	-0.655417	-0.262808	0.862549	0.0633372	-0.663819	-0.641595	0.738292	0.0724309	0.910779	0.894881	0.413806	0.597851	0.0302322	-0.755047	-0.729312	-0.672198	0.840685	-0.932093	0.95178	-0.864117	-0.795693	-0.676772
GmGRAS19	0.744372	0.068174	0.997904	0.389598	0.892608	-0.275103	0.925442	0.993749	-0.045207	0.916627	0.311248	0.0244668	-0.275103	0.903686	0.981259	0.99989	-0.54826	-0.692321	1	0.996408	0.801407	0.939716	-0.442667	-0.64079	0.207499	0.933402	-0.42206	0.996356	0.194673	-0.445341	0.0511219	0.913798	0.996081	-0.534241	0.134265	-0.784469	-0.614297	-0.341779	-0.131902	-0.411785	0.402305	0.0820954	0.98063	-0.536987	0.649479	-0.827507	0.7369	0.891951	0.999426
GmGRAS20	0.709469	0.0368233	0.996999	0.4292	0.853854	-0.250727	0.900955	0.992062	-0.0370085	0.883302	0.256765	0.0508024	-0.250727	0.875852	0.975262	0.99754	-0.587724	-0.639898	0.996408	1	0.74978	0.91225	-0.378679	-0.592273	0.171469	0.900943	-0.388554	0.997473	0.156816	-0.376879	0.0904389	0.926538	0.99994	-0.519441	0.17232	-0.729228	-0.582504	-0.346498	-0.0712867	-0.394613	0.340309	0.0345469	0.98726	-0.496018	0.618468	-0.783782	0.71285	0.853471	0.998471
GmGRAS21	0.844515	0.394211	0.781222	0.0543807	0.964014	-0.469889	0.931576	0.776088	-0.00823309	0.944837	0.712286	-0.253703	-0.469889	0.899318	0.773614	0.79312	-0.225854	-0.869121	0.801407	0.74978	1	0.943039	-0.819972	-0.836498	0.382176	0.942512	-0.53118	0.776565	0.303948	-0.853475	-0.136215	0.586576	0.746384	-0.5495	-0.296751	-0.978948	-0.702583	-0.318829	-0.402358	-0.463534	0.80993	0.336278	0.704851	-0.746146	0.679804	-0.899619	0.764778	0.954126	0.780917
GmGRAS22	0.888387	0.344594	0.92281	0.171716	0.981085	-0.500252	0.989148	0.910141	0.0980386	0.986394	0.606673	-0.234273	-0.500252	0.970822	0.906692	0.935865	-0.390224	-0.832034	0.939716	0.91225	0.943039	1	-0.710794	-0.819933	0.377097	0.981685	-0.398676	0.932471	0.14429	-0.718237	0.0741408	0.796253	0.910385	-0.659416	-0.152998	-0.906471	-0.75634	-0.463563	-0.209827	-0.378573	0.689768	0.262094	0.889104	-0.749316	0.73583	-0.888948	0.853091	0.938619	0.928528
GmGRAS23	-0.88541	-0.7172	-0.392919	0.495065	-0.785854	0.791829	-0.677436	-0.367796	-0.418207	-0.756782	-0.915819	0.700042	0.791829	-0.76442	-0.434832	-0.432999	-0.248679	0.873313	-0.442667	-0.378679	-0.819972	-0.710794	1	0.938079	-0.749151	-0.706083	0.0672226	-0.424767	0.018049	0.992465	-0.123635	-0.331642	-0.377046	0.758696	0.534839	0.790419	0.856828	0.577079	0.385487	-0.0287592	-0.96936	-0.708136	-0.38749	0.937706	-0.767849	0.722859	-0.824268	-0.622966	-0.417544
GmGRAS24	-0.973209	-0.549524	-0.591775	0.42281	-0.888649	0.751429	-0.759265	-0.568866	-0.406102	-0.879971	-0.767914	0.591426	0.751429	-0.907202	-0.665024	-0.633772	-0.17942	0.964456	-0.64079	-0.592273	-0.836498	-0.819933	0.938079	1	-0.821179	-0.838848	0.0331024	-0.622439	-0.00892426	0.90945	-0.174864	-0.619815	-0.593402	0.869188	0.255195	0.834194	0.966251	0.626292	0.408311	-0.0970643	-0.850346	-0.750915	-0.632042	0.953515	-0.935353	0.858015	-0.942891	-0.704275	-0.624372
GmGRAS25	0.739824	0.477464	0.144911	-0.814294	0.492183	-0.730472	0.277865	0.117207	0.622176	0.490028	0.546776	-0.698664	-0.730472	0.57257	0.291658	0.202727	0.617277	-0.749096	0.207499	0.171469	0.382176	0.377097	-0.749151	-0.821179	1	0.428122	0.439967	0.192279	-0.202212	-0.674172	0.328232	0.387591	0.176975	-0.846233	-0.106138	-0.419221	-0.880197	-0.64179	-0.382266	0.626907	0.599969	0.962759	0.283195	-0.811661	0.870683	-0.536821	0.757103	0.205628	0.199
GmGRAS26	0.874389	0.222994	0.914906	0.11649	0.992563	-0.414372	0.946564	0.910857	0.00110244	0.994936	0.530332	-0.148789	-0.414372	0.973699	0.935379	0.92841	-0.281045	-0.891087	0.933402	0.900943	0.942512	0.981685	-0.706083	-0.838848	0.428122	1	-0.444986	0.911721	0.285525	-0.715382	-0.0552953	0.820782	0.900385	-0.628024	-0.0215089	-0.94493	-0.763571	-0.362519	-0.376481	-0.356015	0.64489	0.352112	0.889397	-0.717408	0.792276	-0.957733	0.831831	0.958001	0.92275
GmGRAS27	-0.0105454	0.347181	-0.455202	-0.588457	-0.400162	-0.457893	-0.420456	-0.498327	0.824053	-0.368796	0.0116074	-0.590849	-0.457893	-0.231804	-0.40703	-0.414772	0.415598	0.225358	-0.42206	-0.388554	-0.53118	-0.398676	0.0672226	0.0331024	0.439967	-0.444986	1	-0.373857	-0.82784	0.176976	0.791348	-0.122378	-0.383188	-0.400727	-0.0850219	0.576941	-0.188715	-0.590331	0.467409	0.929298	-0.102574	0.327112	-0.269469	-0.160219	0.0872333	0.449871	0.107543	-0.67666	-0.409559
GmGRAS28	0.742035	0.105998	0.994767	0.407238	0.87197	-0.307927	0.926206	0.986504	0.00884916	0.899603	0.320301	-0.00911927	-0.307927	0.893618	0.966006	0.997189	-0.588362	-0.655417	0.996356	0.997473	0.776565	0.932471	-0.424767	-0.622439	0.192279	0.911721	-0.373857	1	0.117919	-0.422648	0.125202	0.91267	0.996951	-0.552996	0.103375	-0.744832	-0.610474	-0.392495	-0.0485867	-0.392388	0.396636	0.0471701	0.981915	-0.541445	0.627927	-0.785426	0.743292	0.861857	0.996768
GmGRAS29	-0.112027	-0.624337	0.215163	0.24159	0.235362	0.620848	0.0912576	0.272551	-0.887095	0.202107	-0.27148	0.688859	0.620848	0.0864257	0.287439	0.186159	0.0597059	-0.262808	0.194673	0.156816	0.303948	0.14429	0.018049	-0.00892426	-0.202212	0.285525	-0.82784	0.117919	1	-0.0675268	-0.96241	0.0745268	0.156753	0.443036	0.44067	-0.452945	0.183917	0.764934	-0.81038	-0.577711	-0.105168	0.00577262	0.104773	0.271291	0.0318015	-0.445403	-0.218072	0.463007	0.187488
GmGRAS30	-0.851137	-0.687615	-0.400151	0.433216	-0.793079	0.729422	-0.691881	-0.379964	-0.321685	-0.758175	-0.91437	0.63652	0.729422	-0.748048	-0.431632	-0.434708	-0.211359	0.862549	-0.445341	-0.376879	-0.853475	-0.718237	0.992465	0.90945	-0.674172	-0.715382	0.176976	-0.422648	-0.0675268	1	-0.0273017	-0.291829	-0.374309	0.680355	0.55464	0.825792	0.799199	0.491684	0.424353	0.0801682	-0.974605	-0.651204	-0.36827	0.895158	-0.714734	0.732659	-0.774108	-0.666743	-0.418157
GmGRAS31	0.314176	0.608007	0.0263248	-0.208896	-0.0175995	-0.697823	0.108356	-0.0323517	0.909894	0.0257069	0.310406	-0.691365	-0.697823	0.15017	-0.0273459	0.0600453	-0.128151	0.0633372	0.0511219	0.0904389	-0.136215	0.0741408	-0.123635	-0.174864	0.328232	-0.0552953	0.791348	0.125202	-0.96241	-0.0273017	1	0.197694	0.091734	-0.621801	-0.330449	0.27489	-0.380792	-0.874098	0.745241	0.569994	0.174068	0.089776	0.157253	-0.419245	0.19143	0.222378	0.429039	-0.270066	0.0603564
GmGRAS32	0.712658	-0.0496447	0.902542	0.202976	0.770655	-0.277616	0.741625	0.895112	0.0998246	0.812354	0.124745	0.00158245	-0.277616	0.846443	0.948085	0.916637	-0.349826	-0.663819	0.913798	0.926538	0.586576	0.796253	-0.331642	-0.619815	0.387591	0.820782	-0.122378	0.91267	0.0745268	-0.291829	0.197694	1	0.9305	-0.636824	0.383931	-0.605937	-0.679139	-0.423092	-0.128933	-0.0592084	0.218266	0.253415	0.973504	-0.510138	0.758878	-0.762538	0.753237	0.687864	0.922968
GmGRAS33	0.709956	0.0323886	0.99642	0.424516	0.852922	-0.25	0.897728	0.99154	-0.0352844	0.882757	0.251968	0.0515711	-0.25	0.876267	0.976702	0.997259	-0.582189	-0.641595	0.996081	0.99994	0.746384	0.910385	-0.377046	-0.593402	0.176975	0.900385	-0.383188	0.996951	0.156753	-0.374309	0.091734	0.9305	1	-0.52233	0.180312	-0.72728	-0.585335	-0.34737	-0.07433	-0.386841	0.33626	0.0402911	0.988806	-0.49599	0.623177	-0.784991	0.714286	0.850751	0.998368
GmGRAS34	-0.910465	-0.64966	-0.482517	0.461094	-0.677509	0.895423	-0.613053	-0.438077	-0.75529	-0.696895	-0.676603	0.761935	0.895423	-0.787442	-0.5361	-0.533728	-0.123779	0.738292	-0.534241	-0.519441	-0.5495	-0.659416	0.758696	0.869188	-0.846233	-0.628024	-0.400727	-0.552996	0.443036	0.680355	-0.621801	-0.636824	-0.52233	1	0.247505	0.499129	0.96089	0.906082	-0.00428686	-0.423361	-0.686065	-0.679462	-0.599848	0.93252	-0.871886	0.581389	-0.953194	-0.397755	-0.528945
GmGRAS35	-0.272807	-0.890028	0.154704	0.22533	-0.122603	0.638184	-0.240167	0.192385	-0.480246	-0.0865261	-0.814738	0.71403	0.638184	-0.0799459	0.273186	0.139448	0.0260019	0.0724309	0.134265	0.17232	-0.296751	-0.152998	0.534839	0.255195	-0.106138	-0.0215089	-0.0850219	0.103375	0.44067	0.55464	-0.330449	0.383931	0.180312	0.247505	1	0.143133	0.185409	0.447595	-0.30315	0.100057	-0.708635	-0.0339577	0.239564	0.463081	0.0708288	-0.0983396	-0.221705	-0.0525119	0.15952
GmGRAS36	-0.808777	-0.247671	-0.763753	-0.00730639	-0.957169	0.360253	-0.869915	-0.768306	0.119868	-0.935738	-0.608514	0.146533	0.360253	-0.884346	-0.79415	-0.775231	0.115907	0.910779	-0.784469	-0.729228	-0.978948	-0.906471	0.790419	0.834194	-0.419221	-0.94493	0.576941	-0.744832	-0.452945	0.825792	0.27489	-0.605937	-0.72728	0.499129	0.143133	1	0.690447	0.198988	0.569075	0.438556	-0.738191	-0.415306	-0.696724	0.690036	-0.722127	0.95512	-0.723164	-0.959053	-0.765219
GmGRAS37	-0.966357	-0.559374	-0.562068	0.467656	-0.809335	0.814379	-0.690804	-0.530145	-0.570636	-0.816482	-0.697005	0.658849	0.814379	-0.878588	-0.642357	-0.610471	-0.186598	0.894881	-0.614297	-0.582504	-0.702583	-0.75634	0.856828	0.966251	-0.880197	-0.763571	-0.188715	-0.610474	0.183917	0.799199	-0.380792	-0.679139	-0.585335	0.96089	0.185409	0.690447	1	0.762575	0.255697	-0.291334	-0.755631	-0.766986	-0.652315	0.956068	-0.959496	0.765692	-0.975191	-0.569305	-0.604489
GmGRAS38	-0.724028	-0.790798	-0.298552	0.365486	-0.421607	0.936389	-0.468513	-0.239969	-0.921596	-0.448383	-0.661697	0.858326	0.936389	-0.555556	-0.281433	-0.344975	0.0277166	0.413806	-0.341779	-0.346498	-0.318829	-0.463563	0.577079	0.626292	-0.64179	-0.362519	-0.590331	-0.392495	0.764934	0.491684	-0.874098	-0.423092	-0.34737	0.906082	0.447595	0.198988	0.762575	1	-0.404879	-0.4661	-0.588394	-0.418661	-0.410394	0.806793	-0.583536	0.231839	-0.793921	-0.137659	-0.339286
GmGRAS39	-0.22039	0.297955	-0.113146	0.343173	-0.378087	-0.187355	-0.102616	-0.152007	0.465718	-0.337921	-0.0461854	-0.216242	-0.187355	-0.276369	-0.272952	-0.120339	-0.538157	0.597851	-0.131902	-0.0712867	-0.402358	-0.209827	0.385487	0.408311	-0.382266	-0.376481	0.467409	-0.0485867	-0.81038	0.424353	0.745241	-0.128933	-0.07433	-0.00428686	-0.30315	0.569075	0.255697	-0.404879	1	0.114672	-0.222286	-0.584921	-0.0885763	0.153108	-0.44583	0.61578	-0.12528	-0.423996	-0.118581
GmGRAS40	0.0486789	0.201948	-0.454225	-0.769584	-0.313391	-0.386841	-0.450657	-0.484394	0.701616	-0.291024	-0.0349244	-0.518695	-0.386841	-0.161456	-0.330088	-0.407678	0.672009	0.0302322	-0.411785	-0.394613	-0.463534	-0.378573	-0.0287592	-0.0970643	0.626907	-0.356015	0.929298	-0.392388	-0.577711	0.0801682	0.569994	-0.0592084	-0.386841	-0.423361	0.100057	0.438556	-0.291334	-0.4661	0.114672	1	-0.0866201	0.584774	-0.250039	-0.198618	0.271204	0.260211	0.147892	-0.598145	-0.400952
GmGRAS41	0.825672	0.819517	0.359419	-0.384053	0.731787	-0.809919	0.692363	0.329633	0.43308	0.699411	0.980859	-0.73132	-0.809919	0.696469	0.349102	0.393077	0.109065	-0.755047	0.402305	0.340309	0.80993	0.689768	-0.96936	-0.850346	0.599969	0.64489	-0.102574	0.396636	-0.105168	-0.974605	0.174068	0.218266	0.33626	-0.686065	-0.708635	-0.738191	-0.755631	-0.588394	-0.222286	-0.0866201	1	0.538025	0.31905	-0.899746	0.613298	-0.608648	0.757951	0.597435	0.374735
GmGRAS42	0.614866	0.33822	0.0216929	-0.869128	0.415261	-0.564076	0.14755	0.00777148	0.438362	0.399469	0.456948	-0.569333	-0.564076	0.458596	0.196603	0.0748192	0.766487	-0.729312	0.0820954	0.0345469	0.336278	0.262094	-0.708136	-0.750915	0.962759	0.352112	0.327112	0.0471701	0.00577262	-0.651204	0.089776	0.253415	0.0402911	-0.679462	-0.0339577	-0.415306	-0.766986	-0.418661	-0.584921	0.584774	0.538025	1	0.140734	-0.689773	0.803472	-0.526269	0.606266	0.172118	0.071089
GmGRAS43	0.741815	0.0310057	0.974823	0.325428	0.843375	-0.295358	0.860251	0.967088	0.0457837	0.87815	0.232514	0.00132451	-0.295358	0.890053	0.979863	0.982416	-0.492726	-0.672198	0.98063	0.98726	0.704851	0.889104	-0.38749	-0.632042	0.283195	0.889397	-0.269469	0.981915	0.104773	-0.36827	0.157253	0.973504	0.988806	-0.599848	0.239564	-0.696724	-0.652315	-0.410394	-0.0885763	-0.250039	0.31905	0.140734	1	-0.534737	0.700229	-0.792171	0.761108	0.801017	0.985177
GmGRAS44	-0.959804	-0.760765	-0.484915	0.464706	-0.787017	0.913422	-0.71723	-0.446106	-0.632221	-0.782021	-0.874571	0.788651	0.913422	-0.831642	-0.51959	-0.531787	-0.139584	0.840685	-0.536987	-0.496018	-0.746146	-0.749316	0.937706	0.953515	-0.811661	-0.717408	-0.160219	-0.541445	0.271291	0.895158	-0.419245	-0.510138	-0.49599	0.93252	0.463081	0.690036	0.956068	0.806793	0.153108	-0.198618	-0.899746	-0.689773	-0.534737	1	-0.84596	0.681781	-0.94887	-0.558545	-0.520223
GmGRAS45	0.907941	0.310857	0.601432	-0.437212	0.814629	-0.623177	0.640899	0.584098	0.378105	0.823582	0.509806	-0.449931	-0.623177	0.874886	0.723314	0.64528	0.245197	-0.932093	0.649479	0.618468	0.679804	0.73583	-0.767849	-0.935353	0.870683	0.792276	0.0872333	0.627927	0.0318015	-0.714734	0.19143	0.758878	0.623177	-0.871886	0.0708288	-0.722127	-0.959496	-0.583536	-0.44583	0.271204	0.613298	0.803472	0.700229	-0.84596	1	-0.849499	0.913156	0.607663	0.643395
GmGRAS46	-0.830799	-0.108108	-0.802727	0.0558227	-0.953031	0.329241	-0.819284	-0.80863	0.0845887	-0.946224	-0.459249	0.0966893	0.329241	-0.92084	-0.879673	-0.820246	0.0355942	0.95178	-0.827507	-0.783782	-0.899619	-0.888948	0.722859	0.858015	-0.536821	-0.957733	0.449871	-0.785426	-0.445403	0.732659	0.222378	-0.762538	-0.784991	0.581389	-0.0983396	0.95512	0.765692	0.231839	0.61578	0.260211	-0.608648	-0.526269	-0.792171	0.681781	-0.849499	1	-0.775427	-0.913485	-0.81576
GmGRAS47	0.988402	0.576446	0.693109	-0.277485	0.86698	-0.812288	0.811453	0.658856	0.546761	0.880394	0.711525	-0.616793	-0.812288	0.934978	0.732105	0.734472	-0.0336644	-0.864117	0.7369	0.71285	0.764778	0.853091	-0.824268	-0.942891	0.757103	0.831831	0.107543	0.743292	-0.218072	-0.774108	0.429039	0.753237	0.714286	-0.953194	-0.221705	-0.723164	-0.975191	-0.793921	-0.12528	0.147892	0.757951	0.606266	0.761108	-0.94887	0.913156	-0.775427	1	0.656308	0.728142
GmGRAS48	0.730714	0.125679	0.886824	0.281334	0.942986	-0.22986	0.924005	0.894676	-0.231544	0.933442	0.475835	0.026162	-0.22986	0.872197	0.878024	0.885419	-0.377793	-0.795693	0.891951	0.853471	0.954126	0.938619	-0.622966	-0.704275	0.205628	0.958001	-0.67666	0.861857	0.463007	-0.666743	-0.270066	0.687864	0.850751	-0.397755	-0.0525119	-0.959053	-0.569305	-0.137659	-0.423996	-0.598145	0.597435	0.172118	0.801017	-0.558545	0.607663	-0.913485	0.656308	1	0.87798
GmGRAS49	0.731367	0.0479115	0.998167	0.400407	0.878953	-0.26133	0.913519	0.994171	-0.0462518	0.905127	0.284512	0.0393797	-0.26133	0.894443	0.982334	0.999758	-0.556074	-0.676772	0.999426	0.998471	0.780917	0.928528	-0.417544	-0.624372	0.199	0.92275	-0.409559	0.996768	0.187488	-0.418157	0.0603564	0.922968	0.998368	-0.528945	0.15952	-0.765219	-0.604489	-0.339286	-0.118581	-0.400952	0.374735	0.071089	0.985177	-0.520223	0.643395	-0.81576	0.728142	0.87798	1
GmGRAS50	-0.755565	0.0801228	-0.828766	-0.00625905	-0.88414	0.209528	-0.742101	-0.838683	0.123972	-0.892701	-0.247033	-0.039282	0.209528	-0.882198	-0.926075	-0.844099	0.0614592	0.883628	-0.848573	-0.821994	-0.772688	-0.827389	0.554199	0.767895	-0.507218	-0.91397	0.382149	-0.808178	-0.448147	0.548945	0.198233	-0.866053	-0.825377	0.551921	-0.335412	0.851641	0.719699	0.190447	0.586235	0.177363	-0.404776	-0.489099	-0.853519	0.56752	-0.849965	0.965087	-0.728701	-0.842694	-0.845382
GmGRAS51	-0.755584	-0.691509	-0.112576	0.780111	-0.443759	0.890787	-0.307724	-0.0692719	-0.819532	-0.44633	-0.672088	0.872024	0.890787	-0.544724	-0.207243	-0.172398	-0.492425	0.644406	-0.17526	-0.147341	-0.34902	-0.371271	0.759211	0.789809	-0.952084	-0.364333	-0.570633	-0.184147	0.463941	0.675818	-0.564921	-0.323426	-0.151095	0.912388	0.324947	0.324375	0.876676	0.825526	0.109108	-0.650766	-0.670097	-0.852878	-0.247854	0.87024	-0.784465	0.399395	-0.788733	-0.128525	-0.166085
GmGRAS52	0.633094	0.0022364	0.992679	0.544288	0.828713	-0.160743	0.904021	0.992873	-0.153578	0.852492	0.238792	0.138624	-0.160743	0.823086	0.945869	0.9843	-0.675424	-0.575113	0.983736	0.985379	0.760792	0.898351	-0.330198	-0.512371	0.0301304	0.879842	-0.516532	0.98313	0.231278	-0.347857	-0.00547432	0.854627	0.983811	-0.395339	0.132536	-0.733416	-0.471146	-0.239127	-0.0619621	-0.543784	0.320486	-0.0920366	0.946462	-0.411611	0.503351	-0.749172	0.620134	0.880373	0.983967
GmGRAS53	-0.971919	-0.694725	-0.606187	0.31087	-0.890716	0.818122	-0.833917	-0.576474	-0.447461	-0.878929	-0.885139	0.65808	0.818122	-0.896366	-0.623919	-0.643287	-0.0179958	0.893379	-0.650062	-0.601798	-0.881841	-0.857489	0.958483	0.965138	-0.70061	-0.831442	0.0776558	-0.644984	0.0905898	0.942009	-0.248344	-0.546184	-0.600299	0.846259	0.459117	0.831033	0.915974	0.682906	0.24269	0.0320183	-0.934226	-0.598859	-0.610155	0.971274	-0.823744	0.788625	-0.933697	-0.727553	-0.630248
GmGRAS54	-0.0179518	0.757596	-0.578506	-0.521816	-0.359301	-0.594551	-0.28562	-0.626279	0.771052	-0.370263	0.45963	-0.785197	-0.594551	-0.297957	-0.635958	-0.548765	0.296773	0.266913	-0.549786	-0.553202	-0.292429	-0.340639	-0.186682	0.0266567	0.223282	-0.457741	0.693819	-0.4995	-0.802137	-0.140637	0.649281	-0.538344	-0.555755	-0.238685	-0.743826	0.421127	-0.0561794	-0.534319	0.523749	0.515008	0.30054	0.137244	-0.53328	-0.246663	-0.181629	0.526306	0.0162467	-0.548783	-0.558963
GmGRAS55	-0.418814	0.422056	-0.729852	-0.258764	-0.70237	-0.222382	-0.57108	-0.765553	0.560573	-0.699508	0.0396337	-0.446339	-0.222382	-0.633961	-0.812105	-0.72009	0.146082	0.664702	-0.725616	-0.699159	-0.649428	-0.644352	0.274857	0.457333	-0.142414	-0.76161	0.695684	-0.666784	-0.781813	0.314745	0.584379	-0.673761	-0.701198	0.115464	-0.497396	0.766987	0.340982	-0.263571	0.707257	0.467015	-0.142833	-0.212724	-0.687771	0.186277	-0.537875	0.845092	-0.35805	-0.808629	-0.723259
GmGRAS56	0.983782	0.450175	0.737372	-0.255334	0.948836	-0.679164	0.845985	0.71778	0.324352	0.949387	0.688382	-0.47142	-0.679164	0.971322	0.798372	0.772868	0.0188159	-0.965887	0.77841	0.739151	0.874943	0.902897	-0.869604	-0.980048	0.736231	0.920254	-0.118328	0.762202	0.0553552	-0.844005	0.161347	0.752556	0.74035	-0.853005	-0.147576	-0.872773	-0.951611	-0.600729	-0.372183	-0.00349858	0.780777	0.646792	0.772327	-0.912416	0.94111	-0.913149	0.96053	0.793359	0.765695
GmGRAS57	-0.694727	0.137045	-0.779214	-0.00563189	-0.860673	0.122391	-0.700131	-0.796686	0.238947	-0.85996	-0.22458	-0.110448	0.122391	-0.831023	-0.882287	-0.79039	0.0137688	0.876073	-0.796521	-0.76199	-0.777542	-0.787664	0.546354	0.733255	-0.461862	-0.889969	0.481222	-0.745751	-0.571221	0.556154	0.340416	-0.786136	-0.764913	0.451392	-0.339844	0.873053	0.651559	0.06422	0.689394	0.247753	-0.39623	-0.482943	-0.782065	0.507139	-0.799547	0.967838	-0.648222	-0.853078	-0.790784
GmGRAS58	-0.957735	-0.339666	-0.809708	0.149227	-0.971639	0.581518	-0.873257	-0.796268	-0.215424	-0.975255	-0.605623	0.34912	0.581518	-0.987136	-0.869737	-0.839256	0.0566164	0.961873	-0.844398	-0.80878	-0.890002	-0.93179	0.808572	0.94674	-0.665271	-0.95877	0.210056	-0.824378	-0.14544	0.789926	-0.0871049	-0.813237	-0.810111	0.796527	0.0487015	0.899513	0.910767	0.521858	0.401319	0.0868493	-0.712926	-0.582117	-0.835899	0.849587	-0.927816	0.950572	-0.932736	-0.848651	-0.833725
GmGRAS59	0.999239	0.55293	0.714647	-0.266592	0.921524	-0.768833	0.848784	0.686717	0.44248	0.925755	0.742773	-0.569063	-0.768833	0.960541	0.757367	0.752985	-0.0162654	-0.9227	0.757424	0.722918	0.846081	0.892934	-0.876428	-0.974626	0.742234	0.885119	-0.0227244	0.753023	-0.0861474	-0.842124	0.294277	0.732675	0.723687	-0.905941	-0.236641	-0.81715	-0.967717	-0.706799	-0.243541	0.0467938	0.808971	0.621281	0.75738	-0.950666	0.920026	-0.847523	0.987923	0.74097	0.745034
GmGRAS60	0.485544	0.361384	0.731674	0.556721	0.509427	-0.401478	0.740167	0.700401	0.275927	0.546796	0.342333	-0.183384	-0.401478	0.56418	0.588491	0.727121	-0.836497	-0.179841	0.720949	0.749644	0.460316	0.664008	-0.182486	-0.277027	-0.115297	0.531032	-0.0994523	0.774278	-0.381793	-0.171745	0.51881	0.588045	0.745601	-0.427967	-0.245875	-0.315363	-0.326955	-0.557845	0.569865	-0.350059	0.290321	-0.35125	0.704112	-0.380638	0.196579	-0.268616	0.524466	0.492494	0.724303
GmGRAS61	0.0808227	-0.0147187	-0.316873	-0.718305	-0.213231	-0.25	-0.40242	-0.334532	0.532334	-0.186464	-0.170937	-0.335212	-0.25	-0.0659556	-0.152714	-0.273195	0.68381	-0.084795	-0.276933	-0.259634	-0.401899	-0.299559	-0.000907001	-0.1455	0.6579	-0.230999	0.805921	-0.27439	-0.365114	0.105574	0.408904	0.114032	-0.25	-0.410402	0.352521	0.327277	-0.330841	-0.34737	-0.0792656	0.956357	-0.171317	0.644658	-0.102733	-0.163468	0.389486	0.0926321	0.177158	-0.473626	-0.262672
GmGRAS62	0.842836	0.207202	0.938615	0.20433	0.982842	-0.378439	0.963742	0.935377	-0.0370225	0.986375	0.511197	-0.10522	-0.378439	0.958409	0.940661	0.947386	-0.366721	-0.846159	0.951874	0.922672	0.941523	0.987332	-0.663576	-0.79242	0.345892	0.995535	-0.490676	0.933396	0.288425	-0.679177	-0.0622087	0.815301	0.921416	-0.581979	-0.0316563	-0.934161	-0.71221	-0.336991	-0.325784	-0.427115	0.619812	0.263017	0.899213	-0.675986	0.734887	-0.933046	0.79911	0.970818	0.941666
GmGRAS63	0.262006	0.329236	-0.414419	-0.97131	0.0377364	-0.408248	-0.224575	-0.42325	0.374524	0.00274902	0.367476	-0.547399	-0.408248	0.0461593	-0.254339	-0.368132	0.950187	-0.410809	-0.359572	-0.412466	0.0407102	-0.131512	-0.532654	-0.446394	0.781377	-0.0465988	0.387562	-0.395802	-0.0113208	-0.493696	-0.0207489	-0.2177	-0.408248	-0.365555	-0.180309	-0.117958	-0.436365	-0.197305	-0.54331	0.625859	0.408395	0.888235	-0.32504	-0.42923	0.445219	-0.163801	0.235439	-0.165041	-0.374174
GmGRAS64	-0.899589	-0.295752	-0.631464	0.364562	-0.898923	0.534417	-0.718671	-0.625399	-0.167418	-0.888332	-0.590016	0.357552	0.534417	-0.895133	-0.739851	-0.666213	-0.220856	0.997638	-0.674218	-0.623438	-0.835042	-0.804255	0.85248	0.957472	-0.774417	-0.872242	0.192099	-0.635737	-0.266415	0.836688	0.0636014	-0.672347	-0.625859	0.741074	0.0215034	0.886794	0.897473	0.40602	0.618129	-0.0186364	-0.719895	-0.759649	-0.665199	0.826457	-0.947235	0.946234	-0.856318	-0.766125	-0.660069
GmGRAS65	0.748969	0.228255	0.731656	0.053275	0.925375	-0.301209	0.848767	0.739877	-0.193434	0.898462	0.59888	-0.098103	-0.301209	0.832842	0.750029	0.738105	-0.139014	-0.866088	0.748012	0.68984	0.974081	0.876305	-0.76339	-0.779692	0.338954	0.913089	-0.650455	0.705873	0.505491	-0.811431	-0.347448	0.533827	0.686982	-0.411655	-0.175368	-0.99375	-0.613573	-0.120176	-0.579689	-0.518801	0.727623	0.351621	0.641843	-0.632376	0.643472	-0.922736	0.650995	0.958574	0.727079
GmGRAS66	0.674319	0.190952	0.9471	0.489973	0.765512	-0.352543	0.8907	0.929263	0.12059	0.80121	0.318061	-0.0674723	-0.352543	0.808131	0.87534	0.94721	-0.71786	-0.494546	0.943735	0.958637	0.672571	0.867523	-0.329988	-0.510391	0.0851976	0.803368	-0.264097	0.968021	-0.0828242	-0.320642	0.30188	0.851805	0.957088	-0.538168	0.00461769	-0.597201	-0.531445	-0.483205	0.202095	-0.373641	0.348056	-0.106785	0.935403	-0.496458	0.497007	-0.617434	0.696159	0.74783	0.946713
GmGRAS67	-0.867692	-0.860909	-0.299765	0.547852	-0.677435	0.923833	-0.611848	-0.26037	-0.638143	-0.657153	-0.954422	0.860254	0.923833	-0.694504	-0.319821	-0.345873	-0.23307	0.757266	-0.353019	-0.300947	-0.696781	-0.628552	0.962966	0.888659	-0.768098	-0.585705	-0.158708	-0.356215	0.28592	0.933884	-0.371097	-0.275511	-0.299285	0.835336	0.644145	0.627983	0.860031	0.751031	0.153201	-0.183151	-0.959469	-0.676366	-0.322131	0.965778	-0.714492	0.560717	-0.835841	-0.461431	-0.330421
GmGRAS68	0.874324	0.146464	0.897571	0.0270351	0.911488	-0.447713	0.843439	0.886739	0.165218	0.935687	0.376703	-0.17928	-0.447713	0.960484	0.95424	0.920544	-0.210784	-0.851664	0.921682	0.910114	0.770037	0.903683	-0.593824	-0.819972	0.553891	0.931642	-0.170582	0.910521	0.115456	-0.562485	0.150153	0.954019	0.912983	-0.752001	0.183759	-0.786301	-0.833773	-0.494807	-0.278973	-0.0714408	0.482484	0.440007	0.950111	-0.710552	0.886249	-0.897853	0.883428	0.802783	0.921151
GmGRAS69	0.594753	-0.216798	0.945699	0.399555	0.761064	-0.0641359	0.749319	0.952335	-0.159859	0.796628	0.0158844	0.229725	-0.0641359	0.793944	0.97344	0.944675	-0.469958	-0.604316	0.942727	0.953536	0.612214	0.793324	-0.227849	-0.505259	0.181697	0.829835	-0.365419	0.931179	0.286105	-0.218018	-0.024828	0.96277	0.956207	-0.430715	0.453886	-0.646351	-0.515186	-0.194786	-0.203208	-0.29597	0.129909	0.0855105	0.967966	-0.349397	0.628587	-0.773539	0.610701	0.769136	0.951205
GmGRAS70	0.901692	0.382578	0.669649	-0.246323	0.945792	-0.54067	0.813592	0.663831	0.102736	0.925665	0.700645	-0.357261	-0.54067	0.906923	0.7341	0.696955	0.0884338	-0.982446	0.7063	0.647946	0.938761	0.870127	-0.901191	-0.947072	0.649801	0.912408	-0.346565	0.669828	0.300989	-0.90934	-0.120501	0.601141	0.64764	-0.674426	-0.190681	-0.961547	-0.84171	-0.371623	-0.577019	-0.18256	0.820256	0.633545	0.65134	-0.832283	0.855302	-0.949215	0.833224	0.859805	0.6867
GmGRAS71	-0.912084	-0.380623	-0.87078	-0.0663536	-0.995432	0.529061	-0.970318	-0.859378	-0.10058	-0.992346	-0.66472	0.281577	0.529061	-0.973036	-0.871318	-0.887537	0.276256	0.88913	-0.893194	-0.855359	-0.972964	-0.990348	0.788531	0.872895	-0.449838	-0.984656	0.405455	-0.878168	-0.189118	0.798869	-0.0192532	-0.744837	-0.853537	0.672357	0.194672	0.947752	0.791162	0.448327	0.309254	0.351299	-0.757362	-0.359423	-0.834714	0.792595	-0.773305	0.921538	-0.863767	-0.943673	-0.878608
GmGRAS72	0.812882	0.176683	0.959904	0.275168	0.96664	-0.342997	0.967443	0.957229	-0.0615646	0.973461	0.472275	-0.0619105	-0.342997	0.943685	0.950555	0.96523	-0.434454	-0.803686	0.968896	0.944714	0.922974	0.98428	-0.611425	-0.748222	0.284692	0.986145	-0.507917	0.953699	0.281775	-0.628766	-0.0545759	0.826912	0.943242	-0.55027	-0.0111185	-0.910172	-0.672137	-0.321179	-0.277533	-0.46317	0.57633	0.193476	0.916166	-0.634614	0.694681	-0.908332	0.773134	0.968536	0.960224
GmGRAS73	-0.961167	-0.764272	-0.49828	0.444724	-0.782204	0.92235	-0.723003	-0.457765	-0.654074	-0.780546	-0.865065	0.792776	0.92235	-0.834498	-0.52822	-0.54513	-0.109725	0.824949	-0.549635	-0.512375	-0.733536	-0.752461	0.919905	0.944334	-0.80301	-0.714745	-0.183235	-0.557785	0.305938	0.873927	-0.457776	-0.529314	-0.512416	0.945058	0.457133	0.671784	0.957168	0.831859	0.110937	-0.208566	-0.884793	-0.669248	-0.552707	0.998728	-0.842589	0.668273	-0.95671	-0.549347	-0.534054
GmGRAS74	-0.558291	0.228944	-0.616603	0.0684933	-0.754	-0.0136774	-0.549938	-0.644981	0.380936	-0.738732	-0.16141	-0.196507	-0.0136774	-0.689395	-0.740326	-0.624041	-0.141553	0.826802	-0.632563	-0.586654	-0.70957	-0.646649	0.508471	0.649053	-0.42131	-0.778315	0.557807	-0.565871	-0.728017	0.534943	0.540372	-0.60847	-0.589478	0.287049	-0.357993	0.836743	0.527999	-0.132235	0.848731	0.270226	-0.348967	-0.511182	-0.59976	0.390653	-0.704761	0.913945	-0.487343	-0.782456	-0.623676
GmGRAS75	-0.994502	-0.53274	-0.698393	0.293563	-0.931291	0.743157	-0.839225	-0.674049	-0.395221	-0.930361	-0.747424	0.549179	0.743157	-0.957366	-0.750549	-0.736379	-0.0313586	0.950385	-0.74194	-0.701613	-0.866768	-0.888992	0.899674	0.987729	-0.753746	-0.893021	0.0676732	-0.730681	0.0176858	0.871307	-0.221547	-0.708428	-0.702361	0.880656	0.231427	0.849704	0.963589	0.656389	0.320967	-0.0267899	-0.824974	-0.653999	-0.733812	0.94644	-0.927634	0.87518	-0.972547	-0.760289	-0.727878
GmGRAS76	0.379222	0.163419	-0.151623	-0.858862	0.105919	-0.442269	-0.141769	-0.169382	0.539866	0.114758	0.136007	-0.487746	-0.442269	0.216692	0.0347464	-0.0985326	0.781916	-0.43772	-0.0971164	-0.110742	-0.0499625	-0.0218049	-0.369563	-0.483701	0.886499	0.0645792	0.63785	-0.113264	-0.211426	-0.276888	0.292817	0.221989	-0.102062	-0.604181	0.198781	-0.0342354	-0.602599	-0.42955	-0.345819	0.858363	0.179149	0.893718	0.036698	-0.460833	0.657228	-0.23252	0.432664	-0.173237	-0.0940911
GmGRAS77	-0.52981	0.163879	-0.870102	-0.447896	-0.82666	-0.0571395	-0.805579	-0.893577	0.477976	-0.821057	-0.205638	-0.315789	-0.0571395	-0.741062	-0.867943	-0.854984	0.43884	0.660593	-0.860405	-0.832093	-0.829268	-0.825309	0.389033	0.507323	-0.0130493	-0.872615	0.800499	-0.821352	-0.641038	0.446166	0.45294	-0.672366	-0.830096	0.170794	-0.181546	0.869443	0.364355	-0.112305	0.477277	0.697023	-0.347822	-0.0187605	-0.772817	0.307342	-0.467296	0.85048	-0.455438	-0.956153	-0.852076
GmGRAS78	0.738495	0.0632173	0.998197	0.396975	0.885107	-0.272054	0.921033	0.993737	-0.0411794	0.910359	0.300968	0.0280602	-0.272054	0.898882	0.980484	0.999993	-0.556492	-0.681997	0.999828	0.997794	0.790851	0.934694	-0.430214	-0.631806	0.201446	0.927109	-0.413223	0.997309	0.184691	-0.431698	0.0616625	0.917462	0.99753	-0.53322	0.141542	-0.772898	-0.609275	-0.345143	-0.118018	-0.406674	0.390243	0.0730757	0.98287	-0.53004	0.644243	-0.818564	0.733544	0.883775	0.99982
GmGRAS79	0.820064	0.227379	0.961396	0.292435	0.960612	-0.381395	0.982468	0.95494	-0.0161139	0.968966	0.50271	-0.100586	-0.381395	0.942677	0.93816	0.966924	-0.474807	-0.780138	0.970071	0.948178	0.920087	0.990069	-0.613493	-0.74201	0.269296	0.977174	-0.481441	0.96097	0.219264	-0.629065	0.00366066	0.818723	0.946247	-0.567632	-0.0626316	-0.891589	-0.672577	-0.367062	-0.208206	-0.464268	0.59363	0.161419	0.916197	-0.649793	0.675076	-0.879291	0.784292	0.956833	0.961319
GmGRAS80	0.820064	0.227379	0.961396	0.292435	0.960612	-0.381395	0.982468	0.95494	-0.0161139	0.968966	0.50271	-0.100586	-0.381395	0.942677	0.93816	0.966924	-0.474807	-0.780138	0.970071	0.948178	0.920087	0.990069	-0.613493	-0.74201	0.269296	0.977174	-0.481441	0.96097	0.219264	-0.629065	0.00366066	0.818723	0.946247	-0.567632	-0.0626316	-0.891589	-0.672577	-0.367062	-0.208206	-0.464268	0.59363	0.161419	0.916197	-0.649793	0.675076	-0.879291	0.784292	0.956833	0.961319
GmGRAS81	-0.131197	0.594292	-0.335902	-0.0155159	-0.392026	-0.428931	-0.169576	-0.384842	0.672545	-0.373722	0.235514	-0.536256	-0.428931	-0.303673	-0.475788	-0.326812	-0.228925	0.501353	-0.334351	-0.299487	-0.363298	-0.271161	0.12808	0.259299	-0.149305	-0.441696	0.606801	-0.255748	-0.909098	0.170981	0.79083	-0.35041	-0.303294	-0.122295	-0.603414	0.540712	0.130859	-0.528525	0.904355	0.2832	0.0430562	-0.324298	-0.308716	-0.0423276	-0.379038	0.638036	-0.0591827	-0.50774	-0.33178
GmGRAS82	-0.706458	0.0656657	-0.672303	0.150735	-0.842187	0.176417	-0.644426	-0.689201	0.199053	-0.831066	-0.302709	-0.020389	0.176417	-0.802011	-0.793738	-0.689262	-0.146177	0.916998	-0.697398	-0.651001	-0.780213	-0.740716	0.634387	0.780924	-0.555499	-0.85333	0.445392	-0.639859	-0.582705	0.644745	0.374571	-0.686597	-0.653948	0.468242	-0.26091	0.88436	0.683748	0.0644323	0.779906	0.179245	-0.476852	-0.603789	-0.676293	0.557298	-0.82463	0.965665	-0.647276	-0.814078	-0.68749
GmGRAS83	-0.424644	0.414452	-0.57479	0.0107008	-0.638125	-0.170414	-0.426982	-0.609722	0.464866	-0.63133	0.0453227	-0.347462	-0.170414	-0.586249	-0.71273	-0.577338	-0.140022	0.717074	-0.583988	-0.550613	-0.563313	-0.533183	0.329098	0.513476	-0.343943	-0.682576	0.529431	-0.516094	-0.765738	0.350349	0.576936	-0.615393	-0.554877	0.183585	-0.546271	0.713877	0.416745	-0.238486	0.839203	0.227206	-0.147592	-0.446317	-0.575928	0.232674	-0.634832	0.834667	-0.370251	-0.684304	-0.581445
GmGRAS84	0.482969	0.51323	-0.0664453	-0.714856	0.108713	-0.743248	0.0135835	-0.113338	0.899271	0.135927	0.338712	-0.766335	-0.743248	0.272406	0.0248826	-0.0100711	0.455019	-0.304443	-0.013407	-0.00522984	-0.0526471	0.0726115	-0.384602	-0.47638	0.810793	0.0530606	0.857959	0.0171471	-0.688825	-0.270261	0.766102	0.263952	0.000860241	-0.793901	-0.11358	0.0808572	-0.662425	-0.815238	0.17499	0.879429	0.291061	0.678159	0.127282	-0.603559	0.580175	-0.067591	0.57703	-0.22654	-0.00845773
GmGRAS85	0.940396	0.351096	0.873393	-0.00169651	0.994966	-0.551099	0.944231	0.860544	0.155445	0.99806	0.624	-0.30039	-0.551099	0.994941	0.897937	0.895373	-0.211501	-0.919993	0.900247	0.866493	0.937283	0.980704	-0.783127	-0.90463	0.537758	0.987219	-0.314822	0.885	0.157816	-0.778429	0.0696384	0.809374	0.866201	-0.738754	-0.108424	-0.925474	-0.850251	-0.494843	-0.32742	-0.23663	0.722598	0.441489	0.868287	-0.81712	0.849351	-0.940499	0.907235	0.910962	0.888573
GmGRAS86	-0.609088	0.204335	-0.730191	-0.0440078	-0.819228	0.0152693	-0.653634	-0.755386	0.367037	-0.810314	-0.184308	-0.202272	0.0152693	-0.761133	-0.83044	-0.735023	0.00328	0.83536	-0.742411	-0.702395	-0.767144	-0.737825	0.507678	0.666307	-0.374863	-0.85062	0.58995	-0.683457	-0.686719	0.534447	0.478871	-0.69708	-0.704597	0.3251	-0.342914	0.874387	0.551855	-0.0739503	0.759855	0.341488	-0.365147	-0.431387	-0.706556	0.419114	-0.714331	0.945696	-0.544171	-0.85476	-0.73469
GmGRAS87	-0.336262	0.471455	-0.569772	-0.111809	-0.606052	-0.279956	-0.420944	-0.610979	0.597558	-0.594016	0.0837919	-0.455258	-0.279956	-0.526214	-0.68469	-0.562704	-0.0527061	0.646163	-0.569846	-0.535224	-0.565282	-0.511617	0.265309	0.42259	-0.19439	-0.656827	0.663387	-0.499386	-0.853714	0.306389	0.685634	-0.545723	-0.538108	0.0466836	-0.527625	0.712606	0.294605	-0.362416	0.837552	0.378421	-0.109528	-0.314621	-0.534958	0.132381	-0.514789	0.798462	-0.265918	-0.708002	-0.565954
GmGRAS88	0.85154	0.877427	0.292742	-0.536986	0.584667	-0.992429	0.555617	0.241717	0.827604	0.585323	0.86755	-0.925359	-0.992429	0.662008	0.305787	0.343794	0.168901	-0.646575	0.346558	0.317678	0.542009	0.568704	-0.842787	-0.82495	0.787105	0.501033	0.403425	0.371225	-0.535053	-0.781633	0.636072	0.355589	0.317535	-0.930871	-0.576662	-0.450479	-0.877555	-0.919329	0.0833015	0.370624	0.837326	0.632009	0.367071	-0.954125	0.711522	-0.435384	0.868028	0.313075	0.332337
GmGRAS89	-0.609214	0.186546	-0.732987	-0.0605243	-0.827833	0.0165478	-0.669342	-0.758412	0.38093	-0.816467	-0.208147	-0.200713	0.0165478	-0.761921	-0.825813	-0.736532	0.021219	0.834822	-0.744301	-0.702147	-0.788026	-0.748478	0.520792	0.666123	-0.354088	-0.857262	0.621018	-0.685158	-0.697416	0.552534	0.494922	-0.678539	-0.703821	0.311056	-0.308045	0.890584	0.541499	-0.0835385	0.758801	0.379253	-0.387653	-0.412366	-0.698926	0.421242	-0.697392	0.947315	-0.538463	-0.872332	-0.735309
GmGRAS90	-0.609214	0.186546	-0.732987	-0.0605243	-0.827833	0.0165478	-0.669342	-0.758412	0.38093	-0.816467	-0.208147	-0.200713	0.0165478	-0.761921	-0.825813	-0.736532	0.021219	0.834822	-0.744301	-0.702147	-0.788026	-0.748478	0.520792	0.666123	-0.354088	-0.857262	0.621018	-0.685158	-0.697416	0.552534	0.494922	-0.678539	-0.703821	0.311056	-0.308045	0.890584	0.541499	-0.0835385	0.758801	0.379253	-0.387653	-0.412366	-0.698926	0.421242	-0.697392	0.947315	-0.538463	-0.872332	-0.735309
GmGRAS91	0.29863	0.911719	-0.352912	-0.615681	-0.0457912	-0.809127	-0.0107881	-0.405599	0.852956	-0.0607413	0.70386	-0.937757	-0.809127	0.0125107	-0.390407	-0.312201	0.32127	-0.0575068	-0.310641	-0.331046	0.0103336	-0.0478362	-0.49033	-0.29774	0.459307	-0.1567	0.622946	-0.268709	-0.751912	-0.441278	0.662419	-0.323271	-0.33354	-0.497303	-0.81682	0.116956	-0.35773	-0.703873	0.369295	0.488632	0.578085	0.355272	-0.305372	-0.54453	0.116248	0.220835	0.316923	-0.278002	-0.325621
GmGRAS92	-0.344909	-0.819762	0.282151	0.646587	0.0510209	0.835036	0.0337981	0.339723	-0.972126	0.0438515	-0.566283	0.934416	0.835036	-0.067862	0.287464	0.234042	-0.331584	0.0708655	0.236037	0.237028	0.0862136	0.0461942	0.405891	0.31869	-0.573076	0.143843	-0.820477	0.185972	0.869283	0.321772	-0.833014	0.123836	0.236382	0.634065	0.596242	-0.198716	0.455669	0.828143	-0.438479	-0.699401	-0.442963	-0.428057	0.166845	0.561383	-0.245433	-0.206973	-0.408991	0.343051	0.241408
GmGRAS93	-0.602664	0.224547	-0.730394	-0.0428822	-0.809761	0.0060432	-0.641362	-0.755738	0.363951	-0.802969	-0.159321	-0.212616	0.0060432	-0.757018	-0.834664	-0.73553	-0.000818802	0.829078	-0.742547	-0.704719	-0.748761	-0.728413	0.489288	0.658611	-0.379637	-0.843745	0.572259	-0.683938	-0.681411	0.513006	0.469792	-0.711053	-0.707275	0.327885	-0.373042	0.859222	0.551534	-0.0729216	0.756224	0.320791	-0.340927	-0.434648	-0.713342	0.40925	-0.719586	0.940992	-0.542226	-0.841723	-0.735963
GmGRAS94	-0.789717	-0.917513	-0.2234	0.522216	-0.50209	1	-0.501148	-0.168773	-0.871371	-0.503591	-0.863473	0.954065	1	-0.584178	-0.217989	-0.273195	-0.142398	0.550574	-0.275103	-0.250727	-0.469889	-0.500252	0.791829	0.751429	-0.730472	-0.414372	-0.457893	-0.307927	0.620848	0.729422	-0.697823	-0.277616	-0.25	0.895423	0.638184	0.360253	0.814379	0.936389	-0.187355	-0.386841	-0.809919	-0.564076	-0.295358	0.913422	-0.623177	0.329241	-0.812288	-0.22986	-0.26133
GmGRAS95	-0.0991937	0.500233	-0.776194	-0.849205	-0.428117	-0.412288	-0.53101	-0.803506	0.592467	-0.454577	0.292113	-0.6597	-0.412288	-0.388566	-0.717598	-0.73866	0.772576	0.139163	-0.735554	-0.759036	-0.379051	-0.513987	-0.205174	-0.0132982	0.44206	-0.52728	0.684814	-0.726008	-0.476708	-0.157852	0.319301	-0.617844	-0.757718	-0.153518	-0.464133	0.39809	-0.0681258	-0.274217	0.0451608	0.710562	0.206309	0.483187	-0.695904	-0.170631	-0.0512631	0.427386	-0.0864878	-0.62805	-0.745634
GmGRAS96	0.0258588	0.619101	-0.627574	-0.769105	-0.368003	-0.586486	-0.405807	-0.671554	0.822953	-0.37201	0.333481	-0.786389	-0.586486	-0.269741	-0.597758	-0.584423	0.584082	0.147743	-0.585506	-0.588263	-0.377588	-0.403301	-0.195727	-0.0646134	0.481016	-0.461059	0.866218	-0.549678	-0.752302	-0.119351	0.639021	-0.425734	-0.586486	-0.35366	-0.481583	0.442917	-0.191243	-0.547019	0.320504	0.805512	0.212407	0.424959	-0.509199	-0.283332	0.0267428	0.440738	0.0822076	-0.626593	-0.58945
GmGRAS97	0.104276	0.257918	-0.483209	-0.878265	-0.252519	-0.426246	-0.428837	-0.510765	0.67797	-0.24309	0.0692751	-0.571532	-0.426246	-0.125305	-0.342784	-0.433221	0.790022	-0.0730959	-0.434469	-0.433612	-0.373529	-0.347596	-0.158323	-0.189549	0.709811	-0.30977	0.866414	-0.42687	-0.48698	-0.0589099	0.470364	-0.110743	-0.426246	-0.440194	0.0261143	0.335793	-0.347126	-0.437758	-0.0334585	0.980788	0.0348043	0.700698	-0.29339	-0.272359	0.329377	0.180138	0.179303	-0.538474	-0.429371
GmGRAS98	0.497967	0.822271	-0.18231	-0.747314	0.110775	-0.8948	0.0692293	-0.237162	0.961829	0.114101	0.641053	-0.965812	-0.8948	0.224669	-0.150649	-0.127416	0.431333	-0.275863	-0.127361	-0.140307	0.0600952	0.0835249	-0.559875	-0.499218	0.739713	0.0150488	0.769704	-0.0909862	-0.759009	-0.473669	0.762256	-0.00107654	-0.138631	-0.752323	-0.546	0.0251427	-0.619657	-0.855012	0.248795	0.719014	0.554846	0.61137	-0.056968	-0.696306	0.439812	0.00989977	0.550477	-0.202926	-0.135243
GmGRAS99	0.805523	0.454151	0.886064	0.317782	0.884153	-0.530304	0.985946	0.864775	0.166535	0.893195	0.639277	-0.276657	-0.530304	0.877643	0.806473	0.892508	-0.583173	-0.651233	0.894263	0.877724	0.875321	0.953709	-0.622406	-0.687355	0.198622	0.881217	-0.365232	0.908268	-0.0327299	-0.634551	0.214755	0.695401	0.873586	-0.597275	-0.319427	-0.783287	-0.635425	-0.522679	0.0597409	-0.457399	0.671513	0.0386408	0.828534	-0.689434	0.549115	-0.712816	0.779176	0.860151	0.883422
GmGRAS100	0.829405	0.235899	0.907306	0.19673	0.98233	-0.372583	0.963028	0.905737	-0.0712493	0.978397	0.555103	-0.111366	-0.372583	0.939112	0.903038	0.91448	-0.350788	-0.847547	0.920218	0.884148	0.968984	0.981142	-0.695463	-0.790842	0.323177	0.988351	-0.545806	0.898261	0.328263	-0.721315	-0.119283	0.748693	0.882034	-0.542415	-0.0980377	-0.959536	-0.686574	-0.297205	-0.359849	-0.480653	0.664278	0.25612	0.848726	-0.674097	0.701294	-0.930596	0.771036	0.986012	0.906871
GmGRAS101	-0.12961	0.58962	-0.3801	-0.0981319	-0.419765	-0.448711	-0.220434	-0.430248	0.720315	-0.399829	0.216881	-0.568469	-0.448711	-0.318558	-0.501324	-0.366548	-0.145211	0.493468	-0.374273	-0.338646	-0.407717	-0.310598	0.127069	0.247046	-0.0807846	-0.472051	0.68605	-0.296542	-0.937058	0.179963	0.820399	-0.350915	-0.341465	-0.156163	-0.568189	0.575352	0.102273	-0.553306	0.884052	0.382103	0.0254896	-0.25247	-0.331959	-0.0545076	-0.342898	0.649848	-0.0494686	-0.560848	-0.37054
GmGRAS102	0.803371	0.359726	0.898215	0.269029	0.80193	-0.556523	0.893848	0.869263	0.337654	0.837503	0.457458	-0.289605	-0.556523	0.871756	0.850053	0.913183	-0.559478	-0.594069	0.910169	0.919684	0.689782	0.88462	-0.477795	-0.652865	0.304388	0.817302	-0.0779125	0.938263	-0.227302	-0.44604	0.453	0.865073	0.919136	-0.727865	-0.085219	-0.607746	-0.70161	-0.671127	0.200096	-0.172603	0.477638	0.0936503	0.923638	-0.670301	0.63973	-0.645167	0.836479	0.70356	0.911324
GmGRAS103	-0.185305	0.479497	-0.709098	-0.614384	-0.56308	-0.420466	-0.551507	-0.75022	0.75653	-0.557288	0.12652	-0.638578	-0.420466	-0.453625	-0.703784	-0.676219	0.468723	0.386626	-0.680377	-0.663978	-0.581199	-0.566208	0.057681	0.175621	0.273777	-0.636978	0.902542	-0.633967	-0.804782	0.134002	0.664915	-0.501088	-0.662194	-0.182207	-0.385741	0.654077	0.0210805	-0.446948	0.486804	0.790287	-0.0194687	0.209637	-0.590504	-0.0616814	-0.180473	0.642529	-0.108792	-0.784689	-0.67771
GmGRAS104	0.620726	-0.0364054	0.989468	0.532304	0.789877	-0.160886	0.86329	0.987309	-0.0997582	0.822811	0.16763	0.141008	-0.160886	0.810118	0.952559	0.983515	-0.669113	-0.544069	0.98124	0.992349	0.6873	0.864773	-0.269712	-0.488696	0.0566802	0.847815	-0.417733	0.985664	0.164569	-0.272698	0.073906	0.904966	0.991996	-0.429649	0.21544	-0.663374	-0.48228	-0.282451	-0.00920193	-0.44736	0.244202	-0.0819569	0.971142	-0.39378	0.523168	-0.715701	0.628439	0.818252	0.985761
GmGRAS105	0.921164	0.3464	0.87373	0.0341255	0.999371	-0.521032	0.955441	0.86339	0.102148	0.998207	0.635129	-0.271345	-0.521032	0.983773	0.889559	0.89241	-0.235617	-0.912142	0.897961	0.860865	0.96127	0.985902	-0.785274	-0.888608	0.490636	0.99131	-0.382054	0.880274	0.203955	-0.790429	0.0144069	0.776264	0.859846	-0.691731	-0.137286	-0.948036	-0.814931	-0.447382	-0.345714	-0.306778	0.735919	0.404652	0.850503	-0.796023	0.812575	-0.942854	0.877238	0.937521	0.884603
GmGRAS106	0.789419	0.507046	0.821144	0.275194	0.881986	-0.530669	0.974761	0.802406	0.12165	0.878033	0.71748	-0.301039	-0.530669	0.845728	0.736891	0.826408	-0.526585	-0.664406	0.830418	0.801357	0.917702	0.936927	-0.687202	-0.69633	0.18569	0.865988	-0.440924	0.837606	0.0320005	-0.7145	0.121201	0.58102	0.796003	-0.543055	-0.428207	-0.825335	-0.605803	-0.462564	-0.0126768	-0.522443	0.75207	0.0549804	0.735983	-0.696852	0.507861	-0.712435	0.738953	0.877112	0.81418
GmGRAS107	0.759074	0.110655	0.99603	0.3848	0.900103	-0.306763	0.940712	0.989836	-0.0199975	0.923024	0.348823	-0.00901335	-0.306763	0.910278	0.972672	0.998651	-0.557279	-0.694527	0.99889	0.994121	0.815818	0.950294	-0.465701	-0.652457	0.210273	0.936671	-0.416584	0.997321	0.169152	-0.468907	0.0726848	0.901208	0.993414	-0.548583	0.0881638	-0.790526	-0.624082	-0.367312	-0.110544	-0.417501	0.434188	0.0791367	0.97515	-0.559476	0.646467	-0.822761	0.750142	0.895875	0.997312
GmGRAS108	-0.82374	-0.663261	-0.313417	0.544982	-0.740506	0.721339	-0.602427	-0.294507	-0.340686	-0.703595	-0.883093	0.653996	0.721339	-0.700702	-0.370793	-0.352149	-0.343325	0.863868	-0.36323	-0.292407	-0.792435	-0.643816	0.989633	0.907109	-0.74334	-0.658281	0.109773	-0.335484	-0.076215	0.990343	-0.0102386	-0.248923	-0.290888	0.680609	0.514173	0.783276	0.804462	0.472818	0.488796	-0.0227256	-0.94883	-0.740995	-0.299563	0.884569	-0.735066	0.710459	-0.749167	-0.594495	-0.336398
GmGRAS109	0.945175	0.746385	0.620466	-0.226931	0.785781	-0.90295	0.803072	0.57563	0.663603	0.798419	0.808746	-0.732971	-0.90295	0.856331	0.607075	0.66002	-0.141973	-0.731009	0.661376	0.641753	0.718749	0.807652	-0.808258	-0.866385	0.656847	0.736108	0.173982	0.686357	-0.406198	-0.760178	0.575924	0.625779	0.64103	-0.93663	-0.437482	-0.62401	-0.905987	-0.887018	0.0995049	0.119088	0.805806	0.468411	0.669521	-0.948834	0.771108	-0.619471	0.960948	0.572881	0.650668
GmGRAS110	0.795225	0.141365	0.979864	0.316748	0.947884	-0.322749	0.960057	0.97659	-0.0554545	0.960722	0.420574	-0.033289	-0.322749	0.936632	0.967735	0.98409	-0.477365	-0.770652	0.986545	0.969338	0.887505	0.975999	-0.557617	-0.716457	0.260004	0.974822	-0.481285	0.975331	0.252585	-0.569964	-0.0173976	0.862731	0.968246	-0.549093	0.0381868	-0.872936	-0.657099	-0.331465	-0.228111	-0.448544	0.520667	0.156047	0.944974	-0.605784	0.68384	-0.886451	0.766422	0.948751	0.980608
GmGRAS111	0.707976	0.95446	0.0994287	-0.544812	0.488406	-0.915157	0.471016	0.0557267	0.679881	0.460992	0.974289	-0.914835	-0.915157	0.494095	0.0811252	0.141413	0.226216	-0.555144	0.14829	0.0975229	0.558802	0.456737	-0.881877	-0.724968	0.632533	0.38119	0.216804	0.162481	-0.404227	-0.861054	0.41799	0.0277433	0.0939721	-0.705026	-0.823988	-0.456952	-0.691318	-0.722143	0.0021859	0.1748	0.934625	0.543009	0.0986972	-0.864038	0.492235	-0.331503	0.672366	0.288223	0.123394
GmGRAS112	0.825356	0.295061	0.824688	0.104653	0.973243	-0.395285	0.932217	0.824385	-0.0800458	0.957516	0.631794	-0.163082	-0.395285	0.908769	0.826156	0.833713	-0.24878	-0.873253	0.84159	0.793339	0.993799	0.951256	-0.769715	-0.816704	0.357053	0.964182	-0.573029	0.812744	0.370858	-0.804287	-0.187659	0.642	0.790569	-0.519122	-0.191561	-0.988316	-0.684062	-0.26268	-0.44123	-0.487054	0.743696	0.318529	0.751263	-0.699632	0.68973	-0.930174	0.747957	0.9788	0.82343
GmGRAS113	-0.201592	0.64231	-0.629558	-0.347316	-0.507386	-0.436065	-0.381493	-0.67329	0.672667	-0.513031	0.301977	-0.637759	-0.436065	-0.44928	-0.718172	-0.611502	0.160091	0.469832	-0.61464	-0.604286	-0.431702	-0.457743	0.0206481	0.236347	0.00497015	-0.589329	0.661551	-0.556583	-0.812047	0.0581226	0.632196	-0.616756	-0.607551	-0.0621523	-0.692275	0.570808	0.146139	-0.419426	0.65833	0.431933	0.123146	-0.0837022	-0.60075	-0.0497127	-0.383192	0.686622	-0.159159	-0.646308	-0.619653
GmGRAS114	-0.823614	-0.169244	-0.655647	0.252861	-0.902534	0.378986	-0.720235	-0.661024	0.0306267	-0.885384	-0.517697	0.194051	0.378986	-0.864187	-0.759744	-0.6805	-0.171794	0.980259	-0.689708	-0.634481	-0.865353	-0.80355	0.798391	0.894243	-0.651756	-0.887704	0.376278	-0.640088	-0.447637	0.804986	0.251905	-0.642764	-0.636155	0.595899	-0.0366821	0.935216	0.793014	0.228255	0.716576	0.144246	-0.669086	-0.674088	-0.654922	0.720731	-0.874037	0.975761	-0.758717	-0.833638	-0.674343
GmGRAS115	0.888299	0.46319	0.539285	-0.395384	0.883215	-0.604174	0.728012	0.530019	0.1859	0.856768	0.756464	-0.462772	-0.604174	0.845999	0.615972	0.572735	0.230155	-0.972689	0.583024	0.518481	0.888842	0.788892	-0.948226	-0.958044	0.728062	0.832417	-0.251269	0.545834	0.245286	-0.950853	-0.0918825	0.492234	0.518335	-0.694223	-0.270574	-0.911762	-0.854997	-0.402691	-0.596045	-0.0751629	0.865764	0.725231	0.530976	-0.863743	0.851771	-0.891583	0.817772	0.76736	0.561014
GmGRAS116	-0.969672	-0.59237	-0.53882	0.484775	-0.844943	0.800473	-0.714673	-0.511384	-0.490862	-0.838676	-0.775921	0.656347	0.800473	-0.87906	-0.615484	-0.584853	-0.223179	0.93848	-0.591231	-0.545515	-0.782901	-0.776341	0.934386	0.994904	-0.863031	-0.789387	-0.0668967	-0.577872	0.0768494	0.895443	-0.25403	-0.596807	-0.547071	0.906368	0.275688	0.774609	0.981817	0.685344	0.35915	-0.188139	-0.845527	-0.782097	-0.59606	0.970077	-0.938032	0.807551	-0.950145	-0.633272	-0.575728
GmGRAS117	0.965112	0.517401	0.836277	-0.0176485	0.961766	-0.686135	0.956684	0.811492	0.319397	0.967731	0.725609	-0.449306	-0.686135	0.979425	0.830637	0.861914	-0.263501	-0.861657	0.865612	0.836333	0.911783	0.97191	-0.809595	-0.901505	0.539538	0.940056	-0.196331	0.866767	-0.0379297	-0.795816	0.248035	0.761982	0.835055	-0.807779	-0.266981	-0.858697	-0.869947	-0.642081	-0.14799	-0.18573	0.785803	0.400789	0.835235	-0.878672	0.810294	-0.848229	0.944175	0.846193	0.853209
[truncated: 68 more columns]
