# Supplementary material for: Genome-wide identification and characterization of GRAS genes in soybean (Glycine max)
Source: BMC Plant Biol. 2020 Sep 5;20:415. doi: 10.1186/s12870-020-02636-5 (PMC7487615; doi:10.1186/s12870-020-02636-5)
Supplement: Supplementary file 19 — Additional file 19: Table S17. Sequences of the primers used in this study. [file 12870_2020_2636_MOESM19_ESM.xls]

## Sheet: Sheet1
Table S17 Sequences of the primers used in this study
GmGRAS Subfamily	Gene Name	Forward primer (5'- 3')	Reverse primer (5'- 3')
DELLA	GmGRAS44	CCGTCTTCGACTCGCTCGAC	GGTCCCTCACAGCACACCAC
DELLA	GmGRAS62	CAAGCCCTGGCGCGTAGAAT	AGGCTTCGAGGATGGCCTGA
HAM	GmGRAS24	TCGCCACCGTCCAAGAAACC	GGGCTCCAACCTGCAATGGT
HAM	GmGRAS75	CAAAGCGCCGCCGAAGAATC	CAGGTCGTGGCTCTCTGTGC
LAS	GmGRAS104	TCCTCGGAGAGCCAAAGCCT	CTGCTTCCACCTTGCGGTGA
LAS	GmGRAS20	ATCCCAGCGTTGTCGTGGTG	CCCTCACCGCACTCTCTTGC
LISCL	GmGRAS57	TCGCCGGCAACCTACCTCTT	GTTGCTACTGCTGCTGCTGCT
LISCL	GmGRAS67	GCTGGCCGTGAACCATCACC	TCGTCACGCTTGCCCTTGTC
PAT1	GmGRAS73	TCAGGCCAGGAGAGGCCTTG	TCCTGCTCCACCAATGTGGTCA
PAT1	GmGRAS85	TTGCTAACGGCACAATGGCTGA	AACTCCCAGAGGCGGCCAAT
SCL3	GmGRAS51	AGACTGGCGAGGCACTAGCA	TGGCCCATTGGCAGGACTCT
SCL3	GmGRAS15	AGGAGATGCTCTTGCAATCACTTCTGT	CAGCCGGTGAGATCCTCCCT
SCL4/7	GmGRAS50	CATCGCCGCCTTCGATCAGT	AGTGCGGCCCATTGAATCCC
SCL4/7	GmGRAS64	CGTGCCTCTGGAAAGCCCAA	AGGAGCCTGGCGAAGTCAGA
SCR	GmGRAS41	ACACCGTTCGGCACTTCAGC	GGCTTTGGTGTGTGTGTGGCA
SCR	GmGRAS111	TTCACCAACACCGCCGCTAC	ACCTCAGCCGTGCTGGTTG
SHR	GmGRAS22	AGGGCGCTGTTGAGGAGGTA	CTCCATGCACTGGCCCACAC
SHR	GmGRAS105	TCCGCGCTAGGAAACAACCG	TCAGCCTCCTCCTCCACCAC
	GmActin	TGGCCATCCAAGCTGTCCTCT	GGCATGAGGGAGTGCATAGCC
